# Supplementary material for: Oncogenicity Variant Interpreter (OncoVI) Supports Harmonized Somatic Variant Interpretation in Precision Oncology
Source: J Mol Diagn. 2026 Apr 3;28(6):469–84. doi: 10.1016/j.jmoldx.2026.03.004 (PMC13269341; doi:10.1016/j.jmoldx.2026.03.004)
Supplement: Supplemental Table S4 [file mmc13.xlsx]

## Sheet: Supplementary Table 4
Supplemental Table S4. Variants (n=7,802) of the Molecular Tumour Board data set annotated via the VEP-based in-house pipeline.
	Gene	HGVSc	HGVSp	HGVSg	Consequence	EXON	CHROM	POS	REF	ALT	gnomADe_AF	gnomADe_AFR_AF	gnomADe_EAS_AF	gnomADe_NFE_AF	gnomADe_AMR_AF	gnomADe_SAS_AF	gnomADg_AF	gnomADg_AFR_AF	gnomADg_EAS_AF	gnomADg_NFE_AF	gnomADg_AMR_AF	gnomADg_SAS_AF	phyloP100way_vertebrate_rankscore	phastCons100way_vertebrate_rankscore	SpliceAI_cutoff	ClinVar_germline	ClinVar_review_status
ABL1:p.Ala26Thr	ABL1	NM_007313.3:c.76G>A	NP_009297.2:p.Ala26Thr	NC_000009.12:g.130714395G>A	missense_variant	1/11	chr9	130714395	G	A													0.49318	0.71638	FAIL
ABL1:p.Lys14Arg	ABL1	NM_005157.6:c.41A>G	NP_005148.2:p.Lys14Arg	NC_000009.12:g.130835487A>G	missense_variant	1/11	chr9	130835487	A	G													0.85489	0.71638	FAIL
ABL2:c.157+2T>C	ABL2	NM_007314.4:c.157+2T>C		NC_000001.11:g.179229239A>G	splice_donor_variant		chr1	179229239	A	G															FAIL
ABL2:p.Ala560Thr	ABL2	NM_007314.4:c.1678G>A	NP_009298.1:p.Ala560Thr	NC_000001.11:g.179110429C>T	missense_variant	11/12	chr1	179110429	C	T	3.992e-06	0	5.444e-05	0	0	0							0.76051	0.71638	FAIL
ABL2:p.Ala607Val	ABL2	NM_007314.4:c.1820C>T	NP_009298.1:p.Ala607Val	NC_000001.11:g.179110287G>A	missense_variant	11/12	chr1	179110287	G	A	2.788e-05	0	0	2.644e-05	8.685e-05	0	6.568e-06	0	0	0	6.541e-05	0	0.78957	0.71638	FAIL
ABL2:p.Arg180Gly	ABL2	NM_007314.4:c.538C>G	NP_009298.1:p.Arg180Gly	NC_000001.11:g.179126526G>C	missense_variant	4/12	chr1	179126526	G	C													0.98639	0.71638	FAIL
ABL2:p.Arg237His	ABL2	NM_007314.4:c.710G>A	NP_009298.1:p.Arg237His	NC_000001.11:g.179121845C>T	missense_variant	5/12	chr1	179121845	C	T	1.198e-05	6.16e-05	5.441e-05	8.86e-06	0	0	1.989e-05	4.878e-05	0	1.474e-05	0	0	0.84907	0.71638	FAIL
ABL2:p.Arg413Cys	ABL2	NM_007314.4:c.1237C>T	NP_009298.1:p.Arg413Cys	NC_000001.11:g.179117503G>A	missense_variant	8/12	chr1	179117503	G	A													0.66088	0.71638	FAIL
ABL2:p.Arg668Cys	ABL2	NM_007314.4:c.2002C>T	NP_009298.1:p.Arg668Cys	NC_000001.11:g.179109265G>A	missense_variant	12/12	chr1	179109265	G	A	7.953e-06	0	0	1.758e-05	0	0	1.972e-05	2.415e-05	0	2.941e-05	0	0	0.57471	0.71638	FAIL
ABL2:p.Asn192Ser	ABL2	NM_007314.4:c.575A>G	NP_009298.1:p.Asn192Ser	NC_000001.11:g.179126489T>C	missense_variant	4/12	chr1	179126489	T	C	7.953e-06	0	0	1.758e-05	0	0							0.87167	0.71638	FAIL	Uncertain significance	criteria provided, single submitter
ABL2:p.Glu1004Gln	ABL2	NM_007314.4:c.3010G>C	NP_009298.1:p.Glu1004Gln	NC_000001.11:g.179108257C>G	missense_variant	12/12	chr1	179108257	C	G													0.79041	0.71638	FAIL
ABL2:p.Glu235Asp	ABL2	NM_007314.4:c.705G>C	NP_009298.1:p.Glu235Asp	NC_000001.11:g.179121850C>G	missense_variant	5/12	chr1	179121850	C	G													0.30699	0.71638	FAIL
ABL2:p.His941Pro	ABL2	NM_007314.4:c.2822A>C	NP_009298.1:p.His941Pro	NC_000001.11:g.179108445T>G	missense_variant	12/12	chr1	179108445	T	G													0.61990	0.71638	FAIL
ABL2:p.Lys836AsnfsTer34	ABL2	NM_007314.4:c.2508del	NP_009298.1:p.Lys836AsnfsTer34	NC_000001.11:g.179108765del	frameshift_variant	12/12	chr1	179108758	AT	A															FAIL
ABL2:p.Lys930Arg	ABL2	NM_007314.4:c.2789A>G	NP_009298.1:p.Lys930Arg	NC_000001.11:g.179108478T>C	missense_variant	12/12	chr1	179108478	T	C	0.008884	0.00283	5.437e-05	0.01313	0.008846	0.005781	0.008793	0.002486	0.0001925	0.014	0.009491	0.003935	0.67680	0.71638	FAIL	Benign	criteria provided, multiple submitters, no conflicts
ABL2:p.Pro342Thr	ABL2	NM_007314.4:c.1024C>A	NP_009298.1:p.Pro342Thr	NC_000001.11:g.179120211G>T	missense_variant	6/12	chr1	179120211	G	T	4.074e-06	0	0	8.964e-06	0	0							0.98558	0.71638	FAIL
ABL2:p.Pro848Leu	ABL2	NM_007314.4:c.2542_2543delinsTT	NP_009298.1:p.Pro848Leu	NC_000001.11:g.179108724_179108725delinsAA	missense_variant	12/12	chr1	179108724	GG	AA
ABL2:p.Pro996Arg	ABL2	NM_007314.4:c.2987C>G	NP_009298.1:p.Pro996Arg	NC_000001.11:g.179108280G>C	missense_variant	12/12	chr1	179108280	G	C	0.00307	0.0001845	0.02447	0.000844	0.0004047	0.002842	0.001624	9.657e-05	0.02282	0.0008673	0.0004585	0.00249	0.62827	0.71638	FAIL
ABL2:p.Ser1000Pro	ABL2	NM_007314.4:c.2998T>C	NP_009298.1:p.Ser1000Pro	NC_000001.11:g.179108269A>G	missense_variant	12/12	chr1	179108269	A	G	2.386e-05	0	0	5.274e-05	0	0	1.338e-05	2.486e-05	0	1.479e-05	0	0	0.18856	0.35271	FAIL
ABL2:p.Ser107Asn	ABL2	NM_007314.4:c.320G>A	NP_009298.1:p.Ser107Asn	NC_000001.11:g.179131382C>T	missense_variant	3/12	chr1	179131382	C	T	1.193e-05	0	0	1.758e-05	0	3.266e-05	6.569e-06	0	0	1.47e-05	0	0	0.53888	0.71638	FAIL
ABL2:p.Ser1098Asn	ABL2	NM_007314.4:c.3293G>A	NP_009298.1:p.Ser1098Asn	NC_000001.11:g.179107974C>T	missense_variant	12/12	chr1	179107974	C	T	0.001428	0.01987	0	6.155e-05	0.0006362	6.533e-05	0.005452	0.01886	0	0.0001029	0.002159	0	0.51589	0.71638	FAIL
ABL2:p.Ser210Leu	ABL2	NM_007314.4:c.629C>T	NP_009298.1:p.Ser210Leu	NC_000001.11:g.179126435G>A	missense_variant	4/12	chr1	179126435	G	A													0.98639	0.71638	FAIL
ABL2:p.Ser311Arg	ABL2	NM_007314.4:c.933C>A	NP_009298.1:p.Ser311Arg	NC_000001.11:g.179121622G>T	missense_variant	5/12	chr1	179121622	G	T													0.47404	0.71638	FAIL
ABL2:p.Thr225Ile	ABL2	NM_007314.4:c.674C>T	NP_009298.1:p.Thr225Ile	NC_000001.11:g.179126390G>A	missense_variant	4/12	chr1	179126390	G	A							6.57e-06	0	0	1.47e-05	0	0	0.98639	0.71638	FAIL
ABL2:p.Thr286Lys	ABL2	NM_007314.4:c.857C>A	NP_009298.1:p.Thr286Lys	NC_000001.11:g.179121698G>T	missense_variant	5/12	chr1	179121698	G	T													0.98639	0.71638	FAIL
ABL2:p.Thr784Ser	ABL2	NM_007314.4:c.2350A>T	NP_009298.1:p.Thr784Ser	NC_000001.11:g.179108917T>A	missense_variant	12/12	chr1	179108917	T	A	0.003281	0.0004922	5.437e-05	0.003992	0.001619	0.001862	0.002926	0.0007001	0.000193	0.00372	0.003672	0.001661	0.68163	0.71638	FAIL	Likely benign	criteria provided, multiple submitters, no conflicts
ABL2:p.Tyr486Ter	ABL2	NM_007314.4:c.1457_1458insA	NP_009298.1:p.Tyr486Ter	NC_000001.11:g.179114982dup	stop_gained&frameshift_variant	9/12	chr1	179114981	A	AT															FAIL
ACVR1:p.Ala15Gly	ACVR1	NM_001111067.4:c.44C>G	NP_001104537.1:p.Ala15Gly	NC_000002.12:g.157799450G>C	missense_variant	3/11	chr2	157799450	G	C	0.01039	0.0007998	0.0001632	0.008497	0.003528	0.04158	0.006727	0.001406	0.0001938	0.008582	0.007621	0.03176	0.58806	0.71638	FAIL	Benign/Likely benign	criteria provided, multiple submitters, no conflicts
ACVR1:p.Ala313Gly	ACVR1	NM_001111067.4:c.938C>G	NP_001104537.1:p.Ala313Gly	NC_000002.12:g.157766049G>C	missense_variant	8/11	chr2	157766049	G	C													0.99102	0.71638	FAIL
ACVR1:p.Arg490His	ACVR1	NM_001111067.4:c.1469G>A	NP_001104537.1:p.Arg490His	NC_000002.12:g.157737592C>T	missense_variant	11/11	chr2	157737592	C	T	7.962e-06	0	0	1.761e-05	0	0							0.86479	0.71638	FAIL
ACVR1:p.Asp397Asn	ACVR1	NM_001111067.4:c.1189G>A	NP_001104537.1:p.Asp397Asn	NC_000002.12:g.157760955C>T	missense_variant	9/11	chr2	157760955	C	T	7.959e-06	0	0	8.801e-06	2.892e-05	0							0.86479	0.71638	FAIL
ACVR1:p.Glu123Ala	ACVR1	NM_001111067.4:c.368A>C	NP_001104537.1:p.Glu123Ala	NC_000002.12:g.157778306T>G	missense_variant	5/11	chr2	157778306	T	G													0.59134	0.71638	FAIL
ACVR1:p.Gly39Ser	ACVR1	NM_001111067.4:c.115G>A	NP_001104537.1:p.Gly39Ser	NC_000002.12:g.157780553C>T	missense_variant	4/11	chr2	157780553	C	T							2.634e-05	0	0	5.883e-05	0	0	0.84364	0.71638	FAIL	Conflicting classifications of pathogenicity	criteria provided, conflicting classifications
ACVR1:p.Ser187Leu	ACVR1	NM_001111067.4:c.560C>T	NP_001104537.1:p.Ser187Leu	NC_000002.12:g.157774171G>A	missense_variant	6/11	chr2	157774171	G	A	2.39e-05	0	0	4.407e-05	0	0	1.315e-05	2.413e-05	0	1.47e-05	0	0	0.67817	0.71638	FAIL
ACVR1:p.Trp223Leu	ACVR1	NM_001111067.4:c.668G>T	NP_001104537.1:p.Trp223Leu	NC_000002.12:g.157770490C>A	missense_variant	7/11	chr2	157770490	C	A													0.86479	0.71638	FAIL
ACVR1B:p.Arg201Cys	ACVR1B	NM_004302.5:c.601C>T	NP_004293.1:p.Arg201Cys	NC_000012.12:g.51980989C>T	missense_variant	4/9	chr12	51980989	C	T	4.006e-06	0	0	0	0	0	6.57e-06	0	0	0	0	0	0.45189	0.71638	FAIL
ACVR1B:p.Thr202Ile	ACVR1B	NM_004302.5:c.605C>T	NP_004293.1:p.Thr202Ile	NC_000012.12:g.51980993C>T	missense_variant	4/9	chr12	51980993	C	T													0.86479	0.71638	FAIL
ACVR1B:p.Tyr100Asp	ACVR1B	NM_004302.5:c.298T>G	NP_004293.1:p.Tyr100Asp	NC_000012.12:g.51975471T>G	missense_variant	2/9	chr12	51975471	T	G													0.63024	0.71638	FAIL
ADGRA2:p.Ala127Thr	ADGRA2	NM_032777.10:c.379G>A	NP_116166.9:p.Ala127Thr	NC_000008.11:g.37828928G>A	missense_variant	3/19	chr8	37828928	G	A	4.451e-06	0	0	9.696e-06	0	0	3.289e-05	7.249e-05	0	2.943e-05	0	0	0.90276	0.71638	FAIL
ADGRA2:p.Ala355Thr	ADGRA2	NM_032777.10:c.1063G>A	NP_116166.9:p.Ala355Thr	NC_000008.11:g.37831553G>A	missense_variant	8/19	chr8	37831553	G	A	0.005012	0.001358	0.0001088	0.00526	0.001359	0.01545	0.003897	0.0009892	0.0001925	0.005733	0.002291	0.01387	0.74166	0.71638	FAIL
ADGRA2:p.Ala542Thr	ADGRA2	NM_032777.10:c.1624G>A	NP_116166.9:p.Ala542Thr	NC_000008.11:g.37835189G>A	missense_variant	12/19	chr8	37835189	G	A													0.97926	0.71638	FAIL
ADGRA2:p.Ala681Thr	ADGRA2	NM_032777.10:c.2041G>A	NP_116166.9:p.Ala681Thr	NC_000008.11:g.37835761G>A	missense_variant	13/19	chr8	37835761	G	A	0.007079	0.03843	5.466e-05	0.005957	0.005333	0.006017	0.01364	0.03486	0	0.005736	0.01101	0.004156	0.59175	0.38783	FAIL	Benign	criteria provided, single submitter
ADGRA2:p.Ala837Val	ADGRA2	NM_032777.10:c.2510C>T	NP_116166.9:p.Ala837Val	NC_000008.11:g.37839621C>T	missense_variant&splice_region_variant	16/19	chr8	37839621	C	T	1.993e-05	6.155e-05	0	3.527e-05	0	0	1.972e-05	0	0	4.41e-05	0	0	0.69584	0.71638	FAIL
ADGRA2:p.Arg402Trp	ADGRA2	NM_032777.10:c.1204C>T	NP_116166.9:p.Arg402Trp	NC_000008.11:g.37833116C>T	missense_variant	9/19	chr8	37833116	C	T	0.0007801	0.0001249	0	0.0005489	0.0002609	0.0018	0.0004467	0.0001688	0.0001924	0.000485	0.0001962	0.001654	0.13051	0.06391	FAIL	Uncertain significance	criteria provided, single submitter
ADGRA2:p.Arg564Lys	ADGRA2	NM_032777.10:c.1691G>A	NP_116166.9:p.Arg564Lys	NC_000008.11:g.37835256G>A	missense_variant	12/19	chr8	37835256	G	A	7.194e-05	0.0001239	0	0.000124	0	3.269e-05	5.256e-05	2.411e-05	0	0.0001029	0	0	0.31372	0.27570	FAIL
ADGRA2:p.Arg858Gln	ADGRA2	NM_032777.10:c.2573G>A	NP_116166.9:p.Arg858Gln	NC_000008.11:g.37840182G>A	missense_variant	17/19	chr8	37840182	G	A	4.818e-05	6.167e-05	0.0003817	2.647e-05	0	3.267e-05	7.228e-05	0.0001448	0.0003855	4.41e-05	0	0	0.97944	0.71638	FAIL
ADGRA2:p.Gln832Arg	ADGRA2	NM_032777.10:c.2495A>G	NP_116166.9:p.Gln832Arg	NC_000008.11:g.37839606A>G	missense_variant	16/19	chr8	37839606	A	G	0.0001672	0	0	0.0003697	0	0	0.000217	7.246e-05	0	0.000441	0	0	0.28405	0.28207	FAIL	Uncertain significance	criteria provided, single submitter
ADGRA2:p.Gly1016Arg	ADGRA2	NM_032777.10:c.3046G>A	NP_116166.9:p.Gly1016Arg	NC_000008.11:g.37841384G>A	missense_variant	19/19	chr8	37841384	G	A	8.685e-05	0	0	0.0001574	5.889e-05	0	0.0001774	4.826e-05	0	0.0002646	0.0003926	0	0.31213	0.21832	FAIL	Benign	criteria provided, single submitter
ADGRA2:p.Gly188Asp	ADGRA2	NM_032777.10:c.563G>A	NP_116166.9:p.Gly188Asp	NC_000008.11:g.37829859G>A	missense_variant	6/19	chr8	37829859	G	A													0.52943	0.71638	FAIL
ADGRA2:p.Gly391Ser	ADGRA2	NM_032777.10:c.1171G>A	NP_116166.9:p.Gly391Ser	NC_000008.11:g.37833083G>A	missense_variant	9/19	chr8	37833083	G	A	0.0006673	0.0001882	0	0.001307	0.0002029	0	0.0008935	0.0001447	0	0.001441	0.0002616	0	0.31432	0.13787	FAIL
ADGRA2:p.Gly407Ser	ADGRA2	NM_032777.10:c.1219G>A	NP_116166.9:p.Gly407Ser	NC_000008.11:g.37833131G>A	missense_variant	9/19	chr8	37833131	G	A	0.001263	0.0003111	0	0.002354	0.001072	0	0.001327	0.0004101	0	0.002205	0.001831	0	0.99689	0.71638	FAIL
ADGRA2:p.Leu1280Pro	ADGRA2	NM_032777.10:c.3839T>C	NP_116166.9:p.Leu1280Pro	NC_000008.11:g.37842177T>C	missense_variant	19/19	chr8	37842177	T	C	7.975e-06	0	0	2.247e-05	0	0							0.53726	0.32526	FAIL
ADGRA2:p.Leu925Pro	ADGRA2	NM_032777.10:c.2774T>C	NP_116166.9:p.Leu925Pro	NC_000008.11:g.37841112T>C	missense_variant	19/19	chr8	37841112	T	C													0.86938	0.71638	FAIL
ADGRA2:p.Lys862Glu	ADGRA2	NM_032777.10:c.2584A>G	NP_116166.9:p.Lys862Glu	NC_000008.11:g.37840193A>G	missense_variant	17/19	chr8	37840193	A	G	7.207e-05	0	0	6.172e-05	0.0002026	6.534e-05	7.888e-05	2.414e-05	0	1.471e-05	0.0004582	0	0.93262	0.71638	FAIL
ADGRA2:p.Phe128Leu	ADGRA2	NM_032777.10:c.384C>A	NP_116166.9:p.Phe128Leu	NC_000008.11:g.37828933C>A	missense_variant	3/19	chr8	37828933	C	A													0.39802	0.71638	FAIL
ADGRA2:p.Pro384Leu	ADGRA2	NM_032777.10:c.1151C>T	NP_116166.9:p.Pro384Leu	NC_000008.11:g.37833063C>T	missense_variant	9/19	chr8	37833063	C	T													0.57532	0.36992	FAIL
ADGRA2:p.Pro870Thr	ADGRA2	NM_032777.10:c.2608C>A	NP_116166.9:p.Pro870Thr	NC_000008.11:g.37840217C>A	missense_variant	17/19	chr8	37840217	C	A	0.000216	0.0001233	0	0.0004494	2.895e-05	0	0.0002365	2.413e-05	0	0.0004999	0	0	0.82296	0.71638	FAIL
ADGRA2:p.Thr193Ala	ADGRA2	NM_032777.10:c.577A>G	NP_116166.9:p.Thr193Ala	NC_000008.11:g.37829873A>G	missense_variant	6/19	chr8	37829873	A	G													0.45938	0.71638	FAIL
ADGRA2:p.Thr348Ile	ADGRA2	NM_032777.10:c.1043C>T	NP_116166.9:p.Thr348Ile	NC_000008.11:g.37831533C>T	missense_variant	8/19	chr8	37831533	C	T	0.001388	0.0003085	0	0.0009184	0.0006364	0.000588	0.001217	0.0001935	0	0.001221	0.001572	0.0008302	0.58834	0.71638	FAIL
ADGRA2:p.Trp921Arg	ADGRA2	NM_032777.10:c.2761T>C	NP_116166.9:p.Trp921Arg	NC_000008.11:g.37841099T>C	missense_variant	19/19	chr8	37841099	T	C													0.71885	0.71638	FAIL
ADGRA2:p.Val1146Ala	ADGRA2	NM_032777.10:c.3437T>C	NP_116166.9:p.Val1146Ala	NC_000008.11:g.37841775T>C	missense_variant	19/19	chr8	37841775	T	C	0.004518	0.001159	0	0.0098	0.001636	4.544e-05	0.005733	0.002124	0	0.01015	0.002618	0	0.04770	0.16062	FAIL	Benign	criteria provided, single submitter
ADGRA2:p.Val320Met	ADGRA2	NM_032777.10:c.958G>A	NP_116166.9:p.Val320Met	NC_000008.11:g.37831448G>A	missense_variant	8/19	chr8	37831448	G	A	0.009219	0.002219	5.441e-05	0.0132	0.007464	0.00392	0.008894	0.002701	0	0.01261	0.01236	0.003517	0.32059	0.30757	FAIL
ADGRA2:p.Val541Met	ADGRA2	NM_032777.10:c.1621G>A	NP_116166.9:p.Val541Met	NC_000008.11:g.37835186G>A	missense_variant	12/19	chr8	37835186	G	A	0.01475	0.003768	0	0.02179	0.008658	0.001176	0.01603	0.004298	0.0001934	0.02272	0.01394	0.0006221	0.78512	0.71638	FAIL
ADGRA2:p.Val647Ile	ADGRA2	NM_032777.10:c.1939G>A	NP_116166.9:p.Val647Ile	NC_000008.11:g.37835659G>A	missense_variant	13/19	chr8	37835659	G	A	0.0007763	0.0001848	0	0.001039	0.001562	3.266e-05	0.0007034	0.0001691	0	0.000985	0.00144	0	0.51350	0.38783	FAIL
ADGRA2:p.Val772Met	ADGRA2	NM_032777.10:c.2314G>A	NP_116166.9:p.Val772Met	NC_000008.11:g.37839010G>A	missense_variant	15/19	chr8	37839010	G	A	0.0002439	0.002119	0	4.665e-05	0.0002714	0.0002856	0.0005388	0.001811	0	7.349e-05	0.0001309	0	0.95261	0.71638	FAIL
AKT1:p.Asp323Asn	AKT1	NM_001382430.1:c.967G>A	NP_001369359.1:p.Asp323Asn	NC_000014.9:g.104773083C>T	missense_variant	12/15	chr14	104773083	C	T													0.70334	0.71638	FAIL
AKT1:p.Asp323Tyr	AKT1	NM_001382430.1:c.967G>T	NP_001369359.1:p.Asp323Tyr	NC_000014.9:g.104773083C>A	missense_variant	12/15	chr14	104773083	C	A													0.70334	0.71638	FAIL
AKT1:p.Glu17Lys	AKT1	NM_001382430.1:c.49G>A	NP_001369359.1:p.Glu17Lys	NC_000014.9:g.104780214C>T	missense_variant&splice_region_variant	4/15	chr14	104780214	C	T	4e-06	0	0	8.872e-06	0	0							0.84631	0.71638	FAIL	Pathogenic	criteria provided, multiple submitters, no conflicts
AKT1:p.Glu85Lys	AKT1	NM_001382430.1:c.253G>A	NP_001369359.1:p.Glu85Lys	NC_000014.9:g.104776693C>T	missense_variant	5/15	chr14	104776693	C	T													0.69720	0.71638	FAIL	Uncertain significance	criteria provided, single submitter
AKT1:p.Met306Thr	AKT1	NM_001382430.1:c.917T>C	NP_001369359.1:p.Met306Thr	NC_000014.9:g.104773291A>G	missense_variant	11/15	chr14	104773291	A	G													0.93662	0.71638	FAIL	Uncertain significance	criteria provided, single submitter
AKT1:p.Phe73Leu	AKT1	NM_001382430.1:c.219C>A	NP_001369359.1:p.Phe73Leu	NC_000014.9:g.104776727G>T	missense_variant	5/15	chr14	104776727	G	T													0.38264	0.71638	FAIL
AKT1:p.Ser266Leu	AKT1	NM_001382430.1:c.797C>T	NP_001369359.1:p.Ser266Leu	NC_000014.9:g.104773486G>A	missense_variant	10/15	chr14	104773486	G	A	1.199e-05	6.18e-05	0	8.85e-06	0	3.272e-05	1.314e-05	2.413e-05	0	1.47e-05	0	0	0.96663	0.71638	FAIL	Uncertain significance	criteria provided, multiple submitters, no conflicts
AKT1:p.Thr160Ala	AKT1	NM_001382430.1:c.478A>G	NP_001369359.1:p.Thr160Ala	NC_000014.9:g.104775165T>C	missense_variant	7/15	chr14	104775165	T	C													0.71419	0.71638	FAIL
AKT1:p.Thr211Ile	AKT1	NM_001382430.1:c.632C>T	NP_001369359.1:p.Thr211Ile	NC_000014.9:g.104774939G>A	missense_variant&splice_region_variant	8/15	chr14	104774939	G	A													0.84183	0.71638	FAIL
AKT1:p.Trp80Arg	AKT1	NM_001382430.1:c.238T>C	NP_001369359.1:p.Trp80Arg	NC_000014.9:g.104776708A>G	missense_variant	5/15	chr14	104776708	A	G													0.78460	0.71638	FAIL
AKT1:p.Trp80Cys	AKT1	NM_001382430.1:c.240G>C	NP_001369359.1:p.Trp80Cys	NC_000014.9:g.104776706C>G	missense_variant	5/15	chr14	104776706	C	G													0.70302	0.71638	FAIL
AKT1:p.Val106GlyfsTer2	AKT1	NM_001382430.1:c.317_318del	NP_001369359.1:p.Val106GlyfsTer2	NC_000014.9:g.104775771_104775772del	frameshift_variant	6/15	chr14	104775768	CCA	C															FAIL
AKT2:p.Arg208Lys	AKT2	NM_001626.6:c.623G>A	NP_001617.1:p.Arg208Lys	NC_000019.10:g.40240061C>T	missense_variant	7/14	chr19	40240061	C	T	0.0002426	6.152e-05	0	0.0004923	5.782e-05	0	0.0002826	4.828e-05	0	0.0005439	0.0002619	0	0.47151	0.38783	FAIL	Conflicting classifications of pathogenicity	criteria provided, conflicting classifications
AKT2:p.Asp324Asn	AKT2	NM_001626.6:c.970G>A	NP_001617.1:p.Asp324Asn	NC_000019.10:g.40236095C>T	missense_variant	11/14	chr19	40236095	C	T													0.84892	0.71638	FAIL
AKT2:p.Glu356Lys	AKT2	NM_001626.6:c.1066G>A	NP_001617.1:p.Glu356Lys	NC_000019.10:g.40235999C>T	missense_variant	11/14	chr19	40235999	C	T													0.85247	0.71638	FAIL
AKT2:p.Gly234Arg	AKT2	NM_001626.6:c.700G>A	NP_001617.1:p.Gly234Arg	NC_000019.10:g.40238913C>T	missense_variant	8/14	chr19	40238913	C	T													0.85858	0.71638	FAIL
AKT2:p.Val187Ile	AKT2	NM_001626.6:c.559G>A	NP_001617.1:p.Val187Ile	NC_000019.10:g.40241952C>T	missense_variant	6/14	chr19	40241952	C	T													0.84838	0.71638	FAIL
AKT3:c.948+2T>C	AKT3	NM_005465.7:c.948+2T>C		NC_000001.11:g.243563718A>G	splice_donor_variant		chr1	243563718	A	G															PASS
AKT3:p.Arg142Thr	AKT3	NM_005465.7:c.425G>C	NP_005456.1:p.Arg142Thr	NC_000001.11:g.243645897C>G	missense_variant	5/14	chr1	243645897	C	G													0.54489	0.71638	FAIL
AKT3:p.Arg367Pro	AKT3	NM_005465.7:c.1100G>C	NP_005456.1:p.Arg367Pro	NC_000001.11:g.243552792C>G	missense_variant	11/14	chr1	243552792	C	G													0.71557	0.71638	FAIL
AKT3:p.Arg388Cys	AKT3	NM_005465.7:c.1162C>T	NP_005456.1:p.Arg388Cys	NC_000001.11:g.243552730G>A	missense_variant&splice_region_variant	11/14	chr1	243552730	G	A													0.53494	0.71638	FAIL
AKT3:p.Glu311Gly	AKT3	NM_005465.7:c.932A>G	NP_005456.1:p.Glu311Gly	NC_000001.11:g.243563736T>C	missense_variant	10/14	chr1	243563736	T	C													0.88732	0.71638	FAIL
AKT3:p.Glu429Lys	AKT3	NM_005465.7:c.1285G>A	NP_005456.1:p.Glu429Lys	NC_000001.11:g.243512393C>T	missense_variant	13/14	chr1	243512393	C	T													0.86479	0.71638	FAIL
AKT3:p.His205Leu	AKT3	NM_005465.7:c.614A>T	NP_005456.1:p.His205Leu	NC_000001.11:g.243615109T>A	missense_variant	7/14	chr1	243615109	T	A													0.73851	0.71638	FAIL
AKT3:p.His236Asn	AKT3	NM_005465.7:c.706C>A	NP_005456.1:p.His236Asn	NC_000001.11:g.243573039G>T	missense_variant	9/14	chr1	243573039	G	T													0.98936	0.71638	FAIL
AKT3:p.Leu418AlafsTer6	AKT3	NM_005465.7:c.1250_1251insA	NP_005456.1:p.Leu418AlafsTer6	NC_000001.11:g.243545515dup	frameshift_variant&splice_region_variant	12/14	chr1	243545510	C	CT															FAIL
AKT3:p.Lys41Ile	AKT3	NM_005465.7:c.122A>T	NP_005456.1:p.Lys41Ile	NC_000001.11:g.243695641T>A	missense_variant	3/14	chr1	243695641	T	A													0.88732	0.71638	FAIL
AKT3:p.Tyr452LeufsTer2	AKT3	NM_005465.7:c.1353_1354insC	NP_005456.1:p.Tyr452LeufsTer2	NC_000001.11:g.243512324_243512325insG	frameshift_variant&splice_region_variant	13/14	chr1	243512324	A	AG															FAIL
AKT3:p.Val335Leu	AKT3	NM_005465.7:c.1003G>C	NP_005456.1:p.Val335Leu	NC_000001.11:g.243552889C>G	missense_variant	11/14	chr1	243552889	C	G													0.86479	0.71638	FAIL
ALK:c.1414+1G>A	ALK	NM_004304.5:c.1414+1G>A		NC_000002.12:g.29328349C>T	splice_donor_variant		chr2	29328349	C	T	1.196e-05	6.154e-05	0	8.834e-06	2.892e-05	0	1.314e-05	2.413e-05	0	1.47e-05	0	0			PASS	Uncertain significance	criteria provided, single submitter
ALK:c.3939-1G>T	ALK	NM_004304.5:c.3939-1G>T		NC_000002.12:g.29197677C>A	splice_acceptor_variant		chr2	29197677	C	A															FAIL
ALK:p.Ala1601Thr	ALK	NM_004304.5:c.4801G>A	NP_004295.2:p.Ala1601Thr	NC_000002.12:g.29193286C>T	missense_variant	29/29	chr2	29193286	C	T	3.583e-05	0	0	7.047e-05	2.891e-05	0	3.942e-05	0	0	7.349e-05	0	0	0.08143	0.06391	FAIL	Conflicting classifications of pathogenicity	criteria provided, conflicting classifications
ALK:p.Ala3Val	ALK	NM_004304.5:c.8C>T	NP_004295.2:p.Ala3Val	NC_000002.12:g.29920652G>A	missense_variant	1/29	chr2	29920652	G	A													0.46778	0.25342	FAIL	Uncertain significance	criteria provided, single submitter
ALK:p.Ala68Val	ALK	NM_004304.5:c.203C>T	NP_004295.2:p.Ala68Val	NC_000002.12:g.29920457G>A	missense_variant	1/29	chr2	29920457	G	A													0.54532	0.71638	FAIL	Uncertain significance	criteria provided, single submitter
ALK:p.Arg311His	ALK	NM_004304.5:c.932G>A	NP_004295.2:p.Arg311His	NC_000002.12:g.29694870C>T	missense_variant	3/29	chr2	29694870	C	T	0.0004505	0.001046	0	0.0004681	0.0003181	0.0009799	0.0006177	0.001038	0.0003857	0.0004263	0.0009818	0.001035	0.06647	0.06391	FAIL	Conflicting classifications of pathogenicity	criteria provided, conflicting classifications
ALK:p.Arg401Ter	ALK	NM_004304.5:c.1201C>T	NP_004295.2:p.Arg401Ter	NC_000002.12:g.29383813G>A	stop_gained	5/29	chr2	29383813	G	A													0.59820	0.71638	FAIL	Uncertain significance	criteria provided, single submitter
ALK:p.Gln1134Leu	ALK	NM_004304.5:c.3401A>T	NP_004295.2:p.Gln1134Leu	NC_000002.12:g.29222566T>A	missense_variant	21/29	chr2	29222566	T	A							6.574e-06	0	0	1.47e-05	0	0	0.46854	0.71638	FAIL	Uncertain significance	criteria provided, multiple submitters, no conflicts
ALK:p.Glu1400Asp	ALK	NM_004304.5:c.4200A>C	NP_004295.2:p.Glu1400Asp	NC_000002.12:g.29193887T>G	missense_variant	29/29	chr2	29193887	T	G	0.0001317	6.216e-05	0	0.0002829	0	0	0.0001642	2.412e-05	0	0.000338	0	0	0.20576	0.40164	FAIL	Conflicting classifications of pathogenicity	criteria provided, conflicting classifications
ALK:p.Glu296Lys	ALK	NM_004304.5:c.886G>A	NP_004295.2:p.Glu296Lys	NC_000002.12:g.29694916C>T	missense_variant	3/29	chr2	29694916	C	T	0.0001157	0	0	8.84e-06	0.0007519	3.267e-05	3.943e-05	0	0	1.47e-05	0.0003273	0	0.60539	0.40164	FAIL	Benign/Likely benign	criteria provided, multiple submitters, no conflicts
ALK:p.Glu465Lys	ALK	NM_004304.5:c.1393G>A	NP_004295.2:p.Glu465Lys	NC_000002.12:g.29328371C>T	missense_variant	6/29	chr2	29328371	C	T													0.64306	0.71638	FAIL	Uncertain significance	criteria provided, single submitter
ALK:p.Glu483Lys	ALK	NM_004304.5:c.1447G>A	NP_004295.2:p.Glu483Lys	NC_000002.12:g.29320850C>T	missense_variant	7/29	chr2	29320850	C	T													0.41917	0.32020	FAIL
ALK:p.Gly1202Arg	ALK	NM_004304.5:c.3604G>A	NP_004295.2:p.Gly1202Arg	NC_000002.12:g.29220747C>T	missense_variant	23/29	chr2	29220747	C	T													0.85944	0.71638	FAIL	Likely pathogenic	no assertion criteria provided
ALK:p.Gly1580Arg	ALK	NM_004304.5:c.4738G>A	NP_004295.2:p.Gly1580Arg	NC_000002.12:g.29193349C>T	missense_variant	29/29	chr2	29193349	C	T	2.788e-05	0	0	3.527e-05	0	6.533e-05	3.942e-05	2.412e-05	0	7.35e-05	0	0	0.68510	0.71638	FAIL	Uncertain significance	criteria provided, multiple submitters, no conflicts
ALK:p.Gly428Glu	ALK	NM_004304.5:c.1283G>A	NP_004295.2:p.Gly428Glu	NC_000002.12:g.29328481C>T	missense_variant&splice_region_variant	6/29	chr2	29328481	C	T	3.984e-06	0	0	8.825e-06	0	0	1.314e-05	0	0	2.94e-05	0	0	0.64306	0.71638	FAIL	Uncertain significance	criteria provided, single submitter
ALK:p.Leu1033Pro	ALK	NM_004304.5:c.3098T>C	NP_004295.2:p.Leu1033Pro	NC_000002.12:g.29225535A>G	missense_variant	19/29	chr2	29225535	A	G	0	0	0	0	0	0							0.91475	0.71638	FAIL	Uncertain significance	criteria provided, single submitter
ALK:p.Leu1325Phe	ALK	NM_004304.5:c.3973C>T	NP_004295.2:p.Leu1325Phe	NC_000002.12:g.29197642G>A	missense_variant	27/29	chr2	29197642	G	A													0.62890	0.71638	FAIL
ALK:p.Leu322Phe	ALK	NM_004304.5:c.964C>T	NP_004295.2:p.Leu322Phe	NC_000002.12:g.29532105G>A	missense_variant	4/29	chr2	29532105	G	A													0.49082	0.71638	FAIL
ALK:p.Leu376Ile	ALK	NM_004304.5:c.1126C>A	NP_004295.2:p.Leu376Ile	NC_000002.12:g.29531943G>T	missense_variant	4/29	chr2	29531943	G	T													0.34995	0.71638	FAIL
ALK:p.Lys1101Asn	ALK	NM_004304.5:c.3303G>C	NP_004295.2:p.Lys1101Asn	NC_000002.12:g.29223398C>G	missense_variant	20/29	chr2	29223398	C	G													0.45938	0.71638	FAIL	Uncertain significance	criteria provided, single submitter
ALK:p.Lys1612Arg	ALK	NM_004304.5:c.4835A>G	NP_004295.2:p.Lys1612Arg	NC_000002.12:g.29193252T>C	missense_variant	29/29	chr2	29193252	T	C													0.28733	0.38783	FAIL
ALK:p.Phe1245Cys	ALK	NM_004304.5:c.3734T>G	NP_004295.2:p.Phe1245Cys	NC_000002.12:g.29213993A>C	missense_variant	24/29	chr2	29213993	A	C													0.96006	0.71638	FAIL	Pathogenic	no assertion criteria provided
ALK:p.Phe220Leu	ALK	NM_004304.5:c.660C>A	NP_004295.2:p.Phe220Leu	NC_000002.12:g.29920000G>T	missense_variant	1/29	chr2	29920000	G	T													0.08029	0.13787	FAIL	Uncertain significance	criteria provided, multiple submitters, no conflicts
ALK:p.Pro157Ser	ALK	NM_004304.5:c.469C>T	NP_004295.2:p.Pro157Ser	NC_000002.12:g.29920191G>A	missense_variant	1/29	chr2	29920191	G	A	0.0002126	6.842e-05	0.0001108	0.0003632	0	0	0.000519	9.644e-05	0	0.000823	6.541e-05	0	0.43920	0.71638	FAIL	Conflicting classifications of pathogenicity	criteria provided, conflicting classifications
ALK:p.Ser341Ile	ALK	NM_004304.5:c.1022G>T	NP_004295.2:p.Ser341Ile	NC_000002.12:g.29532047C>A	missense_variant	4/29	chr2	29532047	C	A													0.26252	0.71638	FAIL
ALK:p.Ser62Leu	ALK	NM_004304.5:c.185C>T	NP_004295.2:p.Ser62Leu	NC_000002.12:g.29920475G>A	missense_variant	1/29	chr2	29920475	G	A													0.91506	0.71638	FAIL	Uncertain significance	criteria provided, single submitter
ALK:p.Thr1012Met	ALK	NM_004304.5:c.3035C>T	NP_004295.2:p.Thr1012Met	NC_000002.12:g.29226954G>A	missense_variant	18/29	chr2	29226954	G	A	0.0007	6.152e-05	0.006198	0.0002022	5.782e-05	0.0006206	0.0003745	0.0001447	0.006351	0.000147	6.542e-05	0.0008285	0.43631	0.28781	FAIL	Benign/Likely benign	criteria provided, multiple submitters, no conflicts
ALK:p.Thr674Ile	ALK	NM_004304.5:c.2021C>T	NP_004295.2:p.Thr674Ile	NC_000002.12:g.29275119G>A	missense_variant	11/29	chr2	29275119	G	A							6.57e-06	0	0	0	6.544e-05	0	0.03185	0.06391	FAIL
ALK:p.Thr680Ile	ALK	NM_004304.5:c.2039C>T	NP_004295.2:p.Thr680Ile	NC_000002.12:g.29275101G>A	missense_variant&splice_region_variant	11/29	chr2	29275101	G	A	0.01632	0.004122	5.437e-05	0.02514	0.01081	0.004475	0.01571	0.005237	0.0001925	0.02445	0.01315	0.005178	0.60528	0.71638	FAIL	Benign/Likely benign	criteria provided, multiple submitters, no conflicts
ALK:p.Trp1320Arg	ALK	NM_004304.5:c.3958T>C	NP_004295.2:p.Trp1320Arg	NC_000002.12:g.29197657A>G	missense_variant	27/29	chr2	29197657	A	G	3.183e-05	0	0	7.04e-05	0	0	1.314e-05	0	0	2.94e-05	0	0	0.96006	0.71638	FAIL	Uncertain significance	criteria provided, multiple submitters, no conflicts
ALK:p.Trp177Arg	ALK	NM_004304.5:c.529T>C	NP_004295.2:p.Trp177Arg	NC_000002.12:g.29920131A>G	missense_variant	1/29	chr2	29920131	A	G													0.87365	0.71638	FAIL
ALK:p.Val476Ala	ALK	NM_004304.5:c.1427T>C	NP_004295.2:p.Val476Ala	NC_000002.12:g.29320870A>G	missense_variant	7/29	chr2	29320870	A	G	0.02853	0.005229	0.0003262	0.03849	0.01946	0.02518	0.02564	0.007213	0.001155	0.03719	0.02525	0.02322	0.28075	0.37556	FAIL	Benign	criteria provided, multiple submitters, no conflicts
ALK:p.Val526Phe	ALK	NM_004304.5:c.1576G>T	NP_004295.2:p.Val526Phe	NC_000002.12:g.29318375C>A	missense_variant	8/29	chr2	29318375	C	A													0.18443	0.06391	FAIL
ALK:p.Val811Met	ALK	NM_004304.5:c.2431G>A	NP_004295.2:p.Val811Met	NC_000002.12:g.29233621C>T	missense_variant	14/29	chr2	29233621	C	T	7.953e-06	0	0	8.79e-06	2.891e-05	0	6.569e-06	0	0	1.47e-05	0	0	0.60729	0.71638	FAIL	Uncertain significance	criteria provided, multiple submitters, no conflicts
ALOX12B:p.Ala91Val	ALOX12B	NM_001139.3:c.272C>T	NP_001130.1:p.Ala91Val	NC_000017.11:g.8086096G>A	missense_variant	2/15	chr17	8086096	G	A													0.54319	0.26840	FAIL
ALOX12B:p.Arg174Pro	ALOX12B	NM_001139.3:c.521G>C	NP_001130.1:p.Arg174Pro	NC_000017.11:g.8080890C>G	missense_variant	4/15	chr17	8080890	C	G	2.389e-05	0	0	5.287e-05	0	0	3.288e-05	0	0	5.884e-05	6.545e-05	0	0.34534	0.32276	FAIL
ALOX12B:p.Arg442Trp	ALOX12B	NM_001139.3:c.1324C>T	NP_001130.1:p.Arg442Trp	NC_000017.11:g.8076695G>A	missense_variant	10/15	chr17	8076695	G	A	1.275e-05	0	0	3.289e-05	0	0	3.285e-05	7.24e-05	0	2.939e-05	0	0	0.19425	0.37899	FAIL	Uncertain significance	criteria provided, single submitter
ALOX12B:p.Arg643Arg	ALOX12B	NM_001139.3:c.1929G>A	NP_001130.1:p.Arg643%3D	NC_000017.11:g.8072948C>T	splice_region_variant&synonymous_variant	15/15	chr17	8072948	C	T	4.039e-06	0	0	0	0	3.284e-05									FAIL
ALOX12B:p.Arg95His	ALOX12B	NM_001139.3:c.284G>A	NP_001130.1:p.Arg95His	NC_000017.11:g.8086084C>T	missense_variant	2/15	chr17	8086084	C	T	9.548e-05	0.0004923	0	1.76e-05	2.891e-05	0.000294	0.0001446	0.0003862	0	1.471e-05	0.0001963	0	0.22352	0.06391	FAIL
ALOX12B:p.Asn483Ser	ALOX12B	NM_001139.3:c.1448A>G	NP_001130.1:p.Asn483Ser	NC_000017.11:g.8076259T>C	missense_variant	11/15	chr17	8076259	T	C	7.959e-06	0	0	1.76e-05	0	0	6.573e-06	0	0	1.471e-05	0	0	0.54164	0.37899	PASS
ALOX12B:p.Asp228Asn	ALOX12B	NM_001139.3:c.682G>A	NP_001130.1:p.Asp228Asn	NC_000017.11:g.8080307C>T	missense_variant	6/15	chr17	8080307	C	T													0.49473	0.29380	FAIL
ALOX12B:p.Asp675Asn	ALOX12B	NM_001139.3:c.2023G>A	NP_001130.1:p.Asp675Asn	NC_000017.11:g.8072854C>T	missense_variant	15/15	chr17	8072854	C	T													0.00932	0.06391	FAIL
ALOX12B:p.Glu176Lys	ALOX12B	NM_001139.3:c.526G>A	NP_001130.1:p.Glu176Lys	NC_000017.11:g.8080885C>T	missense_variant&splice_region_variant	4/15	chr17	8080885	C	T	0.0003345	0	0	0.0005551	0.0003469	0.0002286	0.0004995	7.244e-05	0	0.000544	0.0006544	0.0002072	0.37915	0.29879	FAIL	Uncertain significance	criteria provided, multiple submitters, no conflicts
ALOX12B:p.Gly449Arg	ALOX12B	NM_001139.3:c.1345G>A	NP_001130.1:p.Gly449Arg	NC_000017.11:g.8076674C>T	missense_variant	10/15	chr17	8076674	C	T													0.13663	0.06391	FAIL	Uncertain significance	criteria provided, single submitter
ALOX12B:p.Gly465Val	ALOX12B	NM_001139.3:c.1394G>T	NP_001130.1:p.Gly465Val	NC_000017.11:g.8076313C>A	missense_variant	11/15	chr17	8076313	C	A	0.00179	0.0001294	0	0.002106	0.0009188	0.001407	0.001695	0.0002655	0.0001925	0.00175	0.002225	0.002276	0.32571	0.25103	FAIL	Conflicting classifications of pathogenicity	criteria provided, conflicting classifications
ALOX12B:p.Phe195Leu	ALOX12B	NM_001139.3:c.583T>C	NP_001130.1:p.Phe195Leu	NC_000017.11:g.8080725A>G	missense_variant	5/15	chr17	8080725	A	G	0.0002346	0	0	0.0004308	0.0002313	3.266e-05	0.0003091	0	0	0.0005883	0.0001963	0	0.33455	0.13787	FAIL	Likely benign	no assertion criteria provided
ALOX12B:p.Pro127Ser	ALOX12B	NM_001139.3:c.379C>T	NP_001130.1:p.Pro127Ser	NC_000017.11:g.8081161G>A	missense_variant	3/15	chr17	8081161	G	A	0.0176	0.003575	0.0001631	0.01822	0.01486	0.01578	0.01497	0.00396	0.0003862	0.01805	0.02016	0.01368	0.36372	0.30666	FAIL	Benign/Likely benign	criteria provided, multiple submitters, no conflicts
AMER1:p.Ala29Thr	AMER1	NM_152424.4:c.85G>A	NP_689637.3:p.Ala29Thr	NC_000023.11:g.64193202C>T	missense_variant	2/2	chrX	64193202	C	T	0.002718	0.001216	0.03205	6.113e-05	0.0001095	0.00021	0.002068	0.001686	0.03521	7.512e-05	0.002832	0.0003736	0.23296	0.23362	FAIL	Conflicting classifications of pathogenicity	criteria provided, conflicting classifications
AMER1:p.Arg350Ter	AMER1	NM_152424.4:c.1048A>T	NP_689637.3:p.Arg350Ter	NC_000023.11:g.64192239T>A	stop_gained	2/2	chrX	64192239	T	A													0.40932	0.71638	FAIL
AMER1:p.Arg358Ter	AMER1	NM_152424.4:c.1072C>T	NP_689637.3:p.Arg358Ter	NC_000023.11:g.64192215G>A	stop_gained	2/2	chrX	64192215	G	A													0.16902	0.22601	FAIL	Pathogenic	criteria provided, multiple submitters, no conflicts
AMER1:p.Arg497Ter	AMER1	NM_152424.4:c.1489C>T	NP_689637.3:p.Arg497Ter	NC_000023.11:g.64191798G>A	stop_gained	2/2	chrX	64191798	G	A													0.29294	0.71638	FAIL	Pathogenic/Likely pathogenic	criteria provided, multiple submitters, no conflicts
AMER1:p.Arg626Ter	AMER1	NM_152424.4:c.1876C>T	NP_689637.3:p.Arg626Ter	NC_000023.11:g.64191411G>A	stop_gained	2/2	chrX	64191411	G	A	0	0	0	0	0	0							0.07908	0.06391	FAIL
AMER1:p.Asp793Asn	AMER1	NM_152424.4:c.2377G>A	NP_689637.3:p.Asp793Asn	NC_000023.11:g.64190910C>T	missense_variant	2/2	chrX	64190910	C	T													0.40134	0.37556	FAIL
AMER1:p.Glu371Asp	AMER1	NM_152424.4:c.1113G>T	NP_689637.3:p.Glu371Asp	NC_000023.11:g.64192174C>A	missense_variant	2/2	chrX	64192174	C	A													0.09802	0.27739	FAIL
AMER1:p.Glu734Ter	AMER1	NM_152424.4:c.2200G>T	NP_689637.3:p.Glu734Ter	NC_000023.11:g.64191087C>A	stop_gained	2/2	chrX	64191087	C	A													0.31140	0.40164	FAIL
AMER1:p.Glu937Gly	AMER1	NM_152424.4:c.2810A>G	NP_689637.3:p.Glu937Gly	NC_000023.11:g.64190477T>C	missense_variant	2/2	chrX	64190477	T	C													0.25147	0.34632	FAIL
AMER1:p.Gly738Val	AMER1	NM_152424.4:c.2213G>T	NP_689637.3:p.Gly738Val	NC_000023.11:g.64191074C>A	missense_variant	2/2	chrX	64191074	C	A													0.26562	0.33488	FAIL
AMER1:p.His134Pro	AMER1	NM_152424.4:c.401A>C	NP_689637.3:p.His134Pro	NC_000023.11:g.64192886T>G	missense_variant	2/2	chrX	64192886	T	G	0.001308	0.0003039	0	0.001917	0.0006198	0	0.001444	0.0003888	0	0.002199	0.0008443	0	0.38305	0.30060	FAIL	Benign/Likely benign	criteria provided, multiple submitters, no conflicts
AMER1:p.Lys357Asn	AMER1	NM_152424.4:c.1071G>T	NP_689637.3:p.Lys357Asn	NC_000023.11:g.64192216C>A	missense_variant	2/2	chrX	64192216	C	A													0.10827	0.21832	FAIL
AMER1:p.Phe173LeufsTer36	AMER1	NM_152424.4:c.519del	NP_689637.3:p.Phe173LeufsTer36	NC_000023.11:g.64192773del	frameshift_variant	2/2	chrX	64192767	TA	T															FAIL
AMER1:p.Pro884Leu	AMER1	NM_152424.4:c.2651C>T	NP_689637.3:p.Pro884Leu	NC_000023.11:g.64190636G>A	missense_variant	2/2	chrX	64190636	G	A	0.001076	0.004206	0	0.0006646	0.002779	0	0.001579	0.004379	0	0.0005267	0.000941	0.0003754	0.39440	0.71638	FAIL	Benign/Likely benign	criteria provided, multiple submitters, no conflicts
AMER1:p.Ser474HisfsTer6	AMER1	NM_152424.4:c.1420_1421del	NP_689637.3:p.Ser474HisfsTer6	NC_000023.11:g.64191867_64191868del	frameshift_variant	2/2	chrX	64191865	GGA	G															FAIL
AMER1:p.Thr747Asn	AMER1	NM_152424.4:c.2240C>A	NP_689637.3:p.Thr747Asn	NC_000023.11:g.64191047G>T	missense_variant	2/2	chrX	64191047	G	T													0.35398	0.71638	FAIL
ANKRD11:p.Ala1193Thr	ANKRD11	NM_013275.6:c.3577G>A	NP_037407.4:p.Ala1193Thr	NC_000016.10:g.89282965C>T	missense_variant	9/13	chr16	89282965	C	T	1.596e-05	0	0	8.81e-06	5.782e-05	3.266e-05	6.579e-06	0	0	1.47e-05	0	0	0.34866	0.13787	FAIL	Uncertain significance	criteria provided, single submitter
ANKRD11:p.Ala1780Thr	ANKRD11	NM_013275.6:c.5338G>A	NP_037407.4:p.Ala1780Thr	NC_000016.10:g.89281204C>T	missense_variant	9/13	chr16	89281204	C	T	0.00494	0.0008798	0	0.006729	0.006276	0.002254	0.004935	0.001038	0	0.006997	0.009028	0.001241	0.33843	0.35152	FAIL	Benign	criteria provided, multiple submitters, no conflicts
ANKRD11:p.Ala2265ArgfsTer8	ANKRD11	NM_013275.6:c.6792_6793insC	NP_037407.4:p.Ala2265ArgfsTer8	NC_000016.10:g.89279756dup	frameshift_variant	9/13	chr16	89279749	C	CG	2.425e-05	0	0	2.149e-05	0	0									FAIL
ANKRD11:p.Ala2266Val	ANKRD11	NM_013275.6:c.6797C>T	NP_037407.4:p.Ala2266Val	NC_000016.10:g.89279745G>A	missense_variant	9/13	chr16	89279745	G	A	0.0002909	0	0	0.0007219	4.189e-05	0	0.0003286	4.826e-05	0	0.0006618	0.0001308	0	0.46634	0.22389	FAIL	Likely benign	criteria provided, multiple submitters, no conflicts
ANKRD11:p.Ala430Ser	ANKRD11	NM_013275.6:c.1288G>T	NP_037407.4:p.Ala430Ser	NC_000016.10:g.89285254C>A	missense_variant	9/13	chr16	89285254	C	A													0.43735	0.34929	FAIL
ANKRD11:p.Ala531Thr	ANKRD11	NM_013275.6:c.1591G>A	NP_037407.4:p.Ala531Thr	NC_000016.10:g.89284951C>T	missense_variant	9/13	chr16	89284951	C	T	4.779e-05	0	0	6.167e-05	0.0001446	0	1.972e-05	7.24e-05	0	0	0	0	0.51248	0.38300	FAIL	Conflicting classifications of pathogenicity	criteria provided, conflicting classifications
ANKRD11:p.Ala615Val	ANKRD11	NM_013275.6:c.1844C>T	NP_037407.4:p.Ala615Val	NC_000016.10:g.89284698G>A	missense_variant	9/13	chr16	89284698	G	A	0.0002485	0.0001955	5.438e-05	0.0002481	0	0.0007186	0.0002104	0.0001208	0	0.0003382	0	0.0004153	0.12984	0.06391	FAIL	Likely benign	criteria provided, multiple submitters, no conflicts
ANKRD11:p.Ala64Thr	ANKRD11	NM_013275.6:c.190G>A	NP_037407.4:p.Ala64Thr	NC_000016.10:g.89305242C>T	missense_variant	4/13	chr16	89305242	C	T	2.39e-05	0	0	4.406e-05	0	3.266e-05	2.628e-05	9.653e-05	0	0	0	0	0.43947	0.34370	FAIL	Benign	criteria provided, single submitter
ANKRD11:p.Arg1512His	ANKRD11	NM_013275.6:c.4535G>A	NP_037407.4:p.Arg1512His	NC_000016.10:g.89282007C>T	missense_variant	9/13	chr16	89282007	C	T	2.392e-05	0	0	8.803e-06	0	0	2.628e-05	0	0	2.94e-05	0	0	0.18156	0.06391	FAIL	Likely benign	criteria provided, single submitter
ANKRD11:p.Arg1519Gly	ANKRD11	NM_013275.6:c.4555A>G	NP_037407.4:p.Arg1519Gly	NC_000016.10:g.89281987T>C	missense_variant	9/13	chr16	89281987	T	C													0.48814	0.71638	FAIL
ANKRD11:p.Arg2249Cys	ANKRD11	NM_013275.6:c.6745C>T	NP_037407.4:p.Arg2249Cys	NC_000016.10:g.89279797G>A	missense_variant	9/13	chr16	89279797	G	A	0.0002608	0.004233	9.439e-05	6.059e-05	0.0001637	0	0.001091	0.003836	0.0001931	5.881e-05	6.54e-05	0.0002067	0.23281	0.23362	FAIL	Benign/Likely benign	criteria provided, multiple submitters, no conflicts
ANKRD11:p.Arg92Gln	ANKRD11	NM_013275.6:c.275G>A	NP_037407.4:p.Arg92Gln	NC_000016.10:g.89291135C>T	missense_variant	5/13	chr16	89291135	C	T	0.0002551	0	0	4.409e-05	0	0	0.0001972	2.414e-05	0	5.881e-05	0	0	0.84708	0.71638	FAIL	Benign	criteria provided, multiple submitters, no conflicts
ANKRD11:p.Asn275Ser	ANKRD11	NM_013275.6:c.824A>G	NP_037407.4:p.Asn275Ser	NC_000016.10:g.89286107T>C	missense_variant	8/13	chr16	89286107	T	C	0.0002187	6.152e-05	0	0.000211	8.673e-05	0.0007512	6.573e-05	9.655e-05	0	4.41e-05	0	0.0006214	0.21459	0.36536	FAIL	Benign/Likely benign	criteria provided, multiple submitters, no conflicts
ANKRD11:p.Asn318Asp	ANKRD11	NM_013275.6:c.952A>G	NP_037407.4:p.Asn318Asp	NC_000016.10:g.89285590T>C	missense_variant	9/13	chr16	89285590	T	C	3.977e-06	0	0	0	0	3.266e-05							0.70936	0.71638	FAIL
ANKRD11:p.Asp1104ArgfsTer2	ANKRD11	NM_013275.6:c.3309_3310insA	NP_037407.4:p.Asp1104ArgfsTer2	NC_000016.10:g.89283240dup	frameshift_variant	9/13	chr16	89283232	C	CT	7.97e-06	0	0	0	0	0									FAIL
ANKRD11:p.Asp1117Glu	ANKRD11	NM_013275.6:c.3351C>A	NP_037407.4:p.Asp1117Glu	NC_000016.10:g.89283191G>T	missense_variant	9/13	chr16	89283191	G	T													0.29137	0.71638	FAIL
ANKRD11:p.Asp2042Gly	ANKRD11	NM_013275.6:c.6125A>G	NP_037407.4:p.Asp2042Gly	NC_000016.10:g.89280417T>C	missense_variant	9/13	chr16	89280417	T	C	0.0002559	8.541e-05	0	0.000449	0.0002098	0	0.000526	0.000145	0	0.0005002	0.002487	0	0.38294	0.33603	FAIL	Likely benign	criteria provided, multiple submitters, no conflicts
ANKRD11:p.Asp847Asn	ANKRD11	NM_013275.6:c.2539G>A	NP_037407.4:p.Asp847Asn	NC_000016.10:g.89284003C>T	missense_variant	9/13	chr16	89284003	C	T	3.978e-06	6.156e-05	0	0	0	0	6.574e-06	2.415e-05	0	0	0	0	0.70222	0.71638	FAIL	Uncertain significance	criteria provided, single submitter
ANKRD11:p.Gln837Ter	ANKRD11	NM_013275.6:c.2509C>T	NP_037407.4:p.Gln837Ter	NC_000016.10:g.89284033G>A	stop_gained	9/13	chr16	89284033	G	A													0.83883	0.71638	FAIL
ANKRD11:p.Glu1294Gln	ANKRD11	NM_013275.6:c.3880G>C	NP_037407.4:p.Glu1294Gln	NC_000016.10:g.89282662C>G	missense_variant	9/13	chr16	89282662	C	G	4.374e-05	0.0006768	0	0	0	0	0.000184	0.0006518	0	0	0	0	0.79444	0.71638	FAIL	Benign/Likely benign	criteria provided, multiple submitters, no conflicts
ANKRD11:p.Glu1413Lys	ANKRD11	NM_013275.6:c.4237G>A	NP_037407.4:p.Glu1413Lys	NC_000016.10:g.89282305C>T	missense_variant	9/13	chr16	89282305	C	T	0.000505	6.153e-05	0.0002718	0.0007736	0.0006071	0.0002613	0.00046	0.0001207	0.0001926	0.0008817	6.545e-05	0	0.66800	0.71638	FAIL	Benign/Likely benign	criteria provided, multiple submitters, no conflicts
ANKRD11:p.Glu207Ter	ANKRD11	NM_013275.6:c.619G>T	NP_037407.4:p.Glu207Ter	NC_000016.10:g.89288653C>A	stop_gained	7/13	chr16	89288653	C	A													0.84963	0.71638	FAIL
ANKRD11:p.Glu2574Gln	ANKRD11	NM_013275.6:c.7720G>C	NP_037407.4:p.Glu2574Gln	NC_000016.10:g.89270903C>G	missense_variant	12/13	chr16	89270903	C	G													0.85911	0.71638	FAIL
ANKRD11:p.Glu2612Lys	ANKRD11	NM_013275.6:c.7834G>A	NP_037407.4:p.Glu2612Lys	NC_000016.10:g.89268636C>T	missense_variant	13/13	chr16	89268636	C	T													0.85220	0.71638	FAIL
ANKRD11:p.Gly101Arg	ANKRD11	NM_013275.6:c.301G>A	NP_037407.4:p.Gly101Arg	NC_000016.10:g.89291109C>T	missense_variant	5/13	chr16	89291109	C	T							1.972e-05	0	0	4.412e-05	0	0	0.84708	0.71638	FAIL	Conflicting classifications of pathogenicity	criteria provided, conflicting classifications
ANKRD11:p.Gly1965AlafsTer7	ANKRD11	NM_013275.6:c.5894del	NP_037407.4:p.Gly1965AlafsTer7	NC_000016.10:g.89280652del	frameshift_variant	9/13	chr16	89280647	GC	G															FAIL
ANKRD11:p.His1246Leu	ANKRD11	NM_013275.6:c.3737A>T	NP_037407.4:p.His1246Leu	NC_000016.10:g.89282805T>A	missense_variant	9/13	chr16	89282805	T	A													0.47404	0.42656	FAIL
ANKRD11:p.His1744Leu	ANKRD11	NM_013275.6:c.5231A>T	NP_037407.4:p.His1744Leu	NC_000016.10:g.89281311T>A	missense_variant	9/13	chr16	89281311	T	A	3.193e-05	0	0	6.19e-05	2.894e-05	0	6.591e-06	0	0	1.472e-05	0	0	0.62471	0.71638	FAIL	Conflicting classifications of pathogenicity	criteria provided, conflicting classifications
ANKRD11:p.Leu2072Phe	ANKRD11	NM_013275.6:c.6214C>T	NP_037407.4:p.Leu2072Phe	NC_000016.10:g.89280328G>A	missense_variant	9/13	chr16	89280328	G	A	2.331e-05	0	0	5.21e-05	0	0							0.39958	0.22752	FAIL
ANKRD11:p.Lys1012del	ANKRD11	NM_013275.6:c.3034_3036del	NP_037407.4:p.Lys1012del	NC_000016.10:g.89283511_89283513del	inframe_deletion	9/13	chr16	89283505	CCTT	C	4.378e-05	0.000123	0	8.792e-06	0	0.0002613	5.255e-05	0.0001206	0	0	0	0.0004142			FAIL	Uncertain significance	criteria provided, single submitter
ANKRD11:p.Lys38Gln	ANKRD11	NM_013275.6:c.112A>C	NP_037407.4:p.Lys38Gln	NC_000016.10:g.89305320T>G	missense_variant	4/13	chr16	89305320	T	G	7.959e-06	0	0	1.76e-05	0	0	6.571e-06	0	0	1.47e-05	0	0	0.67859	0.71638	FAIL
ANKRD11:p.Met386_Tyr391del	ANKRD11	NM_013275.6:c.1157_1174del	NP_037407.4:p.Met386_Tyr391del	NC_000016.10:g.89285369_89285386del	inframe_deletion	9/13	chr16	89285367	GTGTAACTTTTAACCTCCA	G							6.573e-06	0	0	1.47e-05	0	0
ANKRD11:p.Phe842Leu	ANKRD11	NM_013275.6:c.2524T>C	NP_037407.4:p.Phe842Leu	NC_000016.10:g.89284018A>G	missense_variant	9/13	chr16	89284018	A	G													0.54553	0.71638	FAIL
ANKRD11:p.Pro1643Leu	ANKRD11	NM_013275.6:c.4928C>T	NP_037407.4:p.Pro1643Leu	NC_000016.10:g.89281614G>A	missense_variant	9/13	chr16	89281614	G	A	2.791e-05	6.276e-05	0	4.408e-05	2.892e-05	0	1.971e-05	0	0	4.409e-05	0	0	0.06959	0.06391	FAIL	Uncertain significance	criteria provided, single submitter
ANKRD11:p.Pro1837Ser	ANKRD11	NM_013275.6:c.5509C>T	NP_037407.4:p.Pro1837Ser	NC_000016.10:g.89281033G>A	missense_variant	9/13	chr16	89281033	G	A	0.00414	0.0008862	0	0.004692	0.004916	0.002105	0.004001	0.000748	0	0.004468	0.009354	0.0008278	0.28140	0.23103	FAIL	Benign	criteria provided, multiple submitters, no conflicts
ANKRD11:p.Pro2097Leu	ANKRD11	NM_013275.6:c.6290C>T	NP_037407.4:p.Pro2097Leu	NC_000016.10:g.89280252G>A	missense_variant	9/13	chr16	89280252	G	A													0.53529	0.32145	FAIL
ANKRD11:p.Pro931Ala	ANKRD11	NM_013275.6:c.2791C>G	NP_037407.4:p.Pro931Ala	NC_000016.10:g.89283751G>C	missense_variant	9/13	chr16	89283751	G	C													0.43219	0.71638	FAIL
ANKRD11:p.Ser1032Thr	ANKRD11	NM_013275.6:c.3094T>A	NP_037407.4:p.Ser1032Thr	NC_000016.10:g.89283448A>T	missense_variant	9/13	chr16	89283448	A	T													0.31213	0.71638	FAIL
ANKRD11:p.Ser1615Ala	ANKRD11	NM_013275.6:c.4843T>G	NP_037407.4:p.Ser1615Ala	NC_000016.10:g.89281699A>C	missense_variant	9/13	chr16	89281699	A	C													0.56242	0.71638	FAIL
ANKRD11:p.Ser478Pro	ANKRD11	NM_013275.6:c.1432T>C	NP_037407.4:p.Ser478Pro	NC_000016.10:g.89285110A>G	missense_variant	9/13	chr16	89285110	A	G							1.972e-05	0	0	4.41e-05	0	0	0.59342	0.71638	FAIL	Conflicting classifications of pathogenicity	criteria provided, conflicting classifications
ANKRD11:p.Thr1146Met	ANKRD11	NM_013275.6:c.3437C>T	NP_037407.4:p.Thr1146Met	NC_000016.10:g.89283105G>A	missense_variant	9/13	chr16	89283105	G	A	0.0002149	0.0003692	0	0.000264	0.0004337	0	0.00025	0.00029	0	0.0003528	6.548e-05	0.0002075	0.06901	0.06391	FAIL	Likely benign	criteria provided, multiple submitters, no conflicts
ANKRD11:p.Thr1326Met	ANKRD11	NM_013275.6:c.3977C>T	NP_037407.4:p.Thr1326Met	NC_000016.10:g.89282565G>A	missense_variant	9/13	chr16	89282565	G	A	0.0006172	0.0001855	0.0001631	0.001065	0.0003182	0	0.0006705	0.0001931	0.0003849	0.001073	0.0009818	0	0.64875	0.32310	FAIL	Likely benign	criteria provided, multiple submitters, no conflicts
ANKRD11:p.Thr136Pro	ANKRD11	NM_013275.6:c.406A>C	NP_037407.4:p.Thr136Pro	NC_000016.10:g.89290820T>G	missense_variant	6/13	chr16	89290820	T	G													0.72566	0.71638	FAIL
ANKRD11:p.Thr297Met	ANKRD11	NM_013275.6:c.890C>T	NP_037407.4:p.Thr297Met	NC_000016.10:g.89286041G>A	missense_variant&splice_region_variant	8/13	chr16	89286041	G	A	0.0013	0.0004307	0.0001087	0.001495	0.003296	3.266e-05	0.001287	0.0004341	0	0.001352	0.00471	0	0.98221	0.71638	FAIL	Benign/Likely benign	criteria provided, multiple submitters, no conflicts
ANKRD11:p.Thr39Ile	ANKRD11	NM_013275.6:c.116C>T	NP_037407.4:p.Thr39Ile	NC_000016.10:g.89305316G>A	missense_variant	4/13	chr16	89305316	G	A	0.0001433	0	0	0.0003168	0	0	0.0002037	2.413e-05	0	0.0004264	0	0	0.94451	0.71638	FAIL	Conflicting classifications of pathogenicity	criteria provided, conflicting classifications
ANKRD11:p.Thr410Met	ANKRD11	NM_013275.6:c.1229C>T	NP_037407.4:p.Thr410Met	NC_000016.10:g.89285313G>A	missense_variant	9/13	chr16	89285313	G	A	1.599e-05	0	0.0001087	8.879e-06	0	3.268e-05							0.58357	0.71638	FAIL	Uncertain significance	criteria provided, single submitter
ANKRD11:p.Thr680Ser	ANKRD11	NM_013275.6:c.2039C>G	NP_037407.4:p.Thr680Ser	NC_000016.10:g.89284503G>C	missense_variant	9/13	chr16	89284503	G	C	0.01137	0.002092	0	0.01657	0.003903	0.004083	0.01184	0.002853	0	0.01913	0.006228	0.004144	0.27473	0.06391	FAIL	Benign	criteria provided, multiple submitters, no conflicts
ANKRD11:p.Trp2120Ter	ANKRD11	NM_013275.6:c.6360G>A	NP_037407.4:p.Trp2120Ter	NC_000016.10:g.89280182C>T	stop_gained	9/13	chr16	89280182	C	T													0.81713	0.71638	FAIL
ANKRD11:p.Val1875Ile	ANKRD11	NM_013275.6:c.5623G>A	NP_037407.4:p.Val1875Ile	NC_000016.10:g.89280919C>T	missense_variant	9/13	chr16	89280919	C	T	3.686e-05	0	0	8.11e-05	0	0	3.942e-05	0	0	8.82e-05	0	0	0.10399	0.06391	FAIL	Conflicting classifications of pathogenicity	criteria provided, conflicting classifications
ANKRD11:p.Val216Ile	ANKRD11	NM_013275.6:c.646G>A	NP_037407.4:p.Val216Ile	NC_000016.10:g.89288626C>T	missense_variant	7/13	chr16	89288626	C	T	0.0002387	0	0.002882	4.4e-05	0	0	0.0001314	0	0.003091	2.94e-05	0.0001308	0	0.70647	0.71638	FAIL	Benign/Likely benign	criteria provided, multiple submitters, no conflicts
ANKRD26:c.1269+7T>A	ANKRD26	NM_014915.3:c.1269+7T>A		NC_000010.11:g.27066480A>T	splice_region_variant&intron_variant		chr10	27066480	A	T															FAIL	Conflicting classifications of pathogenicity	criteria provided, conflicting classifications
ANKRD26:c.1269+8_1269+12del	ANKRD26	NM_014915.3:c.1269+8_1269+12del		NC_000010.11:g.27066475_27066479del	splice_region_variant&intron_variant		chr10	27066474	CCATAG	C																Conflicting classifications of pathogenicity	criteria provided, conflicting classifications
ANKRD26:c.1564+6T>C	ANKRD26	NM_014915.3:c.1564+6T>C		NC_000010.11:g.27060339A>G	splice_donor_region_variant&intron_variant		chr10	27060339	A	G	0.01861	0.00323	0.002615	0.02567	0.006154	0.01315	0.01691	0.003982	0.001731	0.02556	0.01171	0.01328			FAIL	Benign	criteria provided, multiple submitters, no conflicts
ANKRD26:c.1986-4_1986-3del	ANKRD26	NM_014915.3:c.1986-4_1986-3del		NC_000010.11:g.27044203_27044204del	splice_region_variant&splice_polypyrimidine_tract_variant&intron_variant		chr10	27044192	TAA	T	0.005022	0.008018	0.01148	0.002785	0.004187	0.009596	0.0001033	0.0002253	0.0003948	0	0	0.0002152			PASS
ANKRD26:c.2375+6A>G	ANKRD26	NM_014915.3:c.2375+6A>G		NC_000010.11:g.27039959T>C	splice_donor_region_variant&intron_variant		chr10	27039959	T	C															FAIL
ANKRD26:c.2376-4G>A	ANKRD26	NM_014915.3:c.2376-4G>A		NC_000010.11:g.27038058C>T	splice_region_variant&splice_polypyrimidine_tract_variant&intron_variant		chr10	27038058	C	T	0.005368	0.07608	0.0004472	0.000196	0.002677	0.0002302	0.02086	0.07289	0.0005787	0.0002205	0.007072	0.0004142			FAIL	Benign	criteria provided, multiple submitters, no conflicts
ANKRD26:c.3655-4T>C	ANKRD26	NM_014915.3:c.3655-4T>C		NC_000010.11:g.27033381A>G	splice_region_variant&splice_polypyrimidine_tract_variant&intron_variant		chr10	27033381	A	G	0.00342	0.0001292	5.583e-05	0.000336	5.804e-05	0.02593	0.0009135	2.412e-05	0	0.0003087	0.0002618	0.02236			FAIL	Benign	criteria provided, multiple submitters, no conflicts
ANKRD26:p.Ala1157Thr	ANKRD26	NM_014915.3:c.3469G>A	NP_055730.2:p.Ala1157Thr	NC_000010.11:g.27034981C>T	missense_variant	24/34	chr10	27034981	C	T													0.45058	0.34929	FAIL
ANKRD26:p.Ala472Thr	ANKRD26	NM_014915.3:c.1414G>A	NP_055730.2:p.Ala472Thr	NC_000010.11:g.27061192C>T	missense_variant	13/34	chr10	27061192	C	T	4.011e-06	0	5.562e-05	0	0	0							0.26449	0.71638	FAIL
ANKRD26:p.Ala56Val	ANKRD26	NM_014915.3:c.167C>T	NP_055730.2:p.Ala56Val	NC_000010.11:g.27100160G>A	missense_variant	1/34	chr10	27100160	G	A	1.603e-05	0	0	2.649e-05	2.896e-05	0	4.598e-05	0	0.0001926	8.817e-05	0	0	0.00619	0.06391	FAIL	Uncertain significance	criteria provided, multiple submitters, no conflicts
ANKRD26:p.Arg1020Cys	ANKRD26	NM_014915.3:c.3058C>T	NP_055730.2:p.Arg1020Cys	NC_000010.11:g.27035392G>A	missense_variant	24/34	chr10	27035392	G	A	1.605e-05	0.0001292	0	0	0	0	5.92e-05	0.0002174	0	0	0	0	0.37811	0.25900	FAIL	Uncertain significance	criteria provided, single submitter
ANKRD26:p.Arg1639Gln	ANKRD26	NM_014915.3:c.4916G>A	NP_055730.2:p.Arg1639Gln	NC_000010.11:g.27012919C>T	missense_variant	32/34	chr10	27012919	C	T	0.0003969	6.457e-05	0.0001113	0.0004064	0	0.0002288	0.0004272	0	0	0.0004556	0	0.0004137	0.10493	0.06391	FAIL	Conflicting classifications of pathogenicity	criteria provided, conflicting classifications
ANKRD26:p.Arg304Thr	ANKRD26	NM_014915.3:c.911G>C	NP_055730.2:p.Arg304Thr	NC_000010.11:g.27077504C>G	missense_variant	9/34	chr10	27077504	C	G													0.12116	0.06391	FAIL
ANKRD26:p.Arg401Ile	ANKRD26	NM_014915.3:c.1202_1203delinsTT	NP_055730.2:p.Arg401Ile	NC_000010.11:g.27067161_27067162delinsAA	missense_variant	10/34	chr10	27067161	TC	AA
ANKRD26:p.Arg492Ser	ANKRD26	NM_014915.3:c.1476A>T	NP_055730.2:p.Arg492Ser	NC_000010.11:g.27060527T>A	missense_variant	14/34	chr10	27060527	T	A													0.19834	0.06391	FAIL
ANKRD26:p.Arg623Gln	ANKRD26	NM_014915.3:c.1868G>A	NP_055730.2:p.Arg623Gln	NC_000010.11:g.27046470C>T	missense_variant	18/34	chr10	27046470	C	T	0.006161	0.0815	0	0.0003622	0.004982	0	0.02366	0.08188	0	0.0003675	0.008453	0.0002074	0.07419	0.06391	FAIL	Benign	criteria provided, multiple submitters, no conflicts
ANKRD26:p.Arg737Ile	ANKRD26	NM_014915.3:c.2210G>T	NP_055730.2:p.Arg737Ile	NC_000010.11:g.27040130C>A	missense_variant	21/34	chr10	27040130	C	A	8.041e-05	0	0	0.0001596	0	0	5.918e-05	2.416e-05	0	0.0001029	0	0	0.33110	0.36153	FAIL
ANKRD26:p.Asn744Lys	ANKRD26	NM_014915.3:c.2232T>A	NP_055730.2:p.Asn744Lys	NC_000010.11:g.27040108A>T	missense_variant	21/34	chr10	27040108	A	T	0.000185	0	0	0.0003813	0	0	0.0002171	7.247e-05	0	0.0004266	6.557e-05	0	0.09734	0.19753	FAIL	Conflicting classifications of pathogenicity	criteria provided, conflicting classifications
ANKRD26:p.Asp265Asn	ANKRD26	NM_014915.3:c.793G>A	NP_055730.2:p.Asp265Asn	NC_000010.11:g.27079109C>T	missense_variant	7/34	chr10	27079109	C	T	0.004328	0.05695	0	0.0006446	0.002809	0	0.01719	0.05927	0	0.0005002	0.006621	0	0.29137	0.19353	FAIL	Benign	criteria provided, multiple submitters, no conflicts
ANKRD26:p.Asp657Val	ANKRD26	NM_014915.3:c.1970A>T	NP_055730.2:p.Asp657Val	NC_000010.11:g.27046368T>A	missense_variant	18/34	chr10	27046368	T	A	0.0002766	0	0	0.000318	5.794e-05	0.0009479	0.0003154	2.413e-05	0	0.000294	0.001375	0.001035	0.56787	0.41325	FAIL	Conflicting classifications of pathogenicity	criteria provided, conflicting classifications
ANKRD26:p.Asp686Asn	ANKRD26	NM_014915.3:c.2056G>A	NP_055730.2:p.Asp686Asn	NC_000010.11:g.27043531C>T	missense_variant	20/34	chr10	27043531	C	T													0.43858	0.71638	FAIL
ANKRD26:p.Cys1420Tyr	ANKRD26	NM_014915.3:c.4259G>A	NP_055730.2:p.Cys1420Tyr	NC_000010.11:g.27017749C>T	missense_variant	30/34	chr10	27017749	C	T	0.003327	0.0003878	0	0.002391	0.003169	0.01121	0.001702	0.000362	0.0001925	0.001573	0.003403	0.01015	0.15333	0.21487	FAIL	Benign/Likely benign	criteria provided, multiple submitters, no conflicts
ANKRD26:p.Gln1235ThrfsTer17	ANKRD26	NM_014915.3:c.3702_3703insA	NP_055730.2:p.Gln1235ThrfsTer17	NC_000010.11:g.27033336dup	frameshift_variant	25/34	chr10	27033329	G	GT	4.01e-06	0	0	0	0	3.269e-05	6.578e-06	0	0.0001927	0	0	0			FAIL
ANKRD26:p.Gln543Leu	ANKRD26	NM_014915.3:c.1628A>T	NP_055730.2:p.Gln543Leu	NC_000010.11:g.27053327T>A	missense_variant	16/34	chr10	27053327	T	A	4.842e-05	0	0	9.758e-05	0	0	4.603e-05	2.413e-05	0	8.824e-05	0	0	0.38600	0.21411	FAIL	Uncertain significance	criteria provided, multiple submitters, no conflicts
ANKRD26:p.Gln545His	ANKRD26	NM_014915.3:c.1635G>T	NP_055730.2:p.Gln545His	NC_000010.11:g.27053320C>A	missense_variant&splice_region_variant	16/34	chr10	27053320	C	A													0.36437	0.38783	PASS	Uncertain significance	criteria provided, single submitter
ANKRD26:p.Glu1492Ter	ANKRD26	NM_014915.3:c.4474G>T	NP_055730.2:p.Glu1492Ter	NC_000010.11:g.27017534C>A	stop_gained	30/34	chr10	27017534	C	A													0.58149	0.71638	FAIL
ANKRD26:p.Glu1582Gln	ANKRD26	NM_014915.3:c.4744G>C	NP_055730.2:p.Glu1582Gln	NC_000010.11:g.27013091C>G	missense_variant	32/34	chr10	27013091	C	G													0.55583	0.71638	FAIL
ANKRD26:p.Glu371ArgfsTer5	ANKRD26	NM_014915.3:c.1110_1111insA	NP_055730.2:p.Glu371ArgfsTer5	NC_000010.11:g.27067260dup	frameshift_variant	10/34	chr10	27067253	C	CT	2.412e-05	0	5.569e-05	3.54e-05	0	3.276e-05	1.315e-05	2.415e-05	0	1.471e-05	0	0			FAIL
ANKRD26:p.Glu371LysfsTer12	ANKRD26	NM_014915.3:c.1110del	NP_055730.2:p.Glu371LysfsTer12	NC_000010.11:g.27067260del	frameshift_variant	10/34	chr10	27067253	CT	C							6.576e-06	2.415e-05	0	0	0	0			FAIL
ANKRD26:p.Glu778Gln	ANKRD26	NM_014915.3:c.2332G>C	NP_055730.2:p.Glu778Gln	NC_000010.11:g.27040008C>G	missense_variant	21/34	chr10	27040008	C	G	0.002213	0.0007106	0	0.003614	0.0003186	0.0005229	0.002398	0.0006998	0	0.003969	0.0003272	0.0004141	0.56422	0.71638	FAIL	Benign/Likely benign	criteria provided, multiple submitters, no conflicts
ANKRD26:p.Glu993Ala	ANKRD26	NM_014915.3:c.2978A>C	NP_055730.2:p.Glu993Ala	NC_000010.11:g.27035472T>G	missense_variant	24/34	chr10	27035472	T	G	0.005552	0.08056	0	0.0001944	0.002781	0.0002288	0.02199	0.07689	0	0.0002206	0.007397	0.0004144	0.73376	0.71638	FAIL	Benign	criteria provided, multiple submitters, no conflicts
ANKRD26:p.Ile1482Thr	ANKRD26	NM_014915.3:c.4445T>C	NP_055730.2:p.Ile1482Thr	NC_000010.11:g.27017563A>G	missense_variant	30/34	chr10	27017563	A	G	0.004194	0.001099	5.57e-05	0.006327	0.002726	0.0001635	0.00426	0.001183	0	0.006513	0.003796	0	0.48401	0.40164	FAIL	Benign/Likely benign	criteria provided, multiple submitters, no conflicts
ANKRD26:p.Ile425Val	ANKRD26	NM_014915.3:c.1273A>G	NP_055730.2:p.Ile425Val	NC_000010.11:g.27064078T>C	missense_variant	12/34	chr10	27064078	T	C	0.03619	0.08581	0.1119	0.01856	0.02461	0.05895	0.04239	0.08653	0.1142	0.01789	0.01717	0.0588	0.06741	0.17040	FAIL	Benign	criteria provided, multiple submitters, no conflicts
ANKRD26:p.Lys1177Arg	ANKRD26	NM_014915.3:c.3530A>G	NP_055730.2:p.Lys1177Arg	NC_000010.11:g.27034920T>C	missense_variant	24/34	chr10	27034920	T	C													0.23204	0.26636	FAIL
ANKRD26:p.Lys3del	ANKRD26	NM_014915.3:c.8_10del	NP_055730.2:p.Lys3del	NC_000010.11:g.27100322_27100324del	inframe_deletion	1/34	chr10	27100316	ATCT	A	4.169e-06	0	5.668e-05	0	0	0	1.315e-05	0	0	2.941e-05	0	0			FAIL
ANKRD26:p.Met1469Ile	ANKRD26	NM_014915.3:c.4407G>A	NP_055730.2:p.Met1469Ile	NC_000010.11:g.27017601C>T	missense_variant	30/34	chr10	27017601	C	T													0.27321	0.20830	FAIL
ANKRD26:p.Ser530Leu	ANKRD26	NM_014915.3:c.1589C>T	NP_055730.2:p.Ser530Leu	NC_000010.11:g.27053366G>A	missense_variant	16/34	chr10	27053366	G	A	1.608e-05	0	0	1.77e-05	5.798e-05	0	8.55e-05	4.83e-05	0	4.411e-05	0.0005239	0	0.37737	0.21207	FAIL	Uncertain significance	criteria provided, single submitter
ANKRD26:p.Ser691Pro	ANKRD26	NM_014915.3:c.2071T>C	NP_055730.2:p.Ser691Pro	NC_000010.11:g.27043516A>G	missense_variant	20/34	chr10	27043516	A	G	0.002822	0.03887	0	8.851e-05	0.002348	9.811e-05	0.01074	0.03736	0	0.0001617	0.00412	0	0.69609	0.71638	FAIL	Benign/Likely benign	criteria provided, multiple submitters, no conflicts
ANKRD26:p.Ser724Arg	ANKRD26	NM_014915.3:c.2170A>C	NP_055730.2:p.Ser724Arg	NC_000010.11:g.27040170T>G	missense_variant	21/34	chr10	27040170	T	G	0.001588	0.0001959	0	0.002232	0.0001164	0.0008521	0.001354	0.0003377	0	0.001911	0.0001964	0.001243	0.43779	0.20830	FAIL	Conflicting classifications of pathogenicity	criteria provided, conflicting classifications
ANKRD26:p.Thr1083Ser	ANKRD26	NM_014915.3:c.3247A>T	NP_055730.2:p.Thr1083Ser	NC_000010.11:g.27035203T>A	missense_variant	24/34	chr10	27035203	T	A													0.09156	0.06391	FAIL
ANKRD26:p.Thr181Ile	ANKRD26	NM_014915.3:c.542C>T	NP_055730.2:p.Thr181Ile	NC_000010.11:g.27092502G>A	missense_variant	4/34	chr10	27092502	G	A	0.001113	6.465e-05	0	0.001486	0.002265	0	0.0008938	0.0003137	0	0.001382	0.001506	0	0.81074	0.71638	FAIL	Benign/Likely benign	criteria provided, multiple submitters, no conflicts
ANKRD26:p.Thr569Ser	ANKRD26	NM_014915.3:c.1706C>G	NP_055730.2:p.Thr569Ser	NC_000010.11:g.27048909G>C	missense_variant	17/34	chr10	27048909	G	C													0.09720	0.06391	FAIL
ANKRD26:p.Thr968Ala	ANKRD26	NM_014915.3:c.2902A>G	NP_055730.2:p.Thr968Ala	NC_000010.11:g.27035548T>C	missense_variant	24/34	chr10	27035548	T	C	9.223e-05	0	0	0.0001591	0	0	0.0001314	0	0	0.0002353	6.548e-05	0	0.23729	0.71638	FAIL	Uncertain significance	criteria provided, multiple submitters, no conflicts
ANKRD26:p.Tyr35Ter	ANKRD26	NM_014915.3:c.105C>G	NP_055730.2:p.Tyr35Ter	NC_000010.11:g.27100222G>C	stop_gained	1/34	chr10	27100222	G	C	9.273e-05	6.49e-05	0	0.0001156	0	0	9.194e-05	2.411e-05	0	0.0001617	0	0	0.18443	0.06391	FAIL	Uncertain significance	criteria provided, multiple submitters, no conflicts
ANKRD26:p.Val1219Ile	ANKRD26	NM_014915.3:c.3655G>A	NP_055730.2:p.Val1219Ile	NC_000010.11:g.27033377C>T	missense_variant&splice_region_variant	25/34	chr10	27033377	C	T	0.01004	0.0031	0.0001117	0.0113	0.005599	0.0208	0.008134	0.002756	0.0003857	0.01084	0.01068	0.01386	0.29708	0.27409	FAIL	Benign/Likely benign	criteria provided, multiple submitters, no conflicts
ANKRD26:p.Val484Ala	ANKRD26	NM_014915.3:c.1451T>C	NP_055730.2:p.Val484Ala	NC_000010.11:g.27061155A>G	missense_variant	13/34	chr10	27061155	A	G	0.0009665	0	0	0.001352	8.689e-05	0	0.000795	0	0	0.001352	0	0	0.43236	0.71638	FAIL	Conflicting classifications of pathogenicity	criteria provided, conflicting classifications
APC:c.1312+2T>C	APC	NM_000038.6:c.1312+2T>C		NC_000005.10:g.112819346T>C	splice_donor_variant		chr5	112819346	T	C															PASS	Pathogenic	criteria provided, single submitter
APC:c.730-1G>A	APC	NM_000038.6:c.730-1G>A		NC_000005.10:g.112801278G>A	splice_acceptor_variant		chr5	112801278	G	A															PASS
APC:p.Ala1358Val	APC	NM_000038.6:c.4073C>T	NP_000029.2:p.Ala1358Val	NC_000005.10:g.112839667C>T	missense_variant	16/16	chr5	112839667	C	T	4.786e-05	0	0	6.189e-05	5.786e-05	6.533e-05	3.287e-05	0	0	4.411e-05	6.55e-05	0	0.68718	0.71638	FAIL	Conflicting classifications of pathogenicity	criteria provided, conflicting classifications
APC:p.Ala1485LeufsTer22	APC	NM_000038.6:c.4453del	NP_000029.2:p.Ala1485LeufsTer22	NC_000005.10:g.112840047del	frameshift_variant	16/16	chr5	112840046	TG	T															FAIL
APC:p.Ala1492CysfsTer22	APC	NM_000038.6:c.4473dup	NP_000029.2:p.Ala1492CysfsTer22	NC_000005.10:g.112840067dup	frameshift_variant	16/16	chr5	112840063	A	AT															FAIL	Pathogenic	criteria provided, multiple submitters, no conflicts
APC:p.Ala1492LeufsTer16	APC	NM_000038.6:c.4472_4473dup	NP_000029.2:p.Ala1492LeufsTer16	NC_000005.10:g.112840066_112840067dup	frameshift_variant	16/16	chr5	112840063	A	ATT
APC:p.Ala1753HisfsTer13	APC	NM_000038.6:c.5257del	NP_000029.2:p.Ala1753HisfsTer13	NC_000005.10:g.112840851del	frameshift_variant	16/16	chr5	112840850	AG	A															FAIL
APC:p.Ala1879Ser	APC	NM_000038.6:c.5635G>T	NP_000029.2:p.Ala1879Ser	NC_000005.10:g.112841229G>T	missense_variant	16/16	chr5	112841229	G	T	2.79e-05	0	0.0001088	4.412e-05	0	0	5.26e-05	7.241e-05	0	7.352e-05	0	0	0.79291	0.71638	FAIL	Conflicting classifications of pathogenicity	criteria provided, conflicting classifications
APC:p.Ala2274Val	APC	NM_000038.6:c.6821C>T	NP_000029.2:p.Ala2274Val	NC_000005.10:g.112842415C>T	missense_variant	16/16	chr5	112842415	C	T	0.001131	0.0001232	0	0.001235	0.001678	0.0001633	0.0008477	0.000193	0	0.001161	0.001114	0.000207	0.29578	0.27449	FAIL	Benign/Likely benign	criteria provided, multiple submitters, no conflicts
APC:p.Ala2472Val	APC	NM_000038.6:c.7415C>T	NP_000029.2:p.Ala2472Val	NC_000005.10:g.112843009C>T	missense_variant	16/16	chr5	112843009	C	T	3.981e-05	0	0	8.808e-06	0.0001157	6.533e-05	0.0001577	4.825e-05	0	0	0.001309	0	0.47861	0.71638	FAIL	Conflicting classifications of pathogenicity	criteria provided, conflicting classifications
APC:p.Ala2690Thr	APC	NM_000038.6:c.8068G>A	NP_000029.2:p.Ala2690Thr	NC_000005.10:g.112843662G>A	missense_variant	16/16	chr5	112843662	G	A	0.002384	6.155e-05	0	0.002122	0.0001735	0.0006206	0.001453	2.415e-05	0	0.001118	6.545e-05	0.0002074	0.57539	0.71638	FAIL	Benign/Likely benign	criteria provided, multiple submitters, no conflicts
APC:p.Arg1048Ter	APC	NM_000038.6:c.3142A>T	NP_000029.2:p.Arg1048Ter	NC_000005.10:g.112838736A>T	stop_gained	16/16	chr5	112838736	A	T													0.67757	0.71638	FAIL
APC:p.Arg1114Ter	APC	NM_000038.6:c.3340C>T	NP_000029.2:p.Arg1114Ter	NC_000005.10:g.112838934C>T	stop_gained	16/16	chr5	112838934	C	T													0.56182	0.71638	FAIL	Pathogenic	criteria provided, multiple submitters, no conflicts
APC:p.Arg1336CysfsTer78	APC	NM_000038.6:c.4006_4009del	NP_000029.2:p.Arg1336CysfsTer78	NC_000005.10:g.112839600_112839603del	frameshift_variant	16/16	chr5	112839598	GCAGA	G															FAIL
APC:p.Arg1399PhefsTer9	APC	NM_000038.6:c.4192_4193del	NP_000029.2:p.Arg1399PhefsTer9	NC_000005.10:g.112839786_112839787del	frameshift_variant	16/16	chr5	112839782	TGA	T															FAIL	Pathogenic	criteria provided, multiple submitters, no conflicts
APC:p.Arg1450Ter	APC	NM_000038.6:c.4348C>T	NP_000029.2:p.Arg1450Ter	NC_000005.10:g.112839942C>T	stop_gained	16/16	chr5	112839942	C	T	0	0	0	0	0	0							0.50847	0.71638	FAIL	Pathogenic	criteria provided, multiple submitters, no conflicts
APC:p.Arg1640Trp	APC	NM_000038.6:c.4918C>T	NP_000029.2:p.Arg1640Trp	NC_000005.10:g.112840512C>T	missense_variant	16/16	chr5	112840512	C	T	8.361e-05	0	5.437e-05	0.0001674	0	0	0.0001052	0	0.0001925	0.0001911	0.000131	0	0.27061	0.26162	FAIL	Conflicting classifications of pathogenicity	criteria provided, conflicting classifications
APC:p.Arg1742Cys	APC	NM_000038.6:c.5224C>T	NP_000029.2:p.Arg1742Cys	NC_000005.10:g.112840818C>T	missense_variant	16/16	chr5	112840818	C	T							1.315e-05	0	0	1.47e-05	0	0	0.62680	0.71638	FAIL	Uncertain significance	criteria provided, multiple submitters, no conflicts
APC:p.Arg1788His	APC	NM_000038.6:c.5363G>A	NP_000029.2:p.Arg1788His	NC_000005.10:g.112840957G>A	missense_variant	16/16	chr5	112840957	G	A	7.995e-05	0	5.462e-05	3.537e-05	0.0004361	0	3.286e-05	0	0.0001924	1.47e-05	0.0001964	0	0.36210	0.34061	FAIL	Conflicting classifications of pathogenicity	criteria provided, conflicting classifications
APC:p.Arg213Ter	APC	NM_000038.6:c.637C>T	NP_000029.2:p.Arg213Ter	NC_000005.10:g.112780895C>T	stop_gained	6/16	chr5	112780895	C	T													0.47066	0.71638	FAIL	Pathogenic	criteria provided, multiple submitters, no conflicts
APC:p.Arg2166Gln	APC	NM_000038.6:c.6497G>A	NP_000029.2:p.Arg2166Gln	NC_000005.10:g.112842091G>A	missense_variant	16/16	chr5	112842091	G	A	1.202e-05	6.455e-05	0	8.841e-06	0	0	1.973e-05	2.417e-05	0	2.941e-05	0	0	0.66806	0.71638	FAIL	Uncertain significance	criteria provided, multiple submitters, no conflicts
APC:p.Arg216Ter	APC	NM_000038.6:c.646C>T	NP_000029.2:p.Arg216Ter	NC_000005.10:g.112792446C>T	stop_gained&splice_region_variant	7/16	chr5	112792446	C	T	3.998e-06	6.174e-05	0	0	0	0	6.588e-06	2.422e-05	0	0	0	0	0.25058	0.71638	FAIL	Pathogenic	criteria provided, multiple submitters, no conflicts
APC:p.Arg232Ter	APC	NM_000038.6:c.694C>T	NP_000029.2:p.Arg232Ter	NC_000005.10:g.112792494C>T	stop_gained	7/16	chr5	112792494	C	T													0.36027	0.71638	FAIL	Conflicting classifications of pathogenicity	criteria provided, conflicting classifications
APC:p.Arg2505Gln	APC	NM_000038.6:c.7514G>A	NP_000029.2:p.Arg2505Gln	NC_000005.10:g.112843108G>A	missense_variant	16/16	chr5	112843108	G	A	0.0008239	0.0004922	5.439e-05	0.001506	0	0.0008493	0.00094	0.000507	0	0.001647	0	0.001864	0.49114	0.71638	FAIL	Benign/Likely benign	criteria provided, multiple submitters, no conflicts
APC:p.Arg283Ter	APC	NM_000038.6:c.847C>T	NP_000029.2:p.Arg283Ter	NC_000005.10:g.112815507C>T	stop_gained	9/16	chr5	112815507	C	T													0.65621	0.71638	FAIL	Pathogenic	reviewed by expert panel
APC:p.Arg405Ter	APC	NM_000038.6:c.1213C>T	NP_000029.2:p.Arg405Ter	NC_000005.10:g.112819245C>T	stop_gained	10/16	chr5	112819245	C	T							6.573e-06	2.413e-05	0	0	0	0	0.56618	0.71638	FAIL	Pathogenic	criteria provided, multiple submitters, no conflicts
APC:p.Arg499Ter	APC	NM_000038.6:c.1495C>T	NP_000029.2:p.Arg499Ter	NC_000005.10:g.112827194C>T	stop_gained	12/16	chr5	112827194	C	T													0.35917	0.71638	FAIL	Pathogenic	criteria provided, multiple submitters, no conflicts
APC:p.Arg554Ter	APC	NM_000038.6:c.1660C>T	NP_000029.2:p.Arg554Ter	NC_000005.10:g.112828889C>T	stop_gained	14/16	chr5	112828889	C	T													0.26042	0.42656	FAIL	Pathogenic	criteria provided, multiple submitters, no conflicts
APC:p.Arg564Ter	APC	NM_000038.6:c.1690C>T	NP_000029.2:p.Arg564Ter	NC_000005.10:g.112828919C>T	stop_gained	14/16	chr5	112828919	C	T													0.45870	0.71638	FAIL	Pathogenic	criteria provided, multiple submitters, no conflicts
APC:p.Arg653Arg	APC	NM_000038.6:c.1959G>A	NP_000029.2:p.Arg653%3D	NC_000005.10:g.112837553G>A	splice_region_variant&synonymous_variant	16/16	chr5	112837553	G	A	0.005037	0.0007452	0	0.00427	0.001246	0	0.005473	0.0007735	0	0.004632	0.003341	0			FAIL	Benign/Likely benign	criteria provided, multiple submitters, no conflicts
APC:p.Arg805Ter	APC	NM_000038.6:c.2413C>T	NP_000029.2:p.Arg805Ter	NC_000005.10:g.112838007C>T	stop_gained	16/16	chr5	112838007	C	T													0.37139	0.71638	FAIL	Pathogenic	criteria provided, multiple submitters, no conflicts
APC:p.Arg845Pro	APC	NM_000038.6:c.2534G>C	NP_000029.2:p.Arg845Pro	NC_000005.10:g.112838128G>C	missense_variant	16/16	chr5	112838128	G	C							6.574e-06	0	0.0001925	0	0	0	0.71473	0.71638	FAIL	Uncertain significance	criteria provided, multiple submitters, no conflicts
APC:p.Arg876Ter	APC	NM_000038.6:c.2626C>T	NP_000029.2:p.Arg876Ter	NC_000005.10:g.112838220C>T	stop_gained	16/16	chr5	112838220	C	T													0.33202	0.71638	FAIL	Pathogenic	criteria provided, multiple submitters, no conflicts
APC:p.Arg99Trp	APC	NM_000038.6:c.295C>T	NP_000029.2:p.Arg99Trp	NC_000005.10:g.112767263C>T	missense_variant	4/16	chr5	112767263	C	T	0.0003937	0.0003076	0	0.0007648	8.673e-05	0	0.0004274	0.0004589	0.0001924	0.0006615	0	0	0.36286	0.71638	FAIL	Benign	reviewed by expert panel
APC:p.Asn1455IlefsTer18	APC	NM_000038.6:c.4364del	NP_000029.2:p.Asn1455IlefsTer18	NC_000005.10:g.112839958del	frameshift_variant	16/16	chr5	112839953	TA	T															FAIL
APC:p.Asn2542Ser	APC	NM_000038.6:c.7625A>G	NP_000029.2:p.Asn2542Ser	NC_000005.10:g.112843219A>G	missense_variant	16/16	chr5	112843219	A	G	4.787e-05	0.0006769	0	0	2.894e-05	0	0.0001708	0.0005792	0	1.47e-05	6.552e-05	0	0.61233	0.71638	FAIL	Conflicting classifications of pathogenicity	criteria provided, conflicting classifications
APC:p.Asn32Ser	APC	NM_000038.6:c.95A>G	NP_000029.2:p.Asn32Ser	NC_000005.10:g.112754985A>G	missense_variant	2/16	chr5	112754985	A	G	6.766e-05	0.0001846	0.0001631	7.924e-05	0	3.267e-05	8.542e-05	0.0002654	0	2.94e-05	0	0	0.67974	0.71638	FAIL	Conflicting classifications of pathogenicity	criteria provided, conflicting classifications
APC:p.Asn594IlefsTer16	APC	NM_000038.6:c.1781del	NP_000029.2:p.Asn594IlefsTer16	NC_000005.10:g.112834988del	frameshift_variant	15/16	chr5	112834986	GA	G															FAIL	Pathogenic	criteria provided, single submitter
APC:p.Asn627LeufsTer2	APC	NM_000038.6:c.1875_1878del	NP_000029.2:p.Asn627LeufsTer2	NC_000005.10:g.112835082_112835085del	frameshift_variant	15/16	chr5	112835079	CCAGA	C															FAIL	Pathogenic	criteria provided, multiple submitters, no conflicts
APC:p.Asp1394IlefsTer21	APC	NM_000038.6:c.4180del	NP_000029.2:p.Asp1394IlefsTer21	NC_000005.10:g.112839774del	frameshift_variant	16/16	chr5	112839773	TG	T															FAIL
APC:p.Asp1394Ter	APC	NM_000038.6:c.4179_4180insTA	NP_000029.2:p.Asp1394Ter	NC_000005.10:g.112839773_112839774insTA	frameshift_variant	16/16	chr5	112839773	T	TTA																Pathogenic	criteria provided, single submitter
APC:p.Asp1486IlefsTer21	APC	NM_000038.6:c.4455del	NP_000029.2:p.Asp1486IlefsTer21	NC_000005.10:g.112840049del	frameshift_variant	16/16	chr5	112840048	CT	C															FAIL
APC:p.Asp1498ValfsTer5	APC	NM_000038.6:c.4491_4503del	NP_000029.2:p.Asp1498ValfsTer5	NC_000005.10:g.112840085_112840097del	frameshift_variant	16/16	chr5	112840084	CAGATGGATTTTCT	C
APC:p.Asp2082Gly	APC	NM_000038.6:c.6245A>G	NP_000029.2:p.Asp2082Gly	NC_000005.10:g.112841839A>G	missense_variant	16/16	chr5	112841839	A	G	1.197e-05	0	5.438e-05	8.842e-06	0	0	1.314e-05	0	0	2.94e-05	0	0	0.74958	0.71638	FAIL	Uncertain significance	criteria provided, multiple submitters, no conflicts
APC:p.Asp2663Gly	APC	NM_000038.6:c.7988A>G	NP_000029.2:p.Asp2663Gly	NC_000005.10:g.112843582A>G	missense_variant	16/16	chr5	112843582	A	G													0.90706	0.71638	FAIL	Uncertain significance	criteria provided, multiple submitters, no conflicts
APC:p.Asp539Tyr	APC	NM_000038.6:c.1615G>T	NP_000029.2:p.Asp539Tyr	NC_000005.10:g.112827995G>T	missense_variant	13/16	chr5	112827995	G	T													0.97623	0.71638	FAIL	Uncertain significance	criteria provided, single submitter
APC:p.Cys681Trp	APC	NM_000038.6:c.2043T>G	NP_000029.2:p.Cys681Trp	NC_000005.10:g.112837637T>G	missense_variant	16/16	chr5	112837637	T	G													0.20182	0.41325	FAIL
APC:p.Gln1035Ter	APC	NM_000038.6:c.3103C>T	NP_000029.2:p.Gln1035Ter	NC_000005.10:g.112838697C>T	stop_gained	16/16	chr5	112838697	C	T													0.78918	0.71638	FAIL	Pathogenic	criteria provided, multiple submitters, no conflicts
APC:p.Gln1065Lys	APC	NM_000038.6:c.3193C>A	NP_000029.2:p.Gln1065Lys	NC_000005.10:g.112838787C>A	missense_variant	16/16	chr5	112838787	C	A	3.993e-06	0	0	8.856e-06	0	0							0.62890	0.71638	FAIL	Uncertain significance	criteria provided, multiple submitters, no conflicts
APC:p.Gln1090Ter	APC	NM_000038.6:c.3268C>T	NP_000029.2:p.Gln1090Ter	NC_000005.10:g.112838862C>T	stop_gained	16/16	chr5	112838862	C	T													0.72759	0.71638	FAIL	Pathogenic	criteria provided, multiple submitters, no conflicts
APC:p.Gln1338Ter	APC	NM_000038.6:c.4012C>T	NP_000029.2:p.Gln1338Ter	NC_000005.10:g.112839606C>T	stop_gained	16/16	chr5	112839606	C	T	3.984e-06	0	0	8.818e-06	0	0							0.61438	0.71638	FAIL	Pathogenic	criteria provided, multiple submitters, no conflicts
APC:p.Gln1367Ter	APC	NM_000038.6:c.4099C>T	NP_000029.2:p.Gln1367Ter	NC_000005.10:g.112839693C>T	stop_gained	16/16	chr5	112839693	C	T													0.72759	0.71638	FAIL	Pathogenic	criteria provided, multiple submitters, no conflicts
APC:p.Gln1378Ter	APC	NM_000038.6:c.4132C>T	NP_000029.2:p.Gln1378Ter	NC_000005.10:g.112839726C>T	stop_gained	16/16	chr5	112839726	C	T													0.69089	0.71638	FAIL	Pathogenic	criteria provided, multiple submitters, no conflicts
APC:p.Gln1406Ter	APC	NM_000038.6:c.4216C>T	NP_000029.2:p.Gln1406Ter	NC_000005.10:g.112839810C>T	stop_gained	16/16	chr5	112839810	C	T													0.77742	0.71638	FAIL	Pathogenic	criteria provided, multiple submitters, no conflicts
APC:p.Gln1429Ter	APC	NM_000038.6:c.4285C>T	NP_000029.2:p.Gln1429Ter	NC_000005.10:g.112839879C>T	stop_gained	16/16	chr5	112839879	C	T													0.81546	0.71638	FAIL	Pathogenic	criteria provided, multiple submitters, no conflicts
APC:p.Gln215Ter	APC	NM_000038.6:c.643C>T	NP_000029.2:p.Gln215Ter	NC_000005.10:g.112780901C>T	stop_gained&splice_region_variant	6/16	chr5	112780901	C	T													0.76628	0.71638	FAIL	Pathogenic	criteria provided, multiple submitters, no conflicts
APC:p.Gln480Ter	APC	NM_000038.6:c.1438C>T	NP_000029.2:p.Gln480Ter	NC_000005.10:g.112827137C>T	stop_gained	12/16	chr5	112827137	C	T													0.86479	0.71638	FAIL	Pathogenic	criteria provided, single submitter
APC:p.Gln541Ter	APC	NM_000038.6:c.1621C>T	NP_000029.2:p.Gln541Ter	NC_000005.10:g.112828001C>T	stop_gained	13/16	chr5	112828001	C	T													0.69123	0.71638	FAIL	Pathogenic	criteria provided, multiple submitters, no conflicts
APC:p.Gln757Ter	APC	NM_000038.6:c.2269C>T	NP_000029.2:p.Gln757Ter	NC_000005.10:g.112837863C>T	stop_gained	16/16	chr5	112837863	C	T													0.81546	0.71638	FAIL	Pathogenic	criteria provided, multiple submitters, no conflicts
APC:p.Gln767Ter	APC	NM_000038.6:c.2299C>T	NP_000029.2:p.Gln767Ter	NC_000005.10:g.112837893C>T	stop_gained	16/16	chr5	112837893	C	T													0.68284	0.71638	FAIL	Pathogenic	criteria provided, multiple submitters, no conflicts
APC:p.Gln789His	APC	NM_000038.6:c.2367G>C	NP_000029.2:p.Gln789His	NC_000005.10:g.112837961G>C	missense_variant	16/16	chr5	112837961	G	C													0.31164	0.71638	FAIL
APC:p.Gln789Ter	APC	NM_000038.6:c.2365C>T	NP_000029.2:p.Gln789Ter	NC_000005.10:g.112837959C>T	stop_gained	16/16	chr5	112837959	C	T													0.81546	0.71638	FAIL	Pathogenic	criteria provided, multiple submitters, no conflicts
APC:p.Glu1080Ter	APC	NM_000038.6:c.3238G>T	NP_000029.2:p.Glu1080Ter	NC_000005.10:g.112838832G>T	stop_gained	16/16	chr5	112838832	G	T													0.87447	0.71638	FAIL
APC:p.Glu1168Ter	APC	NM_000038.6:c.3502G>T	NP_000029.2:p.Glu1168Ter	NC_000005.10:g.112839096G>T	stop_gained	16/16	chr5	112839096	G	T													0.72885	0.71638	FAIL	Pathogenic	criteria provided, single submitter
APC:p.Glu1209Ter	APC	NM_000038.6:c.3625G>T	NP_000029.2:p.Glu1209Ter	NC_000005.10:g.112839219G>T	stop_gained	16/16	chr5	112839219	G	T													0.75425	0.71638	FAIL	Pathogenic/Likely pathogenic	criteria provided, multiple submitters, no conflicts
APC:p.Glu1286Ter	APC	NM_000038.6:c.3856G>T	NP_000029.2:p.Glu1286Ter	NC_000005.10:g.112839450G>T	stop_gained	16/16	chr5	112839450	G	T													0.93460	0.71638	FAIL	Pathogenic	criteria provided, multiple submitters, no conflicts
APC:p.Glu1306Ter	APC	NM_000038.6:c.3916G>T	NP_000029.2:p.Glu1306Ter	NC_000005.10:g.112839510G>T	stop_gained	16/16	chr5	112839510	G	T													0.72012	0.71638	FAIL	Pathogenic	criteria provided, multiple submitters, no conflicts
APC:p.Glu1309AspfsTer4	APC	NM_000038.6:c.3927_3931del	NP_000029.2:p.Glu1309AspfsTer4	NC_000005.10:g.112839521_112839525del	frameshift_variant	16/16	chr5	112839514	TAAAAG	T	7.967e-06	0	0	8.816e-06	0	0										Pathogenic	reviewed by expert panel
APC:p.Glu1317Gln	APC	NM_000038.6:c.3949G>C	NP_000029.2:p.Glu1317Gln	NC_000005.10:g.112839543G>C	missense_variant	16/16	chr5	112839543	G	C	0.004384	0.005231	0	0.006458	0.00402	0.001535	0.005538	0.005741	0	0.007393	0.003795	0.002483	0.61446	0.71638	FAIL	Benign/Likely benign	criteria provided, multiple submitters, no conflicts
APC:p.Glu1353Ter	APC	NM_000038.6:c.4057G>T	NP_000029.2:p.Glu1353Ter	NC_000005.10:g.112839651G>T	stop_gained	16/16	chr5	112839651	G	T													0.72251	0.71638	FAIL	Pathogenic	criteria provided, multiple submitters, no conflicts
APC:p.Glu1374Ter	APC	NM_000038.6:c.4120G>T	NP_000029.2:p.Glu1374Ter	NC_000005.10:g.112839714G>T	stop_gained	16/16	chr5	112839714	G	T													0.97623	0.71638	FAIL	Pathogenic/Likely pathogenic	criteria provided, multiple submitters, no conflicts
APC:p.Glu1397Ter	APC	NM_000038.6:c.4188dup	NP_000029.2:p.Glu1397Ter	NC_000005.10:g.112839782dup	frameshift_variant	16/16	chr5	112839778	G	GT															FAIL
APC:p.Glu1464ValfsTer8	APC	NM_000038.6:c.4391_4394del	NP_000029.2:p.Glu1464ValfsTer8	NC_000005.10:g.112839985_112839988del	frameshift_variant	16/16	chr5	112839978	AAGAG	A															FAIL	Pathogenic	criteria provided, multiple submitters, no conflicts
APC:p.Glu1536Ter	APC	NM_000038.6:c.4606G>T	NP_000029.2:p.Glu1536Ter	NC_000005.10:g.112840200G>T	stop_gained	16/16	chr5	112840200	G	T													0.87447	0.71638	FAIL	Pathogenic	criteria provided, single submitter
APC:p.Glu225Ter	APC	NM_000038.6:c.673G>T	NP_000029.2:p.Glu225Ter	NC_000005.10:g.112792473G>T	stop_gained	7/16	chr5	112792473	G	T													0.75630	0.71638	FAIL	Pathogenic	criteria provided, multiple submitters, no conflicts
APC:p.Glu2428Lys	APC	NM_000038.6:c.7282G>A	NP_000029.2:p.Glu2428Lys	NC_000005.10:g.112842876G>A	missense_variant	16/16	chr5	112842876	G	A													0.94167	0.71638	FAIL
APC:p.Glu268GlyfsTer10	APC	NM_000038.6:c.799_802dup	NP_000029.2:p.Glu268GlyfsTer10	NC_000005.10:g.112801348_112801351dup	frameshift_variant	8/16	chr5	112801346	T	TGGGA
APC:p.Glu425Ter	APC	NM_000038.6:c.1273G>T	NP_000029.2:p.Glu425Ter	NC_000005.10:g.112819305G>T	stop_gained	10/16	chr5	112819305	G	T													0.99689	0.71638	FAIL
APC:p.Glu536Ter	APC	NM_000038.6:c.1606G>T	NP_000029.2:p.Glu536Ter	NC_000005.10:g.112827986G>T	stop_gained	13/16	chr5	112827986	G	T													0.97623	0.71638	FAIL	Pathogenic	criteria provided, single submitter
APC:p.Glu761Ter	APC	NM_000038.6:c.2281G>T	NP_000029.2:p.Glu761Ter	NC_000005.10:g.112837875G>T	stop_gained	16/16	chr5	112837875	G	T													0.64199	0.71638	FAIL
APC:p.Glu941Ter	APC	NM_000038.6:c.2821G>T	NP_000029.2:p.Glu941Ter	NC_000005.10:g.112838415G>T	stop_gained	16/16	chr5	112838415	G	T													0.97623	0.71638	FAIL	Pathogenic	criteria provided, single submitter
APC:p.Gly1357Ter	APC	NM_000038.6:c.4069G>T	NP_000029.2:p.Gly1357Ter	NC_000005.10:g.112839663G>T	stop_gained	16/16	chr5	112839663	G	T													0.82680	0.71638	FAIL
APC:p.Gly1499Ter	APC	NM_000038.6:c.4495G>T	NP_000029.2:p.Gly1499Ter	NC_000005.10:g.112840089G>T	stop_gained	16/16	chr5	112840089	G	T													0.84000	0.71638	FAIL	Pathogenic	criteria provided, multiple submitters, no conflicts
APC:p.Gly2502Ser	APC	NM_000038.6:c.7504G>A	NP_000029.2:p.Gly2502Ser	NC_000005.10:g.112843098G>A	missense_variant	16/16	chr5	112843098	G	A	0.0197	0.003814	0	0.02307	0.007926	0.02724	0.01702	0.004296	0.0001923	0.02267	0.015	0.02442	0.56914	0.71638	FAIL	Benign	criteria provided, multiple submitters, no conflicts
APC:p.Gly371GlufsTer83	APC	NM_000038.6:c.1112del	NP_000029.2:p.Gly371GlufsTer83	NC_000005.10:g.112819144del	frameshift_variant	10/16	chr5	112819141	TG	T															FAIL
APC:p.Gly682Arg	APC	NM_000038.6:c.2044G>A	NP_000029.2:p.Gly682Arg	NC_000005.10:g.112837638G>A	missense_variant	16/16	chr5	112837638	G	A													0.97623	0.71638	FAIL	Uncertain significance	criteria provided, single submitter
APC:p.His361Arg	APC	NM_000038.6:c.1082A>G	NP_000029.2:p.His361Arg	NC_000005.10:g.112819114A>G	missense_variant	10/16	chr5	112819114	A	G													0.96006	0.71638	FAIL	Uncertain significance	criteria provided, multiple submitters, no conflicts
APC:p.Ile1056Val	APC	NM_000038.6:c.3166A>G	NP_000029.2:p.Ile1056Val	NC_000005.10:g.112838760A>G	missense_variant	16/16	chr5	112838760	A	G													0.49857	0.71638	FAIL	Uncertain significance	criteria provided, multiple submitters, no conflicts
APC:p.Ile1269MetfsTer6	APC	NM_000038.6:c.3807_3808del	NP_000029.2:p.Ile1269MetfsTer6	NC_000005.10:g.112839401_112839402del	frameshift_variant	16/16	chr5	112839398	AAT	A															FAIL	Pathogenic	criteria provided, multiple submitters, no conflicts
APC:p.Ile1307Lys	APC	NM_000038.6:c.3920T>A	NP_000029.2:p.Ile1307Lys	NC_000005.10:g.112839514T>A	missense_variant	16/16	chr5	112839514	T	A	0.002008	0	0	0.0006876	0.0006075	0.0007186	0.001276	4.83e-05	0	0.0006324	0.0005902	0.0008313	0.27891	0.21800	FAIL	Conflicting classifications of pathogenicity; association; risk factor	criteria provided, conflicting classifications
APC:p.Ile1557Ter	APC	NM_000038.6:c.4669_4670del	NP_000029.2:p.Ile1557Ter	NC_000005.10:g.112840263_112840264del	frameshift_variant	16/16	chr5	112840261	CTA	C	3.999e-06	0	0	8.874e-06	0	0									FAIL	Pathogenic	criteria provided, multiple submitters, no conflicts
APC:p.Leu1129Ser	APC	NM_000038.6:c.3386T>C	NP_000029.2:p.Leu1129Ser	NC_000005.10:g.112838980T>C	missense_variant	16/16	chr5	112838980	T	C	0.001874	0.0008034	0	0.003489	0.001446	0	0.002412	0.0008209	0	0.003762	0.003469	0	0.60798	0.71638	FAIL	Benign/Likely benign	criteria provided, multiple submitters, no conflicts
APC:p.Leu1342PhefsTer12	APC	NM_000038.6:c.4025dup	NP_000029.2:p.Leu1342PhefsTer12	NC_000005.10:g.112839619dup	frameshift_variant	16/16	chr5	112839616	G	GT															FAIL	Pathogenic	criteria provided, multiple submitters, no conflicts
APC:p.Leu1423ProfsTer4	APC	NM_000038.6:c.4267dup	NP_000029.2:p.Leu1423ProfsTer4	NC_000005.10:g.112839861dup	frameshift_variant	16/16	chr5	112839860	T	TC															FAIL
APC:p.Leu1488IlefsTer25	APC	NM_000038.6:c.4462_4463del	NP_000029.2:p.Leu1488IlefsTer25	NC_000005.10:g.112840056_112840057del	frameshift_variant	16/16	chr5	112840054	CTT	C															FAIL
APC:p.Leu1489TyrfsTer18	APC	NM_000038.6:c.4466del	NP_000029.2:p.Leu1489TyrfsTer18	NC_000005.10:g.112840060del	frameshift_variant	16/16	chr5	112840058	AT	A															FAIL
APC:p.Leu172Val	APC	NM_000038.6:c.514C>G	NP_000029.2:p.Leu172Val	NC_000005.10:g.112775720C>G	missense_variant	5/16	chr5	112775720	C	G													0.77709	0.71638	FAIL
APC:p.Leu749Ter	APC	NM_000038.6:c.2246T>A	NP_000029.2:p.Leu749Ter	NC_000005.10:g.112837840T>A	stop_gained	16/16	chr5	112837840	T	A													0.69089	0.71638	FAIL
APC:p.Lys1061AsnfsTer65	APC	NM_000038.6:c.3183del	NP_000029.2:p.Lys1061AsnfsTer65	NC_000005.10:g.112838777del	frameshift_variant	16/16	chr5	112838773	TA	T															FAIL	Pathogenic	criteria provided, multiple submitters, no conflicts
APC:p.Lys1165Ter	APC	NM_000038.6:c.3493A>T	NP_000029.2:p.Lys1165Ter	NC_000005.10:g.112839087A>T	stop_gained	16/16	chr5	112839087	A	T													0.56422	0.71638	FAIL	Pathogenic	criteria provided, single submitter
APC:p.Lys1199GlufsTer8	APC	NM_000038.6:c.3595_3596del	NP_000029.2:p.Lys1199GlufsTer8	NC_000005.10:g.112839189_112839190del	frameshift_variant	16/16	chr5	112839187	CAA	C															FAIL	Pathogenic	criteria provided, multiple submitters, no conflicts
APC:p.Lys1310ArgfsTer11	APC	NM_000038.6:c.3929del	NP_000029.2:p.Lys1310ArgfsTer11	NC_000005.10:g.112839523del	frameshift_variant	16/16	chr5	112839519	GA	G															FAIL
APC:p.Lys1437Ter	APC	NM_000038.6:c.4309A>T	NP_000029.2:p.Lys1437Ter	NC_000005.10:g.112839903A>T	stop_gained	16/16	chr5	112839903	A	T													0.92735	0.71638	FAIL
APC:p.Lys716AsnfsTer17	APC	NM_000038.6:c.2148_2149del	NP_000029.2:p.Lys716AsnfsTer17	NC_000005.10:g.112837742_112837743del	frameshift_variant	16/16	chr5	112837739	CAA	C															FAIL
APC:p.Lys758Ter	APC	NM_000038.6:c.2272A>T	NP_000029.2:p.Lys758Ter	NC_000005.10:g.112837866A>T	stop_gained	16/16	chr5	112837866	A	T													0.92735	0.71638	FAIL
APC:p.Lys889SerfsTer22	APC	NM_000038.6:c.2666_2667del	NP_000029.2:p.Lys889SerfsTer22	NC_000005.10:g.112838260_112838261del	frameshift_variant	16/16	chr5	112838258	CAA	C															FAIL	Pathogenic	criteria provided, multiple submitters, no conflicts
APC:p.Met1413Val	APC	NM_000038.6:c.4237A>G	NP_000029.2:p.Met1413Val	NC_000005.10:g.112839831A>G	missense_variant	16/16	chr5	112839831	A	G	0.0002072	6.155e-05	0	0.0002823	0.0002603	0	0.0002038	9.653e-05	0	0.000294	0.000131	0	0.70114	0.71638	FAIL	Conflicting classifications of pathogenicity	criteria provided, conflicting classifications
APC:p.Phe1396LeufsTer19	APC	NM_000038.6:c.4188del	NP_000029.2:p.Phe1396LeufsTer19	NC_000005.10:g.112839782del	frameshift_variant	16/16	chr5	112839778	GT	G															FAIL	Pathogenic	criteria provided, single submitter
APC:p.Pro1432HisfsTer41	APC	NM_000038.6:c.4295del	NP_000029.2:p.Pro1432HisfsTer41	NC_000005.10:g.112839889del	frameshift_variant	16/16	chr5	112839887	GC	G															FAIL
APC:p.Pro1439HisfsTer35	APC	NM_000038.6:c.4314_4315dup	NP_000029.2:p.Pro1439HisfsTer35	NC_000005.10:g.112839908_112839909dup	frameshift_variant	16/16	chr5	112839905	A	AAC
APC:p.Pro1440HisfsTer33	APC	NM_000038.6:c.4319del	NP_000029.2:p.Pro1440HisfsTer33	NC_000005.10:g.112839913del	frameshift_variant	16/16	chr5	112839911	TC	T															FAIL	Pathogenic	criteria provided, multiple submitters, no conflicts
APC:p.Pro1993Arg	APC	NM_000038.6:c.5978C>G	NP_000029.2:p.Pro1993Arg	NC_000005.10:g.112841572C>G	missense_variant	16/16	chr5	112841572	C	G													0.41078	0.22340	FAIL	Uncertain significance	criteria provided, multiple submitters, no conflicts
APC:p.Pro437GlnfsTer17	APC	NM_000038.6:c.1310del	NP_000029.2:p.Pro437GlnfsTer17	NC_000005.10:g.112819342del	frameshift_variant	10/16	chr5	112819340	TC	T															FAIL
APC:p.Pro870Ser	APC	NM_000038.6:c.2608C>T	NP_000029.2:p.Pro870Ser	NC_000005.10:g.112838202C>T	missense_variant	16/16	chr5	112838202	C	T	0.002104	0.02955	0	7.945e-05	0.0008386	6.533e-05	0.008506	0.02991	0	0.0001323	0.002031	0.0002071	0.05680	0.22667	FAIL	Benign/Likely benign	criteria provided, multiple submitters, no conflicts
APC:p.Ser1128Tyr	APC	NM_000038.6:c.3383C>A	NP_000029.2:p.Ser1128Tyr	NC_000005.10:g.112838977C>A	missense_variant	16/16	chr5	112838977	C	A													0.72759	0.71638	FAIL	Uncertain significance	criteria provided, single submitter
APC:p.Ser1238Thr	APC	NM_000038.6:c.3713G>C	NP_000029.2:p.Ser1238Thr	NC_000005.10:g.112839307G>C	missense_variant	16/16	chr5	112839307	G	C	4.004e-06	0	0	8.893e-06	0	0							0.06765	0.06391	FAIL	Uncertain significance	criteria provided, multiple submitters, no conflicts
APC:p.Ser1252LeufsTer6	APC	NM_000038.6:c.3753_3754insCTTCGTT	NP_000029.2:p.Ser1252LeufsTer6	NC_000005.10:g.112839347_112839348insCTTCGTT	frameshift_variant	16/16	chr5	112839344	A	AGTTCTTC
APC:p.Ser1272Ter	APC	NM_000038.6:c.3815C>G	NP_000029.2:p.Ser1272Ter	NC_000005.10:g.112839409C>G	stop_gained	16/16	chr5	112839409	C	G													0.81546	0.71638	FAIL	Pathogenic	criteria provided, multiple submitters, no conflicts
APC:p.Ser1281Ter	APC	NM_000038.6:c.3842C>A	NP_000029.2:p.Ser1281Ter	NC_000005.10:g.112839436C>A	stop_gained	16/16	chr5	112839436	C	A													0.81546	0.71638	FAIL	Pathogenic	criteria provided, single submitter
APC:p.Ser1346Ter	APC	NM_000038.6:c.4037C>A	NP_000029.2:p.Ser1346Ter	NC_000005.10:g.112839631C>A	stop_gained	16/16	chr5	112839631	C	A													0.60619	0.31264	FAIL	Pathogenic	criteria provided, single submitter
APC:p.Ser1355LeufsTer60	APC	NM_000038.6:c.4063del	NP_000029.2:p.Ser1355LeufsTer60	NC_000005.10:g.112839657del	frameshift_variant	16/16	chr5	112839653	AT	A															FAIL	Pathogenic	criteria provided, multiple submitters, no conflicts
APC:p.Ser1389GlnfsTer4	APC	NM_000038.6:c.4165_4169del	NP_000029.2:p.Ser1389GlnfsTer4	NC_000005.10:g.112839759_112839763del	frameshift_variant	16/16	chr5	112839757	CTTCTG	C
APC:p.Ser1395LysfsTer3	APC	NM_000038.6:c.4183dup	NP_000029.2:p.Ser1395LysfsTer3	NC_000005.10:g.112839777dup	frameshift_variant	16/16	chr5	112839776	T	TA															FAIL
APC:p.Ser1411ArgfsTer4	APC	NM_000038.6:c.4233del	NP_000029.2:p.Ser1411ArgfsTer4	NC_000005.10:g.112839827del	frameshift_variant	16/16	chr5	112839826	GT	G															FAIL
APC:p.Ser1415ArgfsTer4	APC	NM_000038.6:c.4245del	NP_000029.2:p.Ser1415ArgfsTer4	NC_000005.10:g.112839839del	frameshift_variant	16/16	chr5	112839838	GT	G															FAIL
APC:p.Ser1415LysfsTer8	APC	NM_000038.6:c.4241dup	NP_000029.2:p.Ser1415LysfsTer8	NC_000005.10:g.112839835dup	frameshift_variant	16/16	chr5	112839834	G	GT															FAIL	Pathogenic	criteria provided, multiple submitters, no conflicts
APC:p.Ser142Ter	APC	NM_000038.6:c.425C>A	NP_000029.2:p.Ser142Ter	NC_000005.10:g.112775631C>A	stop_gained&splice_region_variant	5/16	chr5	112775631	C	A							0	0	0	0	0	0	0.59781	0.71638	FAIL	Pathogenic	criteria provided, multiple submitters, no conflicts
APC:p.Ser1465TrpfsTer3	APC	NM_000038.6:c.4393_4394del	NP_000029.2:p.Ser1465TrpfsTer3	NC_000005.10:g.112839987_112839988del	frameshift_variant	16/16	chr5	112839978	AAG	A															FAIL	Conflicting classifications of pathogenicity	criteria provided, conflicting classifications
APC:p.Ser1495ValfsTer12	APC	NM_000038.6:c.4483del	NP_000029.2:p.Ser1495ValfsTer12	NC_000005.10:g.112840077del	frameshift_variant	16/16	chr5	112840074	GA	G															FAIL
APC:p.Ser1501Tyr	APC	NM_000038.6:c.4502C>A	NP_000029.2:p.Ser1501Tyr	NC_000005.10:g.112840096C>A	missense_variant	16/16	chr5	112840096	C	A													0.81546	0.71638	FAIL
APC:p.Ser2242Gly	APC	NM_000038.6:c.6724A>G	NP_000029.2:p.Ser2242Gly	NC_000005.10:g.112842318A>G	missense_variant	16/16	chr5	112842318	A	G	0.0001037	0	0	0.0002205	0	0	8.543e-05	2.413e-05	0.0001929	0.0001617	0	0	0.61331	0.71638	FAIL	Conflicting classifications of pathogenicity	criteria provided, conflicting classifications
APC:p.Ser245Ter	APC	NM_000038.6:c.734C>A	NP_000029.2:p.Ser245Ter	NC_000005.10:g.112801283C>A	stop_gained	8/16	chr5	112801283	C	A													0.67802	0.71638	FAIL	Pathogenic	criteria provided, multiple submitters, no conflicts
APC:p.Ser2497Leu	APC	NM_000038.6:c.7490C>T	NP_000029.2:p.Ser2497Leu	NC_000005.10:g.112843084C>T	missense_variant	16/16	chr5	112843084	C	T	0.0003661	0.000123	0	0.0006954	0	3.267e-05	0.0002826	0.0001689	0	0.0004998	0	0	0.64447	0.42656	FAIL	Conflicting classifications of pathogenicity	criteria provided, conflicting classifications
APC:p.Ser2596Ala	APC	NM_000038.6:c.7786T>G	NP_000029.2:p.Ser2596Ala	NC_000005.10:g.112843380T>G	missense_variant	16/16	chr5	112843380	T	G	3.592e-05	0	0	7.951e-05	0	0	3.287e-05	0	0	7.352e-05	0	0	0.20738	0.24809	FAIL	Conflicting classifications of pathogenicity	criteria provided, conflicting classifications
APC:p.Ser2621Cys	APC	NM_000038.6:c.7862C>G	NP_000029.2:p.Ser2621Cys	NC_000005.10:g.112843456C>G	missense_variant	16/16	chr5	112843456	C	G	0.002908	0.001215	5.439e-05	0.005049	0.0006377	0.001929	0.003463	0.001327	0.0001924	0.005512	0.00216	0.00145	0.61687	0.71638	FAIL	Benign	reviewed by expert panel
APC:p.Ser26Arg	APC	NM_001127511.3:c.78C>A	NP_001120983.2:p.Ser26Arg	NC_000005.10:g.112707795C>A	missense_variant	1/14	chr5	112707795	C	A	0.001906	0.03121	0	7.528e-05	0.002045	0	0.008378	0.02943	0	4.41e-05	0.002749	0	0.47636	0.71638		Benign	criteria provided, multiple submitters, no conflicts
APC:p.Ser688Ter	APC	NM_000038.6:c.2063C>G	NP_000029.2:p.Ser688Ter	NC_000005.10:g.112837657C>G	stop_gained	16/16	chr5	112837657	C	G													0.81546	0.71638	FAIL	Pathogenic	criteria provided, single submitter
APC:p.Ser837Ter	APC	NM_000038.6:c.2510C>G	NP_000029.2:p.Ser837Ter	NC_000005.10:g.112838104C>G	stop_gained	16/16	chr5	112838104	C	G													0.47151	0.28331	FAIL	Pathogenic	criteria provided, multiple submitters, no conflicts
APC:p.Ser932Ter	APC	NM_000038.6:c.2795C>G	NP_000029.2:p.Ser932Ter	NC_000005.10:g.112838389C>G	stop_gained	16/16	chr5	112838389	C	G													0.60068	0.71638	FAIL	Pathogenic	criteria provided, multiple submitters, no conflicts
APC:p.Thr1368AspfsTer7	APC	NM_000038.6:c.4100dup	NP_000029.2:p.Thr1368AspfsTer7	NC_000005.10:g.112839694dup	frameshift_variant	16/16	chr5	112839693	C	CA															FAIL	Pathogenic	criteria provided, multiple submitters, no conflicts
APC:p.Thr1388TyrfsTer7	APC	NM_000038.6:c.4161dup	NP_000029.2:p.Thr1388TyrfsTer7	NC_000005.10:g.112839755dup	frameshift_variant	16/16	chr5	112839754	G	GT															FAIL
APC:p.Thr1430Ile	APC	NM_000038.6:c.4289C>T	NP_000029.2:p.Thr1430Ile	NC_000005.10:g.112839883C>T	missense_variant	16/16	chr5	112839883	C	T													0.81546	0.71638	FAIL	Uncertain significance	criteria provided, multiple submitters, no conflicts
APC:p.Thr1445Ala	APC	NM_000038.6:c.4333A>G	NP_000029.2:p.Thr1445Ala	NC_000005.10:g.112839927A>G	missense_variant	16/16	chr5	112839927	A	G	1.194e-05	0	0	1.762e-05	0	0	1.315e-05	2.414e-05	0	1.47e-05	0	0	0.20132	0.20931	FAIL	Conflicting classifications of pathogenicity	criteria provided, conflicting classifications
APC:p.Thr1445Ile	APC	NM_000038.6:c.4334C>T	NP_000029.2:p.Thr1445Ile	NC_000005.10:g.112839928C>T	missense_variant	16/16	chr5	112839928	C	T	1.593e-05	0	0	1.762e-05	0	6.533e-05	2.629e-05	0	0	5.88e-05	0	0	0.34995	0.28654	FAIL	Conflicting classifications of pathogenicity	criteria provided, conflicting classifications
APC:p.Thr1556AsnfsTer3	APC	NM_000038.6:c.4666dup	NP_000029.2:p.Thr1556AsnfsTer3	NC_000005.10:g.112840260dup	frameshift_variant	16/16	chr5	112840254	G	GA															FAIL	Pathogenic	criteria provided, multiple submitters, no conflicts
APC:p.Thr2807Pro	APC	NM_000038.6:c.8419A>C	NP_000029.2:p.Thr2807Pro	NC_000005.10:g.112844013A>C	missense_variant	16/16	chr5	112844013	A	C													0.73846	0.71638	FAIL	Uncertain significance	criteria provided, multiple submitters, no conflicts
APC:p.Trp50Ser	APC	NM_001127511.3:c.149G>C	NP_001120983.2:p.Trp50Ser	NC_000005.10:g.112707866G>C	missense_variant	1/14	chr5	112707866	G	C	7.466e-06	0	9.526e-05	0	0	0							0.20576	0.22340		Uncertain significance	criteria provided, multiple submitters, no conflicts
APC:p.Trp553Ter	APC	NM_000038.6:c.1658G>A	NP_000029.2:p.Trp553Ter	NC_000005.10:g.112828887G>A	stop_gained	14/16	chr5	112828887	G	A													0.97623	0.71638	FAIL	Pathogenic	criteria provided, multiple submitters, no conflicts
APC:p.Trp699Ter	APC	NM_000038.6:c.2096G>A	NP_000029.2:p.Trp699Ter	NC_000005.10:g.112837690G>A	stop_gained	16/16	chr5	112837690	G	A													0.97623	0.71638	FAIL	Pathogenic	criteria provided, multiple submitters, no conflicts
APC:p.Tyr2007His	APC	NM_000038.6:c.6019T>C	NP_000029.2:p.Tyr2007His	NC_000005.10:g.112841613T>C	missense_variant	16/16	chr5	112841613	T	C	2.799e-05	0	0	6.19e-05	0	0	3.285e-05	0	0	5.879e-05	6.548e-05	0	0.82580	0.71638	FAIL	Conflicting classifications of pathogenicity	criteria provided, conflicting classifications
APC:p.Tyr935Ter	APC	NM_000038.6:c.2804dup	NP_000029.2:p.Tyr935Ter	NC_000005.10:g.112838398dup	stop_gained&frameshift_variant	16/16	chr5	112838397	T	TA															FAIL	Pathogenic/Likely pathogenic	criteria provided, multiple submitters, no conflicts
APC:p.Val1323ArgfsTer10	APC	NM_000038.6:c.3962_3965dup	NP_000029.2:p.Val1323ArgfsTer10	NC_000005.10:g.112839556_112839559dup	frameshift_variant	16/16	chr5	112839553	T	TGAGC
AR:p.Ala475Val	AR	NM_000044.6:c.1424C>T	NP_000035.2:p.Ala475Val	NC_000023.11:g.67546570C>T	missense_variant	1/8	chrX	67546570	C	T	0.001463	0	0	0.001984	9.678e-05	0.00486	0.001225	0.0001855	0.0003021	0.002044	0.0002088	0.003863	0.37434	0.19116	FAIL	Conflicting classifications of pathogenicity	criteria provided, conflicting classifications
AR:p.Ala646Asp	AR	NM_000044.6:c.1937C>A	NP_000035.2:p.Ala646Asp	NC_000023.11:g.67711453C>A	missense_variant	4/8	chrX	67711453	C	A	0.001129	0.0001677	0	0.002433	0.0001549	0	0.001204	0.0001623	0	0.002402	9.453e-05	0	0.20738	0.21207	FAIL	Conflicting classifications of pathogenicity	criteria provided, conflicting classifications
AR:p.Arg569Cys	AR	NM_001348064.1:c.1705C>T	NP_001334993.1:p.Arg569Cys	NC_000023.11:g.67686029C>T	missense_variant	2/3	chrX	67686029	C	T	0.001809	0.00973	0	0.0001101	0.0002558	0.00619	0.003302	0.0102	0	5.637e-05	0.001038	0.005553	0.34003	0.71638	FAIL
AR:p.Gln72Glu	AR	NM_000044.6:c.214C>G	NP_000035.2:p.Gln72Glu	NC_000023.11:g.67545360C>G	missense_variant	1/8	chrX	67545360	C	G													0.23235	0.30612	FAIL
AR:p.Gln77_Gln80dup	AR	NM_000044.6:c.228_239dup	NP_000035.2:p.Gln77_Gln80dup	NC_000023.11:g.67545374_67545385dup	inframe_insertion	1/8	chrX	67545346	A	AGCAGCAGCAGCA																Benign/Likely benign	criteria provided, multiple submitters, no conflicts
AR:p.Gln799Glu	AR	NM_000044.6:c.2395C>G	NP_000035.2:p.Gln799Glu	NC_000023.11:g.67721909C>G	missense_variant	6/8	chrX	67721909	C	G	0.001397	0	0	0.002374	0.0002188	5.244e-05	0.001296	0.0002296	0	0.002114	0	0	0.71841	0.71638	FAIL	Conflicting classifications of pathogenicity	criteria provided, conflicting classifications
AR:p.Glu187Lys	AR	NM_000044.6:c.559G>A	NP_000035.2:p.Glu187Lys	NC_000023.11:g.67545705G>A	missense_variant	1/8	chrX	67545705	G	A	0	0	0	0	0	0	8.934e-06	0	0.0002851	0	0	0	0.64838	0.71638	FAIL
AR:p.Glu355Gln	AR	NM_000044.6:c.1063G>C	NP_000035.2:p.Glu355Gln	NC_000023.11:g.67546209G>C	missense_variant	1/8	chrX	67546209	G	C	6.067e-05	7.759e-05	0	0.0001242	0	0	3.546e-05	3.218e-05	0	5.631e-05	0	0	0.56640	0.34370	FAIL	Conflicting classifications of pathogenicity	criteria provided, conflicting classifications
AR:p.Leu57del	AR	NM_000044.6:c.170_172del	NP_000035.2:p.Leu57del	NC_000023.11:g.67545316_67545318del	inframe_deletion	1/8	chrX	67545306	TTGC	T	9.436e-05	0.0001889	0	5.554e-05	0	0.0005411	0.0004975	0.001401	0	9.671e-05	0.0001452	0.002038			FAIL	Likely benign	criteria provided, multiple submitters, no conflicts
AR:p.Phe814Val	AR	NM_000044.6:c.2440T>G	NP_000035.2:p.Phe814Val	NC_000023.11:g.67721954T>G	missense_variant	6/8	chrX	67721954	T	G													0.53100	0.71638	FAIL
AR:p.Phe827Cys	AR	NM_000044.6:c.2480T>G	NP_000035.2:p.Phe827Cys	NC_000023.11:g.67722857T>G	missense_variant	7/8	chrX	67722857	T	G													0.44166	0.71638	FAIL
AR:p.Pro14Leu	AR	NM_000044.6:c.41C>T	NP_000035.2:p.Pro14Leu	NC_000023.11:g.67545187C>T	missense_variant	1/8	chrX	67545187	C	T													0.46888	0.35396	FAIL
AR:p.Pro342Leu	AR	NM_000044.6:c.1025C>T	NP_000035.2:p.Pro342Leu	NC_000023.11:g.67546171C>T	missense_variant	1/8	chrX	67546171	C	T	4.944e-05	0	0	9.873e-05	0	0	7.961e-05	3.209e-05	0	0.00015	0	0	0.40971	0.28953	FAIL	Uncertain significance	criteria provided, single submitter
AR:p.Pro392Ser	AR	NM_000044.6:c.1174C>T	NP_000035.2:p.Pro392Ser	NC_000023.11:g.67546320C>T	missense_variant	1/8	chrX	67546320	C	T	0.00448	0.0001123	8.702e-05	0.002741	0.001811	0.02479	0.002301	0.0003216	0.0002826	0.002352	0.00288	0.02731	0.36812	0.42656	FAIL	Conflicting classifications of pathogenicity	criteria provided, conflicting classifications
AR:p.Ser598Gly	AR	NM_000044.6:c.1792A>G	NP_000035.2:p.Ser598Gly	NC_000023.11:g.67686033A>G	missense_variant	3/8	chrX	67686033	A	G	0.0003059	7.601e-05	0	0.0006484	0	0	0.0003651	3.237e-05	0	0.0007134	9.428e-05	0	0.41946	0.71638	FAIL	Conflicting classifications of pathogenicity	criteria provided, conflicting classifications
ARAF:p.Asp398Asn	ARAF	NM_001654.5:c.1192G>A	NP_001645.1:p.Asp398Asn	NC_000023.11:g.47568833G>A	missense_variant	11/16	chrX	47568833	G	A													0.98954	0.71638	FAIL
ARAF:p.Gln56Lys	ARAF	NM_001654.5:c.166C>A	NP_001645.1:p.Gln56Lys	NC_000023.11:g.47563295C>A	missense_variant	3/16	chrX	47563295	C	A													0.80254	0.71638	FAIL
ARAF:p.Gly266Val	ARAF	NM_001654.5:c.797G>T	NP_001645.1:p.Gly266Val	NC_000023.11:g.47567055G>T	missense_variant	9/16	chrX	47567055	G	T													0.78117	0.71638	FAIL
ARAF:p.Tyr419SerfsTer14	ARAF	NM_001654.5:c.1256_1257del	NP_001645.1:p.Tyr419SerfsTer14	NC_000023.11:g.47568989_47568990del	frameshift_variant&splice_region_variant	12/16	chrX	47568988	TAC	T															FAIL
ARFRP1:p.Ala123Val	ARFRP1	NM_001267547.3:c.368C>T	NP_001254476.1:p.Ala123Val	NC_000020.11:g.63701879G>A	missense_variant	6/8	chr20	63701879	G	A	0.0003664	0.0002304	0.0001747	0.0006877	8.083e-05	0	0.0008361	0.001258	0.0001936	0.0009856	0.0001969	0	0.50603	0.39380	FAIL	Uncertain significance	criteria provided, single submitter
ARFRP1:p.Arg193Leu	ARFRP1	NM_001267547.3:c.578G>T	NP_001254476.1:p.Arg193Leu	NC_000020.11:g.63700471C>A	missense_variant	8/8	chr20	63700471	C	A	4.04e-06	0	0	8.995e-06	0	0	2.628e-05	0	0	5.879e-05	0	0	0.66324	0.71638	FAIL
ARFRP1:p.Gln14Glu	ARFRP1	NM_001267547.3:c.40C>G	NP_001254476.1:p.Gln14Glu	NC_000020.11:g.63707052G>C	missense_variant	2/8	chr20	63707052	G	C													0.92434	0.71638	FAIL
ARFRP1:p.Glu110Gln	ARFRP1	NM_001267547.3:c.328G>C	NP_001254476.1:p.Glu110Gln	NC_000020.11:g.63702154C>G	missense_variant	5/8	chr20	63702154	C	G													0.65953	0.71638	FAIL
ARFRP1:p.Glu35Lys	ARFRP1	NM_001267547.3:c.103G>A	NP_001254476.1:p.Glu35Lys	NC_000020.11:g.63706729C>T	missense_variant	3/8	chr20	63706729	C	T													0.76950	0.71638	FAIL
ARID1A:c.1351-1G>A	ARID1A	NM_006015.6:c.1351-1G>A		NC_000001.11:g.26731151G>A	splice_acceptor_variant		chr1	26731151	G	A															PASS
ARID1A:c.3406+2T>G	ARID1A	NM_006015.6:c.3406+2T>G		NC_000001.11:g.26771328T>G	splice_donor_variant		chr1	26771328	T	G															PASS
ARID1A:c.4994-1G>A	ARID1A	NM_006015.6:c.4994-1G>A		NC_000001.11:g.26775576G>A	splice_acceptor_variant		chr1	26775576	G	A															PASS
ARID1A:p.Ala2242Thr	ARID1A	NM_006015.6:c.6724G>A	NP_006006.3:p.Ala2242Thr	NC_000001.11:g.26780622G>A	missense_variant	20/20	chr1	26780622	G	A													0.97883	0.71638	FAIL
ARID1A:p.Ala54Val	ARID1A	NM_006015.6:c.161C>T	NP_006006.3:p.Ala54Val	NC_000001.11:g.26696564C>T	missense_variant	1/20	chr1	26696564	C	T							2.002e-05	0	0	4.464e-05	0	0	0.21922	0.30208	FAIL	Uncertain significance	criteria provided, multiple submitters, no conflicts
ARID1A:p.Arg1020Lys	ARID1A	NM_006015.6:c.3059G>A	NP_006006.3:p.Arg1020Lys	NC_000001.11:g.26767860G>A	missense_variant	11/20	chr1	26767860	G	A													0.99689	0.71638	FAIL
ARID1A:p.Arg1262His	ARID1A	NM_006015.6:c.3785G>A	NP_006006.3:p.Arg1262His	NC_000001.11:g.26773415G>A	missense_variant	15/20	chr1	26773415	G	A	7.99e-06	0	0	1.768e-05	0	0	1.972e-05	0	0	2.94e-05	6.549e-05	0	0.47537	0.71638	FAIL	Uncertain significance	criteria provided, single submitter
ARID1A:p.Arg1276Ter	ARID1A	NM_006015.6:c.3826C>T	NP_006006.3:p.Arg1276Ter	NC_000001.11:g.26773456C>T	stop_gained	15/20	chr1	26773456	C	T													0.31043	0.34632	FAIL	Pathogenic	criteria provided, single submitter
ARID1A:p.Arg1335Ter	ARID1A	NM_006015.6:c.4003C>T	NP_006006.3:p.Arg1335Ter	NC_000001.11:g.26773716C>T	stop_gained&splice_region_variant	16/20	chr1	26773716	C	T													0.40893	0.29825	FAIL	Pathogenic	criteria provided, single submitter
ARID1A:p.Arg1446Gln	ARID1A	NM_006015.6:c.4337G>A	NP_006006.3:p.Arg1446Gln	NC_000001.11:g.26774564G>A	missense_variant	18/20	chr1	26774564	G	A							6.573e-06	0	0	0	0	0.0002073	0.82656	0.71638	FAIL	Uncertain significance	criteria provided, single submitter
ARID1A:p.Arg1461Ter	ARID1A	NM_006015.6:c.4381C>T	NP_006006.3:p.Arg1461Ter	NC_000001.11:g.26774608C>T	stop_gained	18/20	chr1	26774608	C	T													0.44051	0.71638	FAIL
ARID1A:p.Arg1528Ter	ARID1A	NM_006015.6:c.4582C>T	NP_006006.3:p.Arg1528Ter	NC_000001.11:g.26774809C>T	stop_gained	18/20	chr1	26774809	C	T													0.60155	0.71638	FAIL
ARID1A:p.Arg1722Ter	ARID1A	NM_006015.6:c.5164C>T	NP_006006.3:p.Arg1722Ter	NC_000001.11:g.26779062C>T	stop_gained	20/20	chr1	26779062	C	T													0.54119	0.71638	FAIL	Pathogenic	criteria provided, single submitter
ARID1A:p.Arg1906Gln	ARID1A	NM_006015.6:c.5717G>A	NP_006006.3:p.Arg1906Gln	NC_000001.11:g.26779615G>A	missense_variant	20/20	chr1	26779615	G	A	0.001527	0.0006158	0	0.002638	0.0006938	0.0002613	0.001519	0.0007488	0	0.002573	0.0004584	0	0.43788	0.71638	FAIL	Benign/Likely benign	criteria provided, multiple submitters, no conflicts
ARID1A:p.Arg2236_Ala2237dup	ARID1A	NM_006015.6:c.6705_6710dup	NP_006006.3:p.Arg2236_Ala2237dup	NC_000001.11:g.26780603_26780608dup	inframe_insertion	20/20	chr1	26780600	T	TGCCCGC
ARID1A:p.Arg774His	ARID1A	NM_006015.6:c.2321G>A	NP_006006.3:p.Arg774His	NC_000001.11:g.26762221G>A	missense_variant	7/20	chr1	26762221	G	A	1.989e-05	0	0	0	0.0001446	0	6.573e-06	0	0	0	6.545e-05	0	0.73764	0.71638	FAIL
ARID1A:p.Asn1705Ser	ARID1A	NM_006015.6:c.5114A>G	NP_006006.3:p.Asn1705Ser	NC_000001.11:g.26775697A>G	missense_variant	19/20	chr1	26775697	A	G	0.006984	0.0891	0	0.0008176	0.005032	0.000196	0.02494	0.08524	0	0.000735	0.01164	0.0002071	0.50493	0.71638	FAIL	Benign	criteria provided, multiple submitters, no conflicts
ARID1A:p.Asn1997Ser	ARID1A	NM_006015.6:c.5990A>G	NP_006006.3:p.Asn1997Ser	NC_000001.11:g.26779888A>G	missense_variant	20/20	chr1	26779888	A	G													0.93350	0.71638	FAIL
ARID1A:p.Asn820Ser	ARID1A	NM_006015.6:c.2459A>G	NP_006006.3:p.Asn820Ser	NC_000001.11:g.26763012A>G	missense_variant	8/20	chr1	26763012	A	G	2.006e-05	0	0	3.577e-05	0	3.271e-05	6.569e-06	0	0	1.47e-05	0	0	0.91247	0.71638	FAIL
ARID1A:p.Asn906Lys	ARID1A	NM_006015.6:c.2718C>G	NP_006006.3:p.Asn906Lys	NC_000001.11:g.26763271C>G	missense_variant	8/20	chr1	26763271	C	G	0.0001868	0	0	0.0003869	0	0	0.0001511	0	0	0.0003233	0	0	0.60422	0.71638	FAIL	Conflicting classifications of pathogenicity	criteria provided, conflicting classifications
ARID1A:p.Asp1850GlyfsTer4	ARID1A	NM_006015.6:c.5548dup	NP_006006.3:p.Asp1850GlyfsTer4	NC_000001.11:g.26779446dup	frameshift_variant	20/20	chr1	26779439	T	TG	0	0	0	0	0	0									FAIL
ARID1A:p.Gln1334del	ARID1A	NM_006015.6:c.3999_4001del	NP_006006.3:p.Gln1334del	NC_000001.11:g.26773712_26773714del	inframe_deletion	16/20	chr1	26773690	CGCA	C	0.0001805	0.0001282	0.0002818	0.0002182	5.927e-05	3.326e-05	4.608e-05	0.0001208	0	1.472e-05	6.557e-05	0			FAIL	Benign	criteria provided, single submitter
ARID1A:p.Gln1334Ter	ARID1A	NM_006015.6:c.4000C>T	NP_006006.3:p.Gln1334Ter	NC_000001.11:g.26773713C>T	stop_gained	16/20	chr1	26773713	C	T													0.41383	0.36536	FAIL
ARID1A:p.Gln1342Ter	ARID1A	NM_006015.6:c.4024C>T	NP_006006.3:p.Gln1342Ter	NC_000001.11:g.26773821C>T	stop_gained	17/20	chr1	26773821	C	T													0.80737	0.71638	FAIL
ARID1A:p.Gln1363Ter	ARID1A	NM_006015.6:c.4087C>T	NP_006006.3:p.Gln1363Ter	NC_000001.11:g.26773884C>T	stop_gained	17/20	chr1	26773884	C	T													0.60988	0.71638	FAIL	Pathogenic	criteria provided, single submitter
ARID1A:p.Gln1401Ter	ARID1A	NM_006015.6:c.4201C>T	NP_006006.3:p.Gln1401Ter	NC_000001.11:g.26774428C>T	stop_gained	18/20	chr1	26774428	C	T													0.67534	0.71638	FAIL
ARID1A:p.Gln2188Ter	ARID1A	NM_006015.6:c.6562C>T	NP_006006.3:p.Gln2188Ter	NC_000001.11:g.26780460C>T	stop_gained	20/20	chr1	26780460	C	T													0.82624	0.71638	FAIL
ARID1A:p.Gln413Ter	ARID1A	NM_006015.6:c.1237C>T	NP_006006.3:p.Gln413Ter	NC_000001.11:g.26729750C>T	stop_gained	2/20	chr1	26729750	C	T													0.68809	0.71638	PASS
ARID1A:p.Gln439His	ARID1A	NM_006015.6:c.1317G>C	NP_006006.3:p.Gln439His	NC_000001.11:g.26729830G>C	missense_variant	2/20	chr1	26729830	G	C													0.35961	0.71638	FAIL
ARID1A:p.Gln473Glu	ARID1A	NM_006015.6:c.1417C>G	NP_006006.3:p.Gln473Glu	NC_000001.11:g.26731218C>G	missense_variant	3/20	chr1	26731218	C	G													0.67330	0.71638	FAIL
ARID1A:p.Gln561SerfsTer58	ARID1A	NM_006015.6:c.1681del	NP_006006.3:p.Gln561SerfsTer58	NC_000001.11:g.26731482del	frameshift_variant	3/20	chr1	26731480	AC	A															FAIL
ARID1A:p.Gln566Ter	ARID1A	NM_006015.6:c.1696C>T	NP_006006.3:p.Gln566Ter	NC_000001.11:g.26731497C>T	stop_gained	3/20	chr1	26731497	C	T													0.76647	0.71638	FAIL
ARID1A:p.Gln586del	ARID1A	NM_006015.6:c.1756_1758del	NP_006006.3:p.Gln586del	NC_000001.11:g.26731557_26731559del	inframe_deletion	3/20	chr1	26731553	TCAG	T	3.582e-05	0	0	5.283e-05	0	0	3.288e-05	0	0	5.881e-05	0	0			FAIL	Conflicting classifications of pathogenicity	criteria provided, conflicting classifications
ARID1A:p.Gln594Ter	ARID1A	NM_006015.6:c.1780C>T	NP_006006.3:p.Gln594Ter	NC_000001.11:g.26731581C>T	stop_gained	3/20	chr1	26731581	C	T													0.75758	0.71638	FAIL
ARID1A:p.Gln601Glu	ARID1A	NM_006015.6:c.1801C>G	NP_006006.3:p.Gln601Glu	NC_000001.11:g.26731602C>G	missense_variant&splice_region_variant	3/20	chr1	26731602	C	G													0.75763	0.71638	FAIL
ARID1A:p.Gln633Ter	ARID1A	NM_006015.6:c.1897C>T	NP_006006.3:p.Gln633Ter	NC_000001.11:g.26732769C>T	stop_gained	4/20	chr1	26732769	C	T													0.65768	0.71638	FAIL
ARID1A:p.Gln802SerfsTer15	ARID1A	NM_006015.6:c.2402dup	NP_006006.3:p.Gln802SerfsTer15	NC_000001.11:g.26762302dup	frameshift_variant	7/20	chr1	26762296	A	AG															FAIL
ARID1A:p.Gln844Ter	ARID1A	NM_006015.6:c.2530C>T	NP_006006.3:p.Gln844Ter	NC_000001.11:g.26763083C>T	stop_gained	8/20	chr1	26763083	C	T													0.79070	0.71638	FAIL
ARID1A:p.Glu1019Ter	ARID1A	NM_006015.6:c.3055G>T	NP_006006.3:p.Glu1019Ter	NC_000001.11:g.26767856G>T	stop_gained	11/20	chr1	26767856	G	T													0.99689	0.71638	FAIL
ARID1A:p.Glu1444GlyfsTer47	ARID1A	NM_006015.6:c.4330dup	NP_006006.3:p.Glu1444GlyfsTer47	NC_000001.11:g.26774557dup	frameshift_variant	18/20	chr1	26774556	T	TG															FAIL
ARID1A:p.Glu1779Gly	ARID1A	NM_006015.6:c.5336A>G	NP_006006.3:p.Glu1779Gly	NC_000001.11:g.26779234A>G	missense_variant	20/20	chr1	26779234	A	G	0.001158	0.0003695	0	0.001407	0	0.0002287	0.001025	0.0002171	0	0.001279	6.541e-05	0.0002067	0.49176	0.37899	FAIL	Benign/Likely benign	criteria provided, multiple submitters, no conflicts
ARID1A:p.Glu2000Ter	ARID1A	NM_006015.6:c.5997dup	NP_006006.3:p.Glu2000Ter	NC_000001.11:g.26779895dup	frameshift_variant	20/20	chr1	26779892	C	CT															FAIL
ARID1A:p.Glu2078Ter	ARID1A	NM_006015.6:c.6232G>T	NP_006006.3:p.Glu2078Ter	NC_000001.11:g.26780130G>T	stop_gained	20/20	chr1	26780130	G	T													0.98021	0.71638	FAIL
ARID1A:p.Gly1037Arg	ARID1A	NM_006015.6:c.3109G>C	NP_006006.3:p.Gly1037Arg	NC_000001.11:g.26767910G>C	missense_variant	11/20	chr1	26767910	G	C	3.182e-05	0	0	7.034e-05	0	0	6.572e-05	0	0	0.000147	0	0	0.74383	0.71638	FAIL
ARID1A:p.Gly423Arg	ARID1A	NM_006015.6:c.1267G>A	NP_006006.3:p.Gly423Arg	NC_000001.11:g.26729780G>A	missense_variant	2/20	chr1	26729780	G	A													0.80187	0.71638	FAIL
ARID1A:p.Gly768Ser	ARID1A	NM_006015.6:c.2302G>A	NP_006006.3:p.Gly768Ser	NC_000001.11:g.26762202G>A	missense_variant	7/20	chr1	26762202	G	A	3.184e-05	0	0	2.641e-05	0.0001446	0	1.315e-05	0	0	1.47e-05	6.546e-05	0	0.47512	0.42656	FAIL	Benign	criteria provided, single submitter
ARID1A:p.Gly831AlafsTer38	ARID1A	NM_006015.6:c.2492_2499del	NP_006006.3:p.Gly831AlafsTer38	NC_000001.11:g.26763045_26763052del	frameshift_variant	8/20	chr1	26763044	GGCATAAAC	G
ARID1A:p.Gly856TrpfsTer28	ARID1A	NM_006015.6:c.2566_2587del	NP_006006.3:p.Gly856TrpfsTer28	NC_000001.11:g.26763119_26763140del	frameshift_variant	8/20	chr1	26763112	CCCTCCAGGGAGGATGAGTCACG	C
ARID1A:p.His2090_Val2093del	ARID1A	NM_006015.6:c.6267_6278del	NP_006006.3:p.His2090_Val2093del	NC_000001.11:g.26780165_26780176del	inframe_deletion	20/20	chr1	26780163	CTACACTGGGCAG	C
ARID1A:p.Ile2135Asn	ARID1A	NM_006015.6:c.6404T>A	NP_006006.3:p.Ile2135Asn	NC_000001.11:g.26780302T>A	missense_variant	20/20	chr1	26780302	T	A													0.84048	0.71638	FAIL
ARID1A:p.Ile692Val	ARID1A	NM_006015.6:c.2074A>G	NP_006006.3:p.Ile692Val	NC_000001.11:g.26761009A>G	missense_variant	5/20	chr1	26761009	A	G	0.0002108	6.152e-05	0	0.0004308	2.891e-05	0	0.000296	0.0001208	0	0.0005736	6.549e-05	0	0.90985	0.71638	FAIL	Benign/Likely benign	criteria provided, multiple submitters, no conflicts
ARID1A:p.Leu1028ProfsTer14	ARID1A	NM_006015.6:c.3075_3082dup	NP_006006.3:p.Leu1028ProfsTer14	NC_000001.11:g.26767876_26767883dup	frameshift_variant	11/20	chr1	26767875	A	ACCGTTATC
ARID1A:p.Leu1922Phe	ARID1A	NM_006015.6:c.5766G>T	NP_006006.3:p.Leu1922Phe	NC_000001.11:g.26779664G>T	missense_variant	20/20	chr1	26779664	G	T													0.40221	0.36153	FAIL
ARID1A:p.Leu2136Val	ARID1A	NM_006015.6:c.6406C>G	NP_006006.3:p.Leu2136Val	NC_000001.11:g.26780304C>G	missense_variant	20/20	chr1	26780304	C	G													0.43991	0.36153	FAIL
ARID1A:p.Leu2171SerfsTer42	ARID1A	NM_006015.6:c.6511_6545del	NP_006006.3:p.Leu2171SerfsTer42	NC_000001.11:g.26780409_26780443del	frameshift_variant	20/20	chr1	26780408	GCTGGCCAACCTGGCTCAGGGGGACAGCCTGGCAGC	G
ARID1A:p.Lys1072AsnfsTer21	ARID1A	NM_006015.6:c.3216del	NP_006006.3:p.Lys1072AsnfsTer21	NC_000001.11:g.26771136del	frameshift_variant	12/20	chr1	26771130	CA	C															FAIL
ARID1A:p.Lys1662ArgfsTer35	ARID1A	NM_006015.6:c.4985_4986del	NP_006006.3:p.Lys1662ArgfsTer35	NC_000001.11:g.26775212_26775213del	frameshift_variant	18/20	chr1	26775210	GAA	G															FAIL
ARID1A:p.Lys2013GlnfsTer20	ARID1A	NM_006015.6:c.6035_6036insT	NP_006006.3:p.Lys2013GlnfsTer20	NC_000001.11:g.26779933_26779934insT	frameshift_variant	20/20	chr1	26779933	G	GT															FAIL
ARID1A:p.Met2230Ile	ARID1A	NM_006015.6:c.6690G>A	NP_006006.3:p.Met2230Ile	NC_000001.11:g.26780588G>A	missense_variant	20/20	chr1	26780588	G	A													0.97883	0.71638	FAIL
ARID1A:p.Met967Ile	ARID1A	NM_006015.6:c.2901G>C	NP_006006.3:p.Met967Ile	NC_000001.11:g.26766479G>C	missense_variant	10/20	chr1	26766479	G	C													0.64120	0.71638	FAIL
ARID1A:p.Phe1457Ser	ARID1A	NM_006015.6:c.4370T>C	NP_006006.3:p.Phe1457Ser	NC_000001.11:g.26774597T>C	missense_variant	18/20	chr1	26774597	T	C	7.957e-06	0	0	1.759e-05	0	0	1.315e-05	0	0	2.941e-05	0	0	0.55430	0.71638	FAIL
ARID1A:p.Phe1859LeufsTer40	ARID1A	NM_006015.6:c.5577_5581del	NP_006006.3:p.Phe1859LeufsTer40	NC_000001.11:g.26779475_26779479del	frameshift_variant	20/20	chr1	26779474	TCGAGA	T
ARID1A:p.Phe2141LeufsTer9	ARID1A	NM_006015.6:c.6420dup	NP_006006.3:p.Phe2141LeufsTer9	NC_000001.11:g.26780318dup	frameshift_variant	20/20	chr1	26780312	A	AC															FAIL
ARID1A:p.Pro1115GlnfsTer46	ARID1A	NM_006015.6:c.3344del	NP_006006.3:p.Pro1115GlnfsTer46	NC_000001.11:g.26771264del	frameshift_variant	12/20	chr1	26771259	TC	T															FAIL
ARID1A:p.Pro1228SerfsTer10	ARID1A	NM_006015.6:c.3680_3681dup	NP_006006.3:p.Pro1228SerfsTer10	NC_000001.11:g.26772952_26772953dup	frameshift_variant	14/20	chr1	26772950	T	TGA
ARID1A:p.Pro568Ala	ARID1A	NM_006015.6:c.1702C>G	NP_006006.3:p.Pro568Ala	NC_000001.11:g.26731503C>G	missense_variant	3/20	chr1	26731503	C	G													0.20527	0.40164	FAIL
ARID1A:p.Ser1248Ter	ARID1A	NM_006015.6:c.3743C>G	NP_006006.3:p.Ser1248Ter	NC_000001.11:g.26773373C>G	stop_gained	15/20	chr1	26773373	C	G													0.66042	0.71638	PASS
ARID1A:p.Ser1807IlefsTer8	ARID1A	NM_006015.6:c.5420del	NP_006006.3:p.Ser1807IlefsTer8	NC_000001.11:g.26779318del	frameshift_variant	20/20	chr1	26779317	AG	A															FAIL
ARID1A:p.Ser1920Asn	ARID1A	NM_006015.6:c.5759G>A	NP_006006.3:p.Ser1920Asn	NC_000001.11:g.26779657G>A	missense_variant	20/20	chr1	26779657	G	A													0.53078	0.71638	FAIL
ARID1A:p.Ser1944AlafsTer12	ARID1A	NM_006015.6:c.5829del	NP_006006.3:p.Ser1944AlafsTer12	NC_000001.11:g.26779727del	frameshift_variant	20/20	chr1	26779725	AT	A															FAIL
ARID1A:p.Ser22Leu	ARID1A	NM_006015.6:c.65C>T	NP_006006.3:p.Ser22Leu	NC_000001.11:g.26696468C>T	missense_variant	1/20	chr1	26696468	C	T							6.63e-06	0	0	0	6.583e-05	0	0.70418	0.71638	FAIL
ARID1A:p.Ser614Leu	ARID1A	NM_006015.6:c.1841C>T	NP_006006.3:p.Ser614Leu	NC_000001.11:g.26732713C>T	missense_variant	4/20	chr1	26732713	C	T													0.64447	0.71638	FAIL
ARID1A:p.Thr1921ProfsTer2	ARID1A	NM_006015.6:c.5761del	NP_006006.3:p.Thr1921ProfsTer2	NC_000001.11:g.26779659del	frameshift_variant	20/20	chr1	26779658	CA	C															FAIL
ARID1A:p.Tyr551LeufsTer72	ARID1A	NM_006015.6:c.1650dup	NP_006006.3:p.Tyr551LeufsTer72	NC_000001.11:g.26731451dup	frameshift_variant	3/20	chr1	26731445	G	GC	3.979e-06	0	0	0	2.891e-05	0									FAIL
ARID1A:p.Val1024Ala	ARID1A	NM_006015.6:c.3071T>C	NP_006006.3:p.Val1024Ala	NC_000001.11:g.26767872T>C	missense_variant	11/20	chr1	26767872	T	C													0.88732	0.71638	FAIL
ARID1A:p.Val1044CysfsTer3	ARID1A	NM_006015.6:c.3128dup	NP_006006.3:p.Val1044CysfsTer3	NC_000001.11:g.26767929dup	frameshift_variant	11/20	chr1	26767928	G	GC															FAIL
ARID1A:p.Val1044GlufsTer59	ARID1A	NM_006015.6:c.3131_3135del	NP_006006.3:p.Val1044GlufsTer59	NC_000001.11:g.26767932_26767936del	frameshift_variant	11/20	chr1	26767931	GTGGGT	G
ARID1B:c.2762-2_2762-1delinsGT	ARID1B	NM_001374828.1:c.2762-2_2762-1delinsGT		NC_000006.12:g.157148622_157148623delinsGT	splice_acceptor_variant		chr6	157148622	AG	GT
ARID1B:p.Ala128_Ala130del	ARID1B	NM_001374828.1:c.382_390del	NP_001361757.1:p.Ala128_Ala130del	NC_000006.12:g.156778062_156778070del	inframe_deletion	1/20	chr6	156778052	CGCGGCGGCA	C	0.001074	0.01581	0	0.0001987	0.000573	0.0003562	0.005079	0.01755	0.000613	0.0001794	0.001527	0.0004261				Benign/Likely benign	criteria provided, multiple submitters, no conflicts
ARID1B:p.Ala1589GlnfsTer28	ARID1B	NM_001374828.1:c.4765del	NP_001361757.1:p.Ala1589GlnfsTer28	NC_000006.12:g.157200990del	frameshift_variant	18/20	chr6	157200987	TG	T															FAIL
ARID1B:p.Ala357del	ARID1B	NM_001374828.1:c.1070_1072del	NP_001361757.1:p.Ala357del	NC_000006.12:g.156778750_156778752del	inframe_deletion	1/20	chr6	156778737	TCCG	T	0.002618	0.008319	0.008615	0.003177	0.002137	0.001561	8.143e-05	0.0001747	0	4.51e-05	0	0			FAIL	Benign	criteria provided, multiple submitters, no conflicts
ARID1B:p.Ala850Thr	ARID1B	NM_001374828.1:c.2548G>A	NP_001361757.1:p.Ala850Thr	NC_000006.12:g.157110528G>A	missense_variant	6/20	chr6	157110528	G	A	0.0008077	0	0	0.0004225	0.000347	0.0004246	0.000671	7.249e-05	0	0.0004559	0.0006552	0	0.75195	0.71638	FAIL	Benign/Likely benign	criteria provided, multiple submitters, no conflicts
ARID1B:p.Arg1747Ter	ARID1B	NM_001374828.1:c.5239C>T	NP_001361757.1:p.Arg1747Ter	NC_000006.12:g.157201464C>T	stop_gained	18/20	chr6	157201464	C	T													0.31999	0.40164	FAIL	Pathogenic	criteria provided, multiple submitters, no conflicts
ARID1B:p.Arg2049Gln	ARID1B	NM_001374828.1:c.6146G>A	NP_001361757.1:p.Arg2049Gln	NC_000006.12:g.157206918G>A	missense_variant	20/20	chr6	157206918	G	A	7.961e-06	0	0	0	0	6.533e-05	6.571e-06	0	0	0	6.546e-05	0	0.57879	0.71638	FAIL
ARID1B:p.Asn1795Ser	ARID1B	NM_001374828.1:c.5384A>G	NP_001361757.1:p.Asn1795Ser	NC_000006.12:g.157203986A>G	missense_variant	19/20	chr6	157203986	A	G	0.0007993	0.0003076	0.0002718	0.0009845	0.001127	0.000294	0.0007491	0.0003619	0.0003848	0.001058	0.0008507	0.000207	0.54000	0.71638	FAIL	Benign/Likely benign	criteria provided, multiple submitters, no conflicts
ARID1B:p.Asp2123Tyr	ARID1B	NM_001374828.1:c.6367G>T	NP_001361757.1:p.Asp2123Tyr	NC_000006.12:g.157207139G>T	missense_variant	20/20	chr6	157207139	G	T													0.71256	0.71638	FAIL
ARID1B:p.Gln1270Ter	ARID1B	NM_001374828.1:c.3808C>T	NP_001361757.1:p.Gln1270Ter	NC_000006.12:g.157184324C>T	stop_gained	13/20	chr6	157184324	C	T													0.85944	0.71638	FAIL
ARID1B:p.Gln210_Gln214del	ARID1B	NM_001374828.1:c.612_626del	NP_001361757.1:p.Gln210_Gln214del	NC_000006.12:g.156778292_156778306del	inframe_deletion	1/20	chr6	156778277	GCAGCAGCAGCAGCAA	G	0.0001215	0.0001436	0.0003736	0.0001357	0.0001224	8.864e-05	0.000132	0.0002427	0.0001949	7.376e-05	0.0001312	0				Likely benign	criteria provided, multiple submitters, no conflicts
ARID1B:p.Gln213_Gln214dup	ARID1B	NM_001374828.1:c.606_611dup	NP_001361757.1:p.Gln213_Gln214dup	NC_000006.12:g.156778286_156778291dup	inframe_insertion	1/20	chr6	156778268	C	CCAGCAG	0.003887	0.05351	0.0005318	0.0008562	0.003796	0.0005633	0.01632	0.05554	0.0001954	0.0008718	0.006041	0				Likely benign	criteria provided, single submitter
ARID1B:p.Gln214del	ARID1B	NM_001374828.1:c.609_611del	NP_001361757.1:p.Gln214del	NC_000006.12:g.156778289_156778291del	inframe_deletion	1/20	chr6	156778268	CCAG	C	0.0008422	0.0007733	0.0004254	0.0007518	0.0006109	0.0004225	0.0004232	0.0005102	0.0001954	0.0003842	0.0003942	0.0002086			FAIL	Benign/Likely benign	criteria provided, multiple submitters, no conflicts
ARID1B:p.Glu1882Gln	ARID1B	NM_001374828.1:c.5644G>C	NP_001361757.1:p.Glu1882Gln	NC_000006.12:g.157206416G>C	missense_variant	20/20	chr6	157206416	G	C													0.65551	0.35670	FAIL
ARID1B:p.Glu2110Gln	ARID1B	NM_001374828.1:c.6328G>C	NP_001361757.1:p.Glu2110Gln	NC_000006.12:g.157207100G>C	missense_variant	20/20	chr6	157207100	G	C													0.83702	0.71638	FAIL
ARID1B:p.Gly1352Ter	ARID1B	NM_001374828.1:c.4054G>T	NP_001361757.1:p.Gly1352Ter	NC_000006.12:g.157189776G>T	stop_gained	14/20	chr6	157189776	G	T													0.61592	0.71638	FAIL
ARID1B:p.Gly1439Arg	ARID1B	NM_001374828.1:c.4315G>A	NP_001361757.1:p.Gly1439Arg	NC_000006.12:g.157196248G>A	missense_variant	16/20	chr6	157196248	G	A	0.0001956	0	0	0.000141	5.836e-05	0	0.0002431	0	0	0.0001764	0.0006547	0	0.79433	0.71638	FAIL	Conflicting classifications of pathogenicity	criteria provided, conflicting classifications
ARID1B:p.Gly329Ser	ARID1B	NM_001374828.1:c.985G>A	NP_001361757.1:p.Gly329Ser	NC_000006.12:g.156778665G>A	missense_variant	1/20	chr6	156778665	G	A	0.004765	0.0004579	0	0.00652	0.004119	0.002569	0.004748	0.001195	0	0.006284	0.007594	0.001877	0.21277	0.37556	FAIL	Benign	criteria provided, multiple submitters, no conflicts
ARID1B:p.Gly651Arg	ARID1B	NM_001374828.1:c.1951G>A	NP_001361757.1:p.Gly651Arg	NC_000006.12:g.156829386G>A	missense_variant	2/20	chr6	156829386	G	A	4.377e-05	0	0	7.038e-05	8.676e-05	0	4.6e-05	0	0	8.821e-05	0	0.0002077	0.60375	0.71638	FAIL	Benign	criteria provided, multiple submitters, no conflicts
ARID1B:p.Ile643Val	ARID1B	NM_001374828.1:c.1927A>G	NP_001361757.1:p.Ile643Val	NC_000006.12:g.156829362A>G	missense_variant	2/20	chr6	156829362	A	G	0.013	0.00283	5.441e-05	0.01689	0.006476	0.004834	0.01413	0.003742	0.0001927	0.01874	0.01001	0.004967	0.21619	0.20160	FAIL	Benign	criteria provided, multiple submitters, no conflicts
ARID1B:p.Leu1221Gln	ARID1B	NM_001374828.1:c.3662T>A	NP_001361757.1:p.Leu1221Gln	NC_000006.12:g.157181126T>A	missense_variant	12/20	chr6	157181126	T	A													0.88732	0.71638	FAIL
ARID1B:p.Leu2310TrpfsTer6	ARID1B	NM_001374828.1:c.6928del	NP_001361757.1:p.Leu2310TrpfsTer6	NC_000006.12:g.157207700del	frameshift_variant	20/20	chr6	157207696	GC	G															FAIL
ARID1B:p.Met614Thr	ARID1B	NM_001374828.1:c.1841T>C	NP_001361757.1:p.Met614Thr	NC_000006.12:g.156829276T>C	missense_variant	2/20	chr6	156829276	T	C	8.353e-05	0.0001845	0	0.0001407	5.782e-05	0	7.226e-05	4.824e-05	0	8.818e-05	0.0001963	0	0.73240	0.71638	FAIL	Benign/Likely benign	criteria provided, multiple submitters, no conflicts
ARID1B:p.Pro1304Leu	ARID1B	NM_001374828.1:c.3911C>T	NP_001361757.1:p.Pro1304Leu	NC_000006.12:g.157184427C>T	missense_variant	13/20	chr6	157184427	C	T													0.85944	0.71638	FAIL
ARID1B:p.Pro1567Ser	ARID1B	NM_001374828.1:c.4699C>T	NP_001361757.1:p.Pro1567Ser	NC_000006.12:g.157200924C>T	missense_variant	18/20	chr6	157200924	C	T													0.54179	0.34061	FAIL
ARID1B:p.Pro1699Leu	ARID1B	NM_001374828.1:c.5096C>T	NP_001361757.1:p.Pro1699Leu	NC_000006.12:g.157201321C>T	missense_variant	18/20	chr6	157201321	C	T	1.194e-05	0	0	2.639e-05	0	0	1.972e-05	2.413e-05	0.0001927	1.47e-05	0	0	0.49974	0.40164	FAIL	Conflicting classifications of pathogenicity	criteria provided, conflicting classifications
ARID1B:p.Ser828Thr	ARID1B	NM_001374828.1:c.2483G>C	NP_001361757.1:p.Ser828Thr	NC_000006.12:g.157084897G>C	missense_variant	5/20	chr6	157084897	G	C													0.65201	0.71638	FAIL
ARID1B:p.Trp1635Ter	ARID1B	NM_001374828.1:c.4905G>A	NP_001361757.1:p.Trp1635Ter	NC_000006.12:g.157201130G>A	stop_gained	18/20	chr6	157201130	G	A													0.84170	0.71638	FAIL	Pathogenic	criteria provided, single submitter
ARID2:c.5147+2T>C	ARID2	NM_152641.4:c.5147+2T>C		NC_000012.12:g.45892098T>C	splice_donor_variant		chr12	45892098	T	C															PASS
ARID2:c.706-2A>G	ARID2	NM_152641.4:c.706-2A>G		NC_000012.12:g.45836587A>G	splice_acceptor_variant		chr12	45836587	A	G															PASS
ARID2:p.Ala1434Ser	ARID2	NM_152641.4:c.4300G>T	NP_689854.2:p.Ala1434Ser	NC_000012.12:g.45852423G>T	missense_variant	15/21	chr12	45852423	G	T	0.006582	0.0009852	0.0845	6.167e-05	0.0003759	0.001274	0.003247	0.001013	0.07663	5.881e-05	0.001704	0.003309	0.32712	0.71638	FAIL	Benign	criteria provided, multiple submitters, no conflicts
ARID2:p.Ala1569Thr	ARID2	NM_152641.4:c.4705G>A	NP_689854.2:p.Ala1569Thr	NC_000012.12:g.45852828G>A	missense_variant	15/21	chr12	45852828	G	A	0.001923	0.0003115	0	0.001664	0.0007261	3.281e-05	0.001281	0.0002412	0	0.001514	0.0008502	0	0.97283	0.71638	FAIL	Benign/Likely benign	criteria provided, multiple submitters, no conflicts
ARID2:p.Ala810Pro	ARID2	NM_152641.4:c.2428G>C	NP_689854.2:p.Ala810Pro	NC_000012.12:g.45850551G>C	missense_variant	15/21	chr12	45850551	G	C	0.0004144	0.0002461	0.004957	0	2.895e-05	6.533e-05	0.0002825	0.0002413	0.005776	1.47e-05	0	0	0.36027	0.71638	FAIL	Benign/Likely benign	criteria provided, multiple submitters, no conflicts
ARID2:p.Ala933Thr	ARID2	NM_152641.4:c.2797G>A	NP_689854.2:p.Ala933Thr	NC_000012.12:g.45850920G>A	missense_variant	15/21	chr12	45850920	G	A	3.977e-05	0	0	6.155e-05	0	0	1.972e-05	2.415e-05	0	2.94e-05	0	0	0.26993	0.71638	FAIL
ARID2:p.Arg1011LysfsTer46	ARID2	NM_152641.4:c.3031dup	NP_689854.2:p.Arg1011LysfsTer46	NC_000012.12:g.45851154dup	frameshift_variant	15/21	chr12	45851150	G	GA															FAIL
ARID2:p.Arg231Thr	ARID2	NM_152641.4:c.692G>C	NP_689854.2:p.Arg231Thr	NC_000012.12:g.45821474G>C	missense_variant	6/21	chr12	45821474	G	C													0.90381	0.71638	FAIL
ARID2:p.Asn1546Asp	ARID2	NM_152641.4:c.4636A>G	NP_689854.2:p.Asn1546Asp	NC_000012.12:g.45852759A>G	missense_variant	15/21	chr12	45852759	A	G													0.92272	0.71638	FAIL
ARID2:p.Asn77IlefsTer7	ARID2	NM_152641.4:c.230_248del	NP_689854.2:p.Asn77IlefsTer7	NC_000012.12:g.45731260_45731278del	frameshift_variant	3/21	chr12	45731259	AACTTTCCCAGAAGTTGTTC	A
ARID2:p.Asp1661MetfsTer40	ARID2	NM_152641.4:c.4980del	NP_689854.2:p.Asp1661MetfsTer40	NC_000012.12:g.45891837del	frameshift_variant	17/21	chr12	45891833	GA	G															FAIL
ARID2:p.Asp174Glu	ARID2	NM_152641.4:c.522C>A	NP_689854.2:p.Asp174Glu	NC_000012.12:g.45817773C>A	missense_variant	5/21	chr12	45817773	C	A													0.29436	0.71638	FAIL
ARID2:p.Asp230Asn	ARID2	NM_152641.4:c.688G>A	NP_689854.2:p.Asp230Asn	NC_000012.12:g.45821470G>A	missense_variant	6/21	chr12	45821470	G	A													0.62075	0.71638	FAIL
ARID2:p.Gln1032His	ARID2	NM_152641.4:c.3096G>T	NP_689854.2:p.Gln1032His	NC_000012.12:g.45851219G>T	missense_variant	15/21	chr12	45851219	G	T													0.42681	0.71638	FAIL
ARID2:p.Gln1141Lys	ARID2	NM_152641.4:c.3421C>A	NP_689854.2:p.Gln1141Lys	NC_000012.12:g.45851544C>A	missense_variant	15/21	chr12	45851544	C	A													0.76822	0.71638	FAIL
ARID2:p.Glu224Lys	ARID2	NM_152641.4:c.670G>A	NP_689854.2:p.Glu224Lys	NC_000012.12:g.45821452G>A	missense_variant	6/21	chr12	45821452	G	A													0.73874	0.71638	FAIL
ARID2:p.Glu227Lys	ARID2	NM_152641.4:c.679G>A	NP_689854.2:p.Glu227Lys	NC_000012.12:g.45821461G>A	missense_variant	6/21	chr12	45821461	G	A													0.90381	0.71638	FAIL
ARID2:p.Gly1450Glu	ARID2	NM_152641.4:c.4349G>A	NP_689854.2:p.Gly1450Glu	NC_000012.12:g.45852472G>A	missense_variant	15/21	chr12	45852472	G	A	0.000888	0	0	0.000141	0.0004338	0.005357	0.0002169	0	0	0.0001029	0.0001309	0.00373	0.93237	0.71638	FAIL	Benign	criteria provided, multiple submitters, no conflicts
ARID2:p.Gly379Ter	ARID2	NM_152641.4:c.1135G>T	NP_689854.2:p.Gly379Ter	NC_000012.12:g.45837512G>T	stop_gained	10/21	chr12	45837512	G	T													0.99689	0.71638	FAIL
ARID2:p.His1289Arg	ARID2	NM_152641.4:c.3866A>G	NP_689854.2:p.His1289Arg	NC_000012.12:g.45851989A>G	missense_variant	15/21	chr12	45851989	A	G	5.18e-05	0	0	8.816e-05	5.789e-05	0	5.255e-05	2.411e-05	0	0.0001029	0	0	0.67722	0.71638	FAIL
ARID2:p.Ile1541Asn	ARID2	NM_152641.4:c.4622T>A	NP_689854.2:p.Ile1541Asn	NC_000012.12:g.45852745T>A	missense_variant	15/21	chr12	45852745	T	A													0.82580	0.71638	FAIL
ARID2:p.Ile861Met	ARID2	NM_152641.4:c.2583T>G	NP_689854.2:p.Ile861Met	NC_000012.12:g.45850706T>G	missense_variant	15/21	chr12	45850706	T	G													0.10263	0.25883	FAIL
ARID2:p.Leu1776Phe	ARID2	NM_152641.4:c.5328A>T	NP_689854.2:p.Leu1776Phe	NC_000012.12:g.45893686A>T	missense_variant	20/21	chr12	45893686	A	T													0.76105	0.71638	FAIL
ARID2:p.Leu327Ter	ARID2	NM_152641.4:c.980T>A	NP_689854.2:p.Leu327Ter	NC_000012.12:g.45836948T>A	stop_gained	8/21	chr12	45836948	T	A													0.87772	0.71638	FAIL
ARID2:p.Pro1377Ala	ARID2	NM_152641.4:c.4129C>G	NP_689854.2:p.Pro1377Ala	NC_000012.12:g.45852252C>G	missense_variant	15/21	chr12	45852252	C	G	3.988e-06	0	0	8.83e-06	0	0							0.78598	0.71638	FAIL
ARID2:p.Pro751Thr	ARID2	NM_152641.4:c.2251C>A	NP_689854.2:p.Pro751Thr	NC_000012.12:g.45850374C>A	missense_variant	15/21	chr12	45850374	C	A	3.992e-06	0	0	8.857e-06	0	0							0.58581	0.42656	FAIL
ARID2:p.Ser216Cys	ARID2	NM_152641.4:c.647C>G	NP_689854.2:p.Ser216Cys	NC_000012.12:g.45821429C>G	missense_variant	6/21	chr12	45821429	C	G													0.61009	0.71638	FAIL
ARID2:p.Ser660Ter	ARID2	NM_152641.4:c.1979del	NP_689854.2:p.Ser660Ter	NC_000012.12:g.45850102del	frameshift_variant	15/21	chr12	45850101	TC	T															FAIL
ARID2:p.Thr1206Met	ARID2	NM_152641.4:c.3617C>T	NP_689854.2:p.Thr1206Met	NC_000012.12:g.45851740C>T	missense_variant	15/21	chr12	45851740	C	T	1.595e-05	6.154e-05	5.449e-05	8.833e-06	2.895e-05	0	6.571e-06	2.413e-05	0	0	0	0	0.74843	0.71638	FAIL	Likely benign	criteria provided, single submitter
ARID2:p.Thr1208Ala	ARID2	NM_152641.4:c.3622A>G	NP_689854.2:p.Thr1208Ala	NC_000012.12:g.45851745A>G	missense_variant	15/21	chr12	45851745	A	G	1.595e-05	0	0	1.767e-05	0	6.535e-05	6.568e-06	0	0	1.47e-05	0	0	0.23357	0.37556	FAIL
ARID2:p.Thr1522Ser	ARID2	NM_152641.4:c.4565C>G	NP_689854.2:p.Thr1522Ser	NC_000012.12:g.45852688C>G	missense_variant	15/21	chr12	45852688	C	G	0.0001115	0	0	0.0001146	0.0001157	0.0003594	1.971e-05	0	0	2.94e-05	6.542e-05	0	0.22727	0.26722	FAIL
ARID2:p.Thr1715Ser	ARID2	NM_152641.4:c.5144C>G	NP_689854.2:p.Thr1715Ser	NC_000012.12:g.45892093C>G	missense_variant	18/21	chr12	45892093	C	G													0.47253	0.71638	FAIL
ARID2:p.Thr573Met	ARID2	NM_152641.4:c.1718C>T	NP_689854.2:p.Thr573Met	NC_000012.12:g.45849582C>T	missense_variant&splice_region_variant	14/21	chr12	45849582	C	T	0.00238	0.0004315	0	0.002738	0.000644	0.0002657	0.00257	0.0005551	0	0.003072	0.000917	0	0.66800	0.71638	FAIL	Conflicting classifications of pathogenicity	criteria provided, conflicting classifications
ARID2:p.Thr855Ala	ARID2	NM_152641.4:c.2563A>G	NP_689854.2:p.Thr855Ala	NC_000012.12:g.45850686A>G	missense_variant	15/21	chr12	45850686	A	G													0.57229	0.71638	FAIL
ARID2:p.Trp225Ter	ARID2	NM_152641.4:c.674_675delinsAA	NP_689854.2:p.Trp225Ter	NC_000012.12:g.45821456_45821457delinsAA	stop_gained	6/21	chr12	45821456	GG	AA																Pathogenic	no assertion criteria provided
ARID2:p.Val1649Leu	ARID2	NM_152641.4:c.4945G>C	NP_689854.2:p.Val1649Leu	NC_000012.12:g.45891802G>C	missense_variant	17/21	chr12	45891802	G	C	0.001095	0.000123	0	0.0008278	0.0005205	0.004704	0.0004732	0.000169	0	0.0004557	0.0004582	0.004768	0.95579	0.71638	FAIL	Benign/Likely benign	criteria provided, multiple submitters, no conflicts
ARID5B:p.Arg253His	ARID5B	NM_032199.3:c.758G>A	NP_115575.1:p.Arg253His	NC_000010.11:g.62050912G>A	missense_variant	5/10	chr10	62050912	G	A													0.89300	0.71638	FAIL
ARID5B:p.Asn274del	ARID5B	NM_032199.3:c.819_821del	NP_115575.1:p.Asn274del	NC_000010.11:g.62050973_62050975del	inframe_deletion	5/10	chr10	62050966	CCAA	C	8.753e-05	0	0	0.0001144	0.0001735	0	0.0002562	0	0	0.0001764	0.0017	0			FAIL
ARID5B:p.Cys1087LeufsTer20	ARID5B	NM_032199.3:c.3260del	NP_115575.1:p.Cys1087LeufsTer20	NC_000010.11:g.62092723del	frameshift_variant	10/10	chr10	62092722	TG	T															FAIL
ARID5B:p.Cys1087Ter	ARID5B	NM_032199.3:c.3261T>A	NP_115575.1:p.Cys1087Ter	NC_000010.11:g.62092724T>A	stop_gained	10/10	chr10	62092724	T	A													0.27088	0.71638	FAIL
ARID5B:p.Glu141Ala	ARID5B	NM_032199.3:c.422A>C	NP_115575.1:p.Glu141Ala	NC_000010.11:g.61940328A>C	missense_variant	3/10	chr10	61940328	A	C	0.001273	0.0001231	0	0.00211	0.0006655	0.0005553	0.001262	0.0002171	0	0.001705	0.001964	0.001657	0.92735	0.71638	FAIL
ARID5B:p.Glu433Lys	ARID5B	NM_032199.3:c.1297G>A	NP_115575.1:p.Glu433Lys	NC_000010.11:g.62085799G>A	missense_variant	9/10	chr10	62085799	G	A													0.76073	0.71638	FAIL
ARID5B:p.Glu62Lys	ARID5B	NM_032199.3:c.184G>A	NP_115575.1:p.Glu62Lys	NC_000010.11:g.61902321G>A	missense_variant	2/10	chr10	61902321	G	A													0.75352	0.71638	FAIL
ARID5B:p.Gly523Ser	ARID5B	NM_032199.3:c.1567G>A	NP_115575.1:p.Gly523Ser	NC_000010.11:g.62091030G>A	missense_variant	10/10	chr10	62091030	G	A													0.35895	0.21864	FAIL
ARID5B:p.His821Asp	ARID5B	NM_032199.3:c.2461C>G	NP_115575.1:p.His821Asp	NC_000010.11:g.62091924C>G	missense_variant	10/10	chr10	62091924	C	G	0.0001039	0.0001233	0	0.0001329	0	0.0002292	0.0001183	0.0001931	0	0.000147	0	0	0.41097	0.31220	FAIL	Uncertain significance	criteria provided, single submitter
ARID5B:p.His843Tyr	ARID5B	NM_032199.3:c.2527C>T	NP_115575.1:p.His843Tyr	NC_000010.11:g.62091990C>T	missense_variant	10/10	chr10	62091990	C	T							6.572e-06	0	0	1.47e-05	0	0	0.78918	0.71638	FAIL
ARID5B:p.Ile1006Phe	ARID5B	NM_032199.3:c.3016A>T	NP_115575.1:p.Ile1006Phe	NC_000010.11:g.62092479A>T	missense_variant	10/10	chr10	62092479	A	T	7.972e-06	0	0	1.766e-05	0	0	6.571e-06	0	0	1.47e-05	0	0	0.33603	0.71638	FAIL
ARID5B:p.Ile497Ter	ARID5B	NM_032199.3:c.1489del	NP_115575.1:p.Ile497Ter	NC_000010.11:g.62090952del	frameshift_variant	10/10	chr10	62090945	GA	G															FAIL
ARID5B:p.Leu732Phe	ARID5B	NM_032199.3:c.2196G>T	NP_115575.1:p.Leu732Phe	NC_000010.11:g.62091659G>T	missense_variant	10/10	chr10	62091659	G	T													0.34668	0.28366	FAIL
ARID5B:p.Lys1027ArgfsTer8	ARID5B	NM_032199.3:c.3080del	NP_115575.1:p.Lys1027ArgfsTer8	NC_000010.11:g.62092543del	frameshift_variant	10/10	chr10	62092538	GA	G															FAIL
ARID5B:p.Lys111Thr	ARID5B	NM_032199.3:c.332A>C	NP_115575.1:p.Lys111Thr	NC_000010.11:g.61940238A>C	missense_variant	3/10	chr10	61940238	A	C													0.92735	0.71638	FAIL
ARID5B:p.Lys494Ter	ARID5B	NM_032199.3:c.1480A>T	NP_115575.1:p.Lys494Ter	NC_000010.11:g.62090943A>T	stop_gained	10/10	chr10	62090943	A	T													0.74467	0.71638	FAIL
ARID5B:p.Pro715Ser	ARID5B	NM_032199.3:c.2143C>T	NP_115575.1:p.Pro715Ser	NC_000010.11:g.62091606C>T	missense_variant	10/10	chr10	62091606	C	T							1.314e-05	0	0	1.47e-05	6.546e-05	0	0.60381	0.71638	FAIL
ARID5B:p.Ser1085Arg	ARID5B	NM_032199.3:c.3255C>G	NP_115575.1:p.Ser1085Arg	NC_000010.11:g.62092718C>G	missense_variant	10/10	chr10	62092718	C	G	3.983e-06	0	0	8.808e-06	0	0	3.286e-05	0	0	7.35e-05	0	0	0.29345	0.71638	FAIL
ARID5B:p.Ser480Asn	ARID5B	NM_032199.3:c.1439G>A	NP_115575.1:p.Ser480Asn	NC_000010.11:g.62090902G>A	missense_variant	10/10	chr10	62090902	G	A	0.0007907	0.0006373	0	0.001144	0.0002297	0.001252	0.0007756	0.0003379	0	0.001411	0.0001309	0.001036	0.29033	0.33920	FAIL
ARID5B:p.Ser483Asn	ARID5B	NM_032199.3:c.1448G>A	NP_115575.1:p.Ser483Asn	NC_000010.11:g.62090911G>A	missense_variant	10/10	chr10	62090911	G	A													0.20999	0.23867	FAIL
ARID5B:p.Val178Ile	ARID5B	NM_032199.3:c.532G>A	NP_115575.1:p.Val178Ile	NC_000010.11:g.62000120G>A	missense_variant	4/10	chr10	62000120	G	A													0.79922	0.71638	FAIL
ARID5B:p.Val648Ala	ARID5B	NM_032199.3:c.1943T>C	NP_115575.1:p.Val648Ala	NC_000010.11:g.62091406T>C	missense_variant	10/10	chr10	62091406	T	C													0.51525	0.71638	FAIL
ASXL1:p.Ala116Val	ASXL1	NM_015338.6:c.347C>T	NP_056153.2:p.Ala116Val	NC_000020.11:g.32428222C>T	missense_variant	5/13	chr20	32428222	C	T													0.60600	0.71638	FAIL
ASXL1:p.Ala1312Val	ASXL1	NM_015338.6:c.3935C>T	NP_056153.2:p.Ala1312Val	NC_000020.11:g.32436647C>T	missense_variant	13/13	chr20	32436647	C	T	0.0008314	0.000308	0	0.001565	0.0003181	0	0.0006899	0.0001689	0	0.00122	0.0002617	0	0.23744	0.06391	FAIL	Likely benign	criteria provided, multiple submitters, no conflicts
ASXL1:p.Ala933Val	ASXL1	NM_015338.6:c.2798C>T	NP_056153.2:p.Ala933Val	NC_000020.11:g.32435510C>T	missense_variant	13/13	chr20	32435510	C	T													0.12278	0.15269	FAIL
ASXL1:p.Arg1247Cys	ASXL1	NM_015338.6:c.3739C>T	NP_056153.2:p.Arg1247Cys	NC_000020.11:g.32436451C>T	missense_variant	13/13	chr20	32436451	C	T	0.0002828	0.003755	0	2.645e-05	0.0002024	0	0.001123	0.003594	0	2.939e-05	0.001113	0	0.08132	0.06391	FAIL	Benign/Likely benign	criteria provided, multiple submitters, no conflicts
ASXL1:p.Arg1415Gln	ASXL1	NM_015338.6:c.4244G>A	NP_056153.2:p.Arg1415Gln	NC_000020.11:g.32436956G>A	missense_variant	13/13	chr20	32436956	G	A	1.989e-05	0	5.437e-05	3.518e-05	0	0							0.33387	0.71638	FAIL	Benign	criteria provided, single submitter
ASXL1:p.Arg606Trp	ASXL1	NM_015338.6:c.1816C>T	NP_056153.2:p.Arg606Trp	NC_000020.11:g.32434528C>T	missense_variant	13/13	chr20	32434528	C	T	2.394e-05	0	0.0001088	2.65e-05	2.892e-05	0	1.971e-05	4.826e-05	0	1.47e-05	0	0	0.41182	0.71638	FAIL	Likely benign	criteria provided, single submitter
ASXL1:p.Arg620Cys	ASXL1	NM_015338.6:c.1858C>T	NP_056153.2:p.Arg620Cys	NC_000020.11:g.32434570C>T	missense_variant	13/13	chr20	32434570	C	T	0.0001563	0	0	8.888e-06	0	0.001242	6.571e-05	4.826e-05	0.0001928	0	0	0.001449	0.30872	0.71638	FAIL
ASXL1:p.Arg625Gln	ASXL1	NM_015338.6:c.1874G>A	NP_056153.2:p.Arg625Gln	NC_000020.11:g.32434586G>A	missense_variant	13/13	chr20	32434586	G	A	2.83e-05	6.57e-05	5.469e-05	1.799e-05	2.9e-05	3.273e-05	3.944e-05	0.0001449	0	0	0	0	0.68817	0.71638	FAIL	Uncertain significance	criteria provided, single submitter
ASXL1:p.Arg693Ter	ASXL1	NM_015338.6:c.2077C>T	NP_056153.2:p.Arg693Ter	NC_000020.11:g.32434789C>T	stop_gained	13/13	chr20	32434789	C	T	3.982e-06	6.165e-05	0	0	0	0	1.972e-05	0	0	4.41e-05	0	0	0.69576	0.71638	FAIL	Pathogenic/Likely pathogenic	criteria provided, multiple submitters, no conflicts
ASXL1:p.Arg92His	ASXL1	NM_015338.6:c.275G>A	NP_056153.2:p.Arg92His	NC_000020.11:g.32428150G>A	missense_variant	5/13	chr20	32428150	G	A	2.784e-05	0	0	8.791e-06	0	0.0001307	2.629e-05	4.827e-05	0	1.47e-05	0	0	0.59963	0.71638	FAIL	Likely benign	criteria provided, multiple submitters, no conflicts
ASXL1:p.Arg965Ter	ASXL1	NM_015338.6:c.2893C>T	NP_056153.2:p.Arg965Ter	NC_000020.11:g.32435605C>T	stop_gained	13/13	chr20	32435605	C	T	1.193e-05	0	0	2.639e-05	0	0	6.575e-06	0	0	1.47e-05	0	0	0.13685	0.06391	FAIL	Pathogenic	criteria provided, single submitter
ASXL1:p.Asn986Ser	ASXL1	NM_015338.6:c.2957A>G	NP_056153.2:p.Asn986Ser	NC_000020.11:g.32435669A>G	missense_variant	13/13	chr20	32435669	A	G	0.001483	6.152e-05	0.0004349	0.002128	0.001474	0.0003593	0.001709	0.0001449	0.001155	0.002543	0.002488	0.0004144	0.09081	0.06391	FAIL	Benign/Likely benign	criteria provided, multiple submitters, no conflicts
ASXL1:p.Cys605Ter	ASXL1	NM_015338.6:c.1815C>A	NP_056153.2:p.Cys605Ter	NC_000020.11:g.32434527C>A	stop_gained	13/13	chr20	32434527	C	A													0.35006	0.71638	FAIL
ASXL1:p.Gln748Ter	ASXL1	NM_015338.6:c.2242C>T	NP_056153.2:p.Gln748Ter	NC_000020.11:g.32434954C>T	stop_gained	13/13	chr20	32434954	C	T	3.98e-06	0	0	8.804e-06	0	0	0	0	0	0	0	0	0.42549	0.20300	FAIL
ASXL1:p.Glu1102Asp	ASXL1	NM_015338.6:c.3306G>T	NP_056153.2:p.Glu1102Asp	NC_000020.11:g.32436018G>T	missense_variant	13/13	chr20	32436018	G	T	0.009532	0.002338	0	0.0126	0.003758	0.000196	0.008701	0.001979	0	0.01199	0.003731	0.000207	0.54319	0.71638	FAIL	Benign	criteria provided, multiple submitters, no conflicts
ASXL1:p.Glu1241Lys	ASXL1	NM_015338.6:c.3721G>A	NP_056153.2:p.Glu1241Lys	NC_000020.11:g.32436433G>A	missense_variant	13/13	chr20	32436433	G	A	7.973e-06	0	0	1.765e-05	0	0	6.568e-06	0	0	0	6.542e-05	0	0.48252	0.42656	FAIL	Likely benign	criteria provided, single submitter
ASXL1:p.Glu477Gln	ASXL1	NM_015338.6:c.1429G>C	NP_056153.2:p.Glu477Gln	NC_000020.11:g.32433627G>C	missense_variant	12/13	chr20	32433627	G	C	0.0003343	0.004184	0	3.519e-05	0.0002893	3.267e-05	0.001288	0.004343	0	2.94e-05	0.0009161	0	0.45515	0.36153	FAIL	Benign	criteria provided, multiple submitters, no conflicts
ASXL1:p.Glu790Gly	ASXL1	NM_015338.6:c.2369A>G	NP_056153.2:p.Glu790Gly	NC_000020.11:g.32435081A>G	missense_variant	13/13	chr20	32435081	A	G													0.16710	0.06391	FAIL
ASXL1:p.Gly1154Arg	ASXL1	NM_015338.6:c.3460G>C	NP_056153.2:p.Gly1154Arg	NC_000020.11:g.32436172G>C	missense_variant	13/13	chr20	32436172	G	C	5.568e-05	0	0	0.0001231	0	0	5.256e-05	2.412e-05	0	0.0001029	0	0	0.41563	0.23473	FAIL	Benign/Likely benign	criteria provided, multiple submitters, no conflicts
ASXL1:p.Gly1198Glu	ASXL1	NM_015338.6:c.3593G>A	NP_056153.2:p.Gly1198Glu	NC_000020.11:g.32436305G>A	missense_variant	13/13	chr20	32436305	G	A													0.20003	0.06391	FAIL
ASXL1:p.Gly1397Ser	ASXL1	NM_015338.6:c.4189G>A	NP_056153.2:p.Gly1397Ser	NC_000020.11:g.32436901G>A	missense_variant	13/13	chr20	32436901	G	A	0.002012	0.000123	0	0.001855	0.000954	0.006663	0.001485	0.0001447	0	0.001661	0.002027	0.009125	0.89532	0.71638	FAIL	Benign/Likely benign	criteria provided, multiple submitters, no conflicts
ASXL1:p.Gly645ValfsTer58	ASXL1	NM_015338.6:c.1934del	NP_056153.2:p.Gly645ValfsTer58	NC_000020.11:g.32434646del	frameshift_variant	13/13	chr20	32434638	AG	A	0.0002859	0.0002506	0.0004387	0.0003429	0.0001916	0.0001788	0	0	0	0	0	0			FAIL
ASXL1:p.Gly646TrpfsTer12	ASXL1	NM_015338.6:c.1934dup	NP_056153.2:p.Gly646TrpfsTer12	NC_000020.11:g.32434646dup	frameshift_variant	13/13	chr20	32434638	A	AG	0.000525	0.0005013	0.0004387	0.0006858	0.0002873	0.0005007	0.0006444	0.0002198	0.0007809	0.001009	0.0001984	0.0004219			FAIL	Pathogenic/Likely pathogenic	criteria provided, multiple submitters, no conflicts
ASXL1:p.Gly652Ser	ASXL1	NM_015338.6:c.1954G>A	NP_056153.2:p.Gly652Ser	NC_000020.11:g.32434666G>A	missense_variant	13/13	chr20	32434666	G	A	0.01913	0.001258	0.06237	0.002346	0.08029	0.002482	0.008698	0.002004	0.07187	0.001647	0.03599	0.005799	0.25711	0.32177	FAIL	Benign	criteria provided, multiple submitters, no conflicts
ASXL1:p.Leu1122Phe	ASXL1	NM_015338.6:c.3364C>T	NP_056153.2:p.Leu1122Phe	NC_000020.11:g.32436076C>T	missense_variant	13/13	chr20	32436076	C	T													0.40144	0.36153	FAIL
ASXL1:p.Leu1325Phe	ASXL1	NM_015338.6:c.3973C>T	NP_056153.2:p.Leu1325Phe	NC_000020.11:g.32436685C>T	missense_variant	13/13	chr20	32436685	C	T	0.007059	0.09481	0	0.0005283	0.004568	0.0001307	0.02767	0.09586	0	0.0005292	0.0106	0.0004146	0.08132	0.06391	FAIL	Benign	criteria provided, multiple submitters, no conflicts
ASXL1:p.Leu1395Val	ASXL1	NM_015338.6:c.4183C>G	NP_056153.2:p.Leu1395Val	NC_000020.11:g.32436895C>G	missense_variant	13/13	chr20	32436895	C	G	0.0004414	0	0	0.0004308	5.782e-05	0	0.0003415	0	0	0.0003086	0	0	0.30909	0.29449	FAIL	Likely benign	criteria provided, multiple submitters, no conflicts
ASXL1:p.Leu80Ile	ASXL1	NM_015338.6:c.238C>A	NP_056153.2:p.Leu80Ile	NC_000020.11:g.32369109C>A	missense_variant	4/13	chr20	32369109	C	A													0.39146	0.39380	FAIL
ASXL1:p.Leu831Ile	ASXL1	NM_015338.6:c.2491C>A	NP_056153.2:p.Leu831Ile	NC_000020.11:g.32435203C>A	missense_variant	13/13	chr20	32435203	C	A													0.11146	0.06391	FAIL
ASXL1:p.Lys1244Glu	ASXL1	NM_015338.6:c.3730A>G	NP_056153.2:p.Lys1244Glu	NC_000020.11:g.32436442A>G	missense_variant	13/13	chr20	32436442	A	G	0	0	0	0	0	0							0.55005	0.41325	FAIL	Uncertain significance	criteria provided, single submitter
ASXL1:p.Met1249Val	ASXL1	NM_015338.6:c.3745A>G	NP_056153.2:p.Met1249Val	NC_000020.11:g.32436457A>G	missense_variant	13/13	chr20	32436457	A	G	0.002202	0.0004922	0	0.002237	0.0003759	0.0008492	0.001984	0.0005307	0.0001922	0.002381	0.0005885	0.001036	0.03295	0.06391	FAIL	Benign	criteria provided, multiple submitters, no conflicts
ASXL1:p.Met713CysfsTer12	ASXL1	NM_015338.6:c.2136del	NP_056153.2:p.Met713CysfsTer12	NC_000020.11:g.32434848del	frameshift_variant	13/13	chr20	32434846	GC	G															FAIL
ASXL1:p.Pro1197Ser	ASXL1	NM_015338.6:c.3589C>T	NP_056153.2:p.Pro1197Ser	NC_000020.11:g.32436301C>T	missense_variant	13/13	chr20	32436301	C	T	4.001e-06	0	0	8.907e-06	0	0							0.15232	0.06391	FAIL
ASXL1:p.Pro1317Ser	ASXL1	NM_015338.6:c.3949C>T	NP_056153.2:p.Pro1317Ser	NC_000020.11:g.32436661C>T	missense_variant	13/13	chr20	32436661	C	T													0.23098	0.22914	FAIL
ASXL1:p.Pro1403Ser	ASXL1	NM_015338.6:c.4207C>T	NP_056153.2:p.Pro1403Ser	NC_000020.11:g.32436919C>T	missense_variant	13/13	chr20	32436919	C	T	1.193e-05	0.0001231	0	0	2.891e-05	0	2.628e-05	4.824e-05	0	0	0.0001308	0	0.53705	0.71638	FAIL	Uncertain significance	criteria provided, single submitter
ASXL1:p.Ser117Asn	ASXL1	NM_015338.6:c.350G>A	NP_056153.2:p.Ser117Asn	NC_000020.11:g.32428225G>A	missense_variant	5/13	chr20	32428225	G	A													0.61723	0.71638	FAIL
ASXL1:p.Ser1231Phe	ASXL1	NM_015338.6:c.3692C>T	NP_056153.2:p.Ser1231Phe	NC_000020.11:g.32436404C>T	missense_variant	13/13	chr20	32436404	C	T	0.02029	0.0009878	0.01993	0.0002834	0.1216	0.01144	0.009205	0.00181	0.02001	0.0002352	0.07283	0.01284	0.42663	0.40164	FAIL	Benign	criteria provided, multiple submitters, no conflicts
ASXL1:p.Ser1269Leu	ASXL1	NM_015338.6:c.3806C>T	NP_056153.2:p.Ser1269Leu	NC_000020.11:g.32436518C>T	missense_variant	13/13	chr20	32436518	C	T	3.977e-06	0	0	8.791e-06	0	0							0.42234	0.29026	FAIL
ASXL1:p.Ser463Asn	ASXL1	NM_015338.6:c.1388G>A	NP_056153.2:p.Ser463Asn	NC_000020.11:g.32433586G>A	missense_variant	12/13	chr20	32433586	G	A	3.182e-05	0	0	7.034e-05	0	0	7.884e-05	4.825e-05	0	0.0001029	0	0	0.39205	0.33123	FAIL	Uncertain significance	criteria provided, multiple submitters, no conflicts
ASXL1:p.Ser903Leu	ASXL1	NM_015338.6:c.2708C>T	NP_056153.2:p.Ser903Leu	NC_000020.11:g.32435420C>T	missense_variant	13/13	chr20	32435420	C	T	1.591e-05	0	0	1.758e-05	0	0	1.315e-05	0	0	2.94e-05	0	0	0.04385	0.06391	FAIL	Uncertain significance	criteria provided, single submitter
ASXL1:p.Ter86Ter	ASXL1	NM_001164603.1:c.257G>A	NP_001158075.1:p.Ter86%3D	NC_000020.11:g.32372168G>A	stop_retained_variant	5/5	chr20	32372168	G	A															FAIL
ASXL1:p.Thr793Asn	ASXL1	NM_015338.6:c.2378C>A	NP_056153.2:p.Thr793Asn	NC_000020.11:g.32435090C>A	missense_variant	13/13	chr20	32435090	C	A													0.09388	0.06391	FAIL
ASXL1:p.Val1367Ile	ASXL1	NM_015338.6:c.4099G>A	NP_056153.2:p.Val1367Ile	NC_000020.11:g.32436811G>A	missense_variant	13/13	chr20	32436811	G	A	7.159e-05	0	0	0.0001055	2.891e-05	0	0.0001051	7.236e-05	0	0.0001029	6.543e-05	0.0002068	0.10539	0.06391	FAIL	Conflicting classifications of pathogenicity	criteria provided, conflicting classifications
ASXL1:p.Val751Ile	ASXL1	NM_015338.6:c.2251G>A	NP_056153.2:p.Val751Ile	NC_000020.11:g.32434963G>A	missense_variant	13/13	chr20	32434963	G	A	0.00523	0.07351	0	6.161e-05	0.002835	0.0001633	0.02103	0.07367	0	0.0001176	0.007395	0.0004144	0.03460	0.06391	FAIL	Benign	criteria provided, multiple submitters, no conflicts
ASXL2:c.939+1G>A	ASXL2	NM_018263.6:c.939+1G>A		NC_000002.12:g.25759481C>T	splice_donor_variant		chr2	25759481	C	T															PASS
ASXL2:p.Ala1372Thr	ASXL2	NM_018263.6:c.4114G>A	NP_060733.4:p.Ala1372Thr	NC_000002.12:g.25742223C>T	missense_variant	13/13	chr2	25742223	C	T													0.38929	0.71638	FAIL
ASXL2:p.Ala326Thr	ASXL2	NM_018263.6:c.976G>A	NP_060733.4:p.Ala326Thr	NC_000002.12:g.25756078C>T	missense_variant	10/13	chr2	25756078	C	T													0.86479	0.71638	FAIL
ASXL2:p.Ala497Thr	ASXL2	NM_018263.6:c.1489G>A	NP_060733.4:p.Ala497Thr	NC_000002.12:g.25750067C>T	missense_variant	12/13	chr2	25750067	C	T	0.004522	0.0004521	0	0.006054	0.006054	0.001863	0.004148	0.0009658	0	0.005366	0.009359	0.001038	0.25696	0.21700	FAIL	Benign/Likely benign	criteria provided, multiple submitters, no conflicts
ASXL2:p.Ala684Thr	ASXL2	NM_018263.6:c.2050G>A	NP_060733.4:p.Ala684Thr	NC_000002.12:g.25744287C>T	missense_variant	13/13	chr2	25744287	C	T	0.0003733	0.0001305	5.631e-05	0.0007322	2.973e-05	3.289e-05	0.0002957	9.655e-05	0	0.0005585	0	0.0004142	0.33168	0.32210	FAIL	Benign/Likely benign	criteria provided, multiple submitters, no conflicts
ASXL2:p.Ala881Ser	ASXL2	NM_018263.6:c.2641G>T	NP_060733.4:p.Ala881Ser	NC_000002.12:g.25743696C>A	missense_variant	13/13	chr2	25743696	C	A	3.611e-05	0	0	7.964e-05	0	0	6.572e-06	0	0	1.47e-05	0	0	0.30227	0.13787	FAIL	Conflicting classifications of pathogenicity	criteria provided, conflicting classifications
ASXL2:p.Arg1075Gln	ASXL2	NM_018263.6:c.3224G>A	NP_060733.4:p.Arg1075Gln	NC_000002.12:g.25743113C>T	missense_variant	13/13	chr2	25743113	C	T	0.008645	0.001937	0	0.01132	0.004866	0.001667	0.007841	0.002268	0	0.01079	0.006877	0.001658	0.18390	0.21449	FAIL	Benign/Likely benign	criteria provided, multiple submitters, no conflicts
ASXL2:p.Arg302Gln	ASXL2	NM_018263.6:c.905G>A	NP_060733.4:p.Arg302Gln	NC_000002.12:g.25759516C>T	missense_variant	9/13	chr2	25759516	C	T													0.34378	0.34370	FAIL
ASXL2:p.Asn113Lys	ASXL2	NM_018263.6:c.339C>G	NP_060733.4:p.Asn113Lys	NC_000002.12:g.25799449G>C	missense_variant	5/13	chr2	25799449	G	C	8.031e-05	0	0.001057	0	2.896e-05	0	5.917e-05	0	0.001734	0	0	0	0.65897	0.71638	FAIL
ASXL2:p.Asp317His	ASXL2	NM_018263.6:c.949G>C	NP_060733.4:p.Asp317His	NC_000002.12:g.25756105C>G	missense_variant	10/13	chr2	25756105	C	G	4.284e-06	0	0	9.364e-06	0	0							0.86479	0.71638	FAIL
ASXL2:p.Gln1371Lys	ASXL2	NM_018263.6:c.4111C>A	NP_060733.4:p.Gln1371Lys	NC_000002.12:g.25742226G>T	missense_variant	13/13	chr2	25742226	G	T	0.004955	0.0003873	0	0.005159	0.0002897	0.001274	0.003799	0.0005068	0	0.003557	0.0007207	0.0004139	0.94942	0.71638	FAIL	Benign/Likely benign	criteria provided, multiple submitters, no conflicts
ASXL2:p.Gln181Lys	ASXL2	NM_018263.6:c.541C>A	NP_060733.4:p.Gln181Lys	NC_000002.12:g.25768832G>T	missense_variant	7/13	chr2	25768832	G	T													0.73136	0.71638	FAIL
ASXL2:p.Gln547Arg	ASXL2	NM_018263.6:c.1640A>G	NP_060733.4:p.Gln547Arg	NC_000002.12:g.25749916T>C	missense_variant	12/13	chr2	25749916	T	C	0.001493	0.0005815	0	0.002842	0.0008115	0	0.001741	0.0006032	0	0.003249	0.0009818	0	0.29345	0.35670	FAIL	Benign/Likely benign	criteria provided, multiple submitters, no conflicts
ASXL2:p.Glu1006Gly	ASXL2	NM_018263.6:c.3017A>G	NP_060733.4:p.Glu1006Gly	NC_000002.12:g.25743320T>C	missense_variant	13/13	chr2	25743320	T	C	2.007e-05	0	0	4.427e-05	0	0	2.629e-05	0	0	5.879e-05	0	0	0.23357	0.21895	FAIL
ASXL2:p.Glu1183Asp	ASXL2	NM_018263.6:c.3549G>T	NP_060733.4:p.Glu1183Asp	NC_000002.12:g.25742788C>A	missense_variant	13/13	chr2	25742788	C	A													0.02396	0.06391	FAIL
ASXL2:p.Glu330Ala	ASXL2	NM_018263.6:c.989A>C	NP_060733.4:p.Glu330Ala	NC_000002.12:g.25756065T>G	missense_variant	10/13	chr2	25756065	T	G													0.88732	0.71638	FAIL
ASXL2:p.Glu41del	ASXL2	NM_018263.6:c.122_124del	NP_060733.4:p.Glu41del	NC_000002.12:g.25845499_25845501del	inframe_deletion	2/13	chr2	25845496	CCTT	C															FAIL	Uncertain significance	criteria provided, single submitter
ASXL2:p.Glu519Ter	ASXL2	NM_018263.6:c.1555G>T	NP_060733.4:p.Glu519Ter	NC_000002.12:g.25750001C>A	stop_gained	12/13	chr2	25750001	C	A													0.39253	0.29265	FAIL
ASXL2:p.Glu553Asp	ASXL2	NM_018263.6:c.1659A>C	NP_060733.4:p.Glu553Asp	NC_000002.12:g.25749897T>G	missense_variant	12/13	chr2	25749897	T	G													0.10729	0.13787	FAIL
ASXL2:p.Glu804Lys	ASXL2	NM_018263.6:c.2410G>A	NP_060733.4:p.Glu804Lys	NC_000002.12:g.25743927C>T	missense_variant	13/13	chr2	25743927	C	T							6.572e-06	0	0	1.47e-05	0	0	0.31807	0.13787	FAIL
ASXL2:p.Gly5Arg	ASXL2	NM_018263.6:c.13G>A	NP_060733.4:p.Gly5Arg	NC_000002.12:g.25878210C>T	missense_variant	1/13	chr2	25878210	C	T	0.0001164	0	0	0.0002481	0	0	0.0001643	4.824e-05	0	0.0003234	6.541e-05	0	0.55233	0.71638	FAIL	Likely benign	criteria provided, single submitter
ASXL2:p.Gly608Glu	ASXL2	NM_018263.6:c.1823G>A	NP_060733.4:p.Gly608Glu	NC_000002.12:g.25749733C>T	missense_variant	12/13	chr2	25749733	C	T	0.0002915	0	0	0.0002846	0.00115	0	0.0003288	4.83e-05	0	0.0003088	0.001574	0	0.29384	0.37899	FAIL	Benign/Likely benign	criteria provided, multiple submitters, no conflicts
ASXL2:p.Gly912Val	ASXL2	NM_018263.6:c.2735G>T	NP_060733.4:p.Gly912Val	NC_000002.12:g.25743602C>A	missense_variant	13/13	chr2	25743602	C	A	4.815e-05	6.459e-05	0	9.734e-05	0	0	4.601e-05	0	0	0.0001029	0	0	0.09019	0.06391	FAIL
ASXL2:p.Leu196Ter	ASXL2	NM_018263.6:c.585del	NP_060733.4:p.Leu196Ter	NC_000002.12:g.25768788del	frameshift_variant	7/13	chr2	25768787	GT	G															FAIL
ASXL2:p.Lys177Gln	ASXL2	NM_018263.6:c.529A>C	NP_060733.4:p.Lys177Gln	NC_000002.12:g.25768844T>G	missense_variant	7/13	chr2	25768844	T	G	0.000971	0.0006458	0.0003339	0.001133	0.0006952	0.000719	0.0009658	0.0004825	0.0005769	0.001205	0.001309	0.0002068	0.49512	0.71638	FAIL	Benign/Likely benign	criteria provided, multiple submitters, no conflicts
ASXL2:p.Lys444Asn	ASXL2	NM_018263.6:c.1332A>C	NP_060733.4:p.Lys444Asn	NC_000002.12:g.25750224T>G	missense_variant	12/13	chr2	25750224	T	G	4.012e-06	0	0	8.85e-06	0	0							0.15838	0.36992	FAIL
ASXL2:p.Lys44Gln	ASXL2	NM_018263.6:c.130A>C	NP_060733.4:p.Lys44Gln	NC_000002.12:g.25845491T>G	missense_variant	2/13	chr2	25845491	T	G													0.82680	0.71638	FAIL
ASXL2:p.Met320Ile	ASXL2	NM_018263.6:c.960G>T	NP_060733.4:p.Met320Ile	NC_000002.12:g.25756094C>A	missense_variant	10/13	chr2	25756094	C	A													0.70910	0.71638	FAIL
ASXL2:p.Phe348AsnfsTer6	ASXL2	NM_018263.6:c.1042_1064del	NP_060733.4:p.Phe348AsnfsTer6	NC_000002.12:g.25753622_25753644del	frameshift_variant	11/13	chr2	25753611	TCTCACCTGCATCTCAGGTGTAAA	T
ASXL2:p.Pro140Leu	ASXL2	NM_018263.6:c.419C>T	NP_060733.4:p.Pro140Leu	NC_000002.12:g.25771525G>A	missense_variant	6/13	chr2	25771525	G	A	9.306e-05	0	0	8.921e-05	0.0003525	0	4.64e-05	0	0	0.0001036	0	0	0.73737	0.71638	FAIL	Uncertain significance	criteria provided, multiple submitters, no conflicts
ASXL2:p.Ser1048Asn	ASXL2	NM_018263.6:c.3143G>A	NP_060733.4:p.Ser1048Asn	NC_000002.12:g.25743194C>T	missense_variant	13/13	chr2	25743194	C	T													0.21731	0.06391	FAIL	Uncertain significance	criteria provided, single submitter
ASXL2:p.Ser118del	ASXL2	NM_018263.6:c.351_353del	NP_060733.4:p.Ser118del	NC_000002.12:g.25799447_25799449del	inframe_deletion	5/13	chr2	25799434	ACTG	A	4.053e-06	0	0	8.945e-06	0	0	0	0	0	0	0	0			FAIL
ASXL2:p.Ser1211Thr	ASXL2	NM_018263.6:c.3632G>C	NP_060733.4:p.Ser1211Thr	NC_000002.12:g.25742705C>G	missense_variant	13/13	chr2	25742705	C	G													0.21827	0.06391	FAIL
ASXL2:p.Ser185Gly	ASXL2	NM_018263.6:c.553A>G	NP_060733.4:p.Ser185Gly	NC_000002.12:g.25768820T>C	missense_variant	7/13	chr2	25768820	T	C	0.001914	0.0009042	0	0.003832	0.0002607	0	0.001951	0.0004824	0	0.003836	0.0003928	0.000207	0.37486	0.34370	FAIL	Benign	criteria provided, multiple submitters, no conflicts
ASXL2:p.Thr1396Met	ASXL2	NM_018263.6:c.4187C>T	NP_060733.4:p.Thr1396Met	NC_000002.12:g.25742150G>A	missense_variant	13/13	chr2	25742150	G	A	2.808e-05	0	0	6.194e-05	0	0	1.314e-05	0	0	2.94e-05	0	0	0.64727	0.30908	FAIL	Uncertain significance	criteria provided, single submitter
ASXL2:p.Val91Met	ASXL2	NM_018263.6:c.271G>A	NP_060733.4:p.Val91Met	NC_000002.12:g.25799517C>T	missense_variant	5/13	chr2	25799517	C	T													0.35365	0.71638	FAIL
ATM:c.3746+2T>G	ATM	NM_000051.4:c.3746+2T>G		NC_000011.10:g.108282881T>G	splice_donor_variant		chr11	108282881	T	G															PASS
ATM:c.3993+1G>T	ATM	NM_000051.4:c.3993+1G>T		NC_000011.10:g.108284474G>T	splice_donor_variant		chr11	108284474	G	T															PASS	Pathogenic/Likely pathogenic	criteria provided, multiple submitters, no conflicts
ATM:c.638_662+7del	ATM	NM_000051.4:c.638_662+7del		NC_000011.10:g.108244094_108244125del	splice_donor_variant&splice_donor_5th_base_variant&coding_sequence_variant&intron_variant	6/63	chr11	108244092	TTTTTCCAAGGCTATTCAGTGTGCGAGGTAATC	T
ATM:c.7515+1G>T	ATM	NM_000051.4:c.7515+1G>T		NC_000011.10:g.108330422G>T	splice_donor_variant		chr11	108330422	G	T															PASS	Pathogenic/Likely pathogenic	criteria provided, multiple submitters, no conflicts
ATM:c.8850+2T>C	ATM	NM_000051.4:c.8850+2T>C		NC_000011.10:g.108354876T>C	splice_donor_variant		chr11	108354876	T	C															PASS	Likely pathogenic	criteria provided, single submitter
ATM:p.Ala1309Thr	ATM	NM_000051.4:c.3925G>A	NP_000042.3:p.Ala1309Thr	NC_000011.10:g.108284405G>A	missense_variant	26/63	chr11	108284405	G	A	0.0006846	0.0004922	0.0007075	0.001215	0.0001446	0	0.0007494	0.0003138	0.0005774	0.001367	0.000262	0	0.51478	0.71638	FAIL	Benign	reviewed by expert panel
ATM:p.Ala20Glu	ATM	NM_000051.4:c.59_60delinsAA	NP_000042.3:p.Ala20Glu	NC_000011.10:g.108227683_108227684delinsAA	missense_variant	2/63	chr11	108227683	CT	AA
ATM:p.Ala2274Thr	ATM	NM_000051.4:c.6820G>A	NP_000042.3:p.Ala2274Thr	NC_000011.10:g.108326070G>A	missense_variant	47/63	chr11	108326070	G	A	9.959e-05	0	0	0.0002116	2.893e-05	0	9.203e-05	4.83e-05	0	0.0001617	0	0	0.97042	0.71638	FAIL	Conflicting classifications of pathogenicity	criteria provided, conflicting classifications
ATM:p.Arg13His	ATM	NM_000051.4:c.38G>A	NP_000042.3:p.Arg13His	NC_000011.10:g.108227662G>A	missense_variant	2/63	chr11	108227662	G	A	1.591e-05	0	0	1.759e-05	2.891e-05	3.266e-05							0.56407	0.71638	FAIL	Uncertain significance	criteria provided, multiple submitters, no conflicts
ATM:p.Arg1575His	ATM	NM_000051.4:c.4724G>A	NP_000042.3:p.Arg1575His	NC_000011.10:g.108293425G>A	missense_variant	31/63	chr11	108293425	G	A	5.977e-05	0	0	0.0001235	0	3.268e-05	4.605e-05	7.247e-05	0	4.412e-05	0	0	0.90585	0.71638	FAIL	Conflicting classifications of pathogenicity	criteria provided, conflicting classifications
ATM:p.Arg1882Ter	ATM	NM_000051.4:c.5644C>T	NP_000042.3:p.Arg1882Ter	NC_000011.10:g.108304822C>T	stop_gained	37/63	chr11	108304822	C	T							6.571e-06	0	0	0	6.548e-05	0	0.38891	0.71638	FAIL	Pathogenic/Likely pathogenic	criteria provided, multiple submitters, no conflicts
ATM:p.Arg2161His	ATM	NM_000051.4:c.6482G>A	NP_000042.3:p.Arg2161His	NC_000011.10:g.108321330G>A	missense_variant	45/63	chr11	108321330	G	A	3.182e-05	6.152e-05	0	4.397e-05	2.891e-05	3.266e-05	1.314e-05	2.413e-05	0	1.47e-05	0	0	0.70065	0.71638	FAIL	Uncertain significance	criteria provided, multiple submitters, no conflicts
ATM:p.Arg2443Ter	ATM	NM_000051.4:c.7327C>T	NP_000042.3:p.Arg2443Ter	NC_000011.10:g.108330233C>T	stop_gained	50/63	chr11	108330233	C	T	3.983e-06	0	0	8.814e-06	0	0							0.27996	0.71638	FAIL	Pathogenic/Likely pathogenic	criteria provided, multiple submitters, no conflicts
ATM:p.Arg250Ser	ATM	NM_000051.4:c.748_749delinsTC	NP_000042.3:p.Arg250Ser	NC_000011.10:g.108244873_108244874delinsTC	missense_variant	7/63	chr11	108244873	CG	TC
ATM:p.Arg250Ter	ATM	NM_000051.4:c.748C>T	NP_000042.3:p.Arg250Ter	NC_000011.10:g.108244873C>T	stop_gained	7/63	chr11	108244873	C	T	3.984e-06	0	0	0	2.894e-05	0							0.42339	0.71638	FAIL	Pathogenic	criteria provided, multiple submitters, no conflicts
ATM:p.Arg2849Pro	ATM	NM_000051.4:c.8546G>C	NP_000042.3:p.Arg2849Pro	NC_000011.10:g.108345870G>C	missense_variant	58/63	chr11	108345870	G	C							6.573e-06	0	0	1.47e-05	0	0	0.99163	0.71638	FAIL	Likely pathogenic	reviewed by expert panel
ATM:p.Arg2928Lys	ATM	NM_000051.4:c.8783G>A	NP_000042.3:p.Arg2928Lys	NC_000011.10:g.108353877G>A	missense_variant	60/63	chr11	108353877	G	A													0.99289	0.71638	FAIL	Uncertain significance	criteria provided, multiple submitters, no conflicts
ATM:p.Arg805Gln	ATM	NM_000051.4:c.2414G>A	NP_000042.3:p.Arg805Gln	NC_000011.10:g.108259023G>A	missense_variant	16/63	chr11	108259023	G	A	2.786e-05	0	0	1.76e-05	0	0.0001634							0.57638	0.71638	FAIL	Uncertain significance	criteria provided, multiple submitters, no conflicts
ATM:p.Asn1223IlefsTer17	ATM	NM_000051.4:c.3668del	NP_000042.3:p.Asn1223IlefsTer17	NC_000011.10:g.108282801del	frameshift_variant	25/63	chr11	108282798	TA	T															FAIL
ATM:p.Asn1855Thr	ATM	NM_000051.4:c.5564A>C	NP_000042.3:p.Asn1855Thr	NC_000011.10:g.108304742A>C	missense_variant	37/63	chr11	108304742	A	C													0.59223	0.71638	FAIL	Uncertain significance	criteria provided, single submitter
ATM:p.Asn2130Ser	ATM	NM_000051.4:c.6389A>G	NP_000042.3:p.Asn2130Ser	NC_000011.10:g.108319995A>G	missense_variant	44/63	chr11	108319995	A	G													0.36059	0.71638	FAIL	Uncertain significance	criteria provided, multiple submitters, no conflicts
ATM:p.Asn2697Asp	ATM	NM_000051.4:c.8089A>G	NP_000042.3:p.Asn2697Asp	NC_000011.10:g.108335047A>G	missense_variant	55/63	chr11	108335047	A	G													0.76250	0.71638	FAIL	Uncertain significance	criteria provided, multiple submitters, no conflicts
ATM:p.Asp126Glu	ATM	NM_000051.4:c.378T>A	NP_000042.3:p.Asp126Glu	NC_000011.10:g.108235716T>A	missense_variant	5/63	chr11	108235716	T	A	0.0161	0.2017	0	0.001259	0.011	0.001241	0.05739	0.1962	0	0.001249	0.02552	0.001033	0.05211	0.23427	FAIL	Benign/Likely benign	criteria provided, multiple submitters, no conflicts
ATM:p.Asp1853Val	ATM	NM_000051.4:c.5558A>T	NP_000042.3:p.Asp1853Val	NC_000011.10:g.108304736A>T	missense_variant	37/63	chr11	108304736	A	T	0.004885	0.0007384	5.45e-05	0.006622	0.002952	0.00575	0.00439	0.0008208	0.0001923	0.00729	0.002946	0.004965	0.66473	0.71638	FAIL	Conflicting classifications of pathogenicity	criteria provided, conflicting classifications
ATM:p.Asp2672Tyr	ATM	NM_000051.4:c.8014G>T	NP_000042.3:p.Asp2672Tyr	NC_000011.10:g.108334972G>T	missense_variant	55/63	chr11	108334972	G	T													0.96984	0.71638	FAIL	Uncertain significance	criteria provided, multiple submitters, no conflicts
ATM:p.Asp2721Asn	ATM	NM_000051.4:c.8161G>A	NP_000042.3:p.Asp2721Asn	NC_000011.10:g.108335854G>A	missense_variant	56/63	chr11	108335854	G	A													0.96729	0.71638	FAIL	Conflicting classifications of pathogenicity	criteria provided, conflicting classifications
ATM:p.Asp894Gly	ATM	NM_000051.4:c.2681A>G	NP_000042.3:p.Asp894Gly	NC_000011.10:g.108268452A>G	missense_variant	18/63	chr11	108268452	A	G	3.978e-06	0	0	0	0	3.267e-05							0.75425	0.71638	FAIL	Uncertain significance	criteria provided, single submitter
ATM:p.Cys2473Ter	ATM	NM_000051.4:c.7419C>A	NP_000042.3:p.Cys2473Ter	NC_000011.10:g.108330325C>A	stop_gained	50/63	chr11	108330325	C	A													0.25537	0.71638	FAIL
ATM:p.Gln1128Arg	ATM	NM_000051.4:c.3383A>G	NP_000042.3:p.Gln1128Arg	NC_000011.10:g.108279589A>G	missense_variant	23/63	chr11	108279589	A	G	0.001738	0.02272	0	8.823e-05	0.001504	0	0.005939	0.02067	0	0.0001323	0.001702	0	0.44406	0.71638	FAIL	Benign/Likely benign	criteria provided, multiple submitters, no conflicts
ATM:p.Gln2733Ter	ATM	NM_000051.4:c.8197C>T	NP_000042.3:p.Gln2733Ter	NC_000011.10:g.108335890C>T	stop_gained	56/63	chr11	108335890	C	T													0.54781	0.71638	FAIL
ATM:p.Glu1325Lys	ATM	NM_000051.4:c.3973G>A	NP_000042.3:p.Glu1325Lys	NC_000011.10:g.108284453G>A	missense_variant	26/63	chr11	108284453	G	A													0.63903	0.71638	FAIL
ATM:p.Glu1346Gln	ATM	NM_000051.4:c.4036G>C	NP_000042.3:p.Glu1346Gln	NC_000011.10:g.108287642G>C	missense_variant	27/63	chr11	108287642	G	C													0.91063	0.71638	FAIL
ATM:p.Glu2295Lys	ATM	NM_000051.4:c.6883G>A	NP_000042.3:p.Glu2295Lys	NC_000011.10:g.108326133G>A	missense_variant	47/63	chr11	108326133	G	A													0.97042	0.71638	FAIL	Uncertain significance	criteria provided, single submitter
ATM:p.Glu3015Gly	ATM	NM_000051.4:c.9044A>G	NP_000042.3:p.Glu3015Gly	NC_000011.10:g.108365381A>G	missense_variant	63/63	chr11	108365381	A	G													0.76140	0.71638	FAIL	Uncertain significance	criteria provided, multiple submitters, no conflicts
ATM:p.Glu522IlefsTer43	ATM	NM_000051.4:c.1564_1565del	NP_000042.3:p.Glu522IlefsTer43	NC_000011.10:g.108251029_108251030del	frameshift_variant	10/63	chr11	108251025	CAG	C	5.581e-05	0	0	0.0001057	0	0	5.258e-05	0	0	0.0001176	0	0			FAIL	Pathogenic	criteria provided, multiple submitters, no conflicts
ATM:p.Glu642Gln	ATM	NM_000051.4:c.1924G>C	NP_000042.3:p.Glu642Gln	NC_000011.10:g.108253839G>C	missense_variant	13/63	chr11	108253839	G	C													0.64395	0.71638	FAIL
ATM:p.Gly1065Ter	ATM	NM_000051.4:c.3193G>T	NP_000042.3:p.Gly1065Ter	NC_000011.10:g.108272761G>T	stop_gained	22/63	chr11	108272761	G	T													0.49568	0.33663	FAIL
ATM:p.Gly1746Glu	ATM	NM_000051.4:c.5237G>A	NP_000042.3:p.Gly1746Glu	NC_000011.10:g.108301707G>A	missense_variant	35/63	chr11	108301707	G	A													0.89682	0.71638	FAIL	Uncertain significance	criteria provided, multiple submitters, no conflicts
ATM:p.Gly1868Glu	ATM	NM_000051.4:c.5603G>A	NP_000042.3:p.Gly1868Glu	NC_000011.10:g.108304781G>A	missense_variant	37/63	chr11	108304781	G	A													0.61857	0.71638	FAIL	Uncertain significance	criteria provided, single submitter
ATM:p.Gly2023Arg	ATM	NM_000051.4:c.6067G>A	NP_000042.3:p.Gly2023Arg	NC_000011.10:g.108315883G>A	missense_variant	41/63	chr11	108315883	G	A	0.001432	0.0003076	5.442e-05	0.002383	0.001041	0.0006533	0.001249	0.0003139	0	0.002264	0.000786	0.0004139	0.96850	0.71638	FAIL	Conflicting classifications of pathogenicity	criteria provided, conflicting classifications
ATM:p.Gly2287Ala	ATM	NM_000051.4:c.6860G>C	NP_000042.3:p.Gly2287Ala	NC_000011.10:g.108326110G>C	missense_variant	47/63	chr11	108326110	G	C	0.0001831	0	0	0.0003258	5.783e-05	0	0.0002563	0	0	0.0005586	0	0	0.50296	0.71638	FAIL	Conflicting classifications of pathogenicity	criteria provided, conflicting classifications
ATM:p.Gly2891Asp	ATM	NM_000051.4:c.8672G>A	NP_000042.3:p.Gly2891Asp	NC_000011.10:g.108353766G>A	missense_variant&splice_region_variant	60/63	chr11	108353766	G	A	0	0	0	0	0	0	6.577e-06	0	0	1.47e-05	0	0	0.99289	0.71638	FAIL	Uncertain significance	criteria provided, multiple submitters, no conflicts
ATM:p.Gly301Asp	ATM	NM_000051.4:c.902G>A	NP_000042.3:p.Gly301Asp	NC_000011.10:g.108246964G>A	missense_variant&splice_region_variant	8/63	chr11	108246964	G	A	5.192e-05	0	0	0.0001148	0	0	6.572e-05	0	0	0.000147	0	0	0.70886	0.71638	FAIL	Uncertain significance	criteria provided, multiple submitters, no conflicts
ATM:p.Gly509GlufsTer3	ATM	NM_000051.4:c.1524del	NP_000042.3:p.Gly509GlufsTer3	NC_000011.10:g.108250989del	frameshift_variant	10/63	chr11	108250987	CT	C															FAIL	Pathogenic/Likely pathogenic	criteria provided, multiple submitters, no conflicts
ATM:p.Ile258Phe	ATM	NM_000051.4:c.772A>T	NP_000042.3:p.Ile258Phe	NC_000011.10:g.108244897A>T	missense_variant	7/63	chr11	108244897	A	T													0.52020	0.71638	FAIL
ATM:p.Ile2701Thr	ATM	NM_000051.4:c.8102T>C	NP_000042.3:p.Ile2701Thr	NC_000011.10:g.108335060T>C	missense_variant	55/63	chr11	108335060	T	C													0.82379	0.71638	FAIL
ATM:p.Ile879Val	ATM	NM_000051.4:c.2635A>G	NP_000042.3:p.Ile879Val	NC_000011.10:g.108267339A>G	missense_variant	17/63	chr11	108267339	A	G	1.193e-05	0	0.0001088	0	2.891e-05	0	1.314e-05	0	0.0003849	0	0	0	0.17971	0.13787	FAIL	Uncertain significance	criteria provided, multiple submitters, no conflicts
ATM:p.Leu1222Ile	ATM	NM_000051.4:c.3664C>A	NP_000042.3:p.Leu1222Ile	NC_000011.10:g.108282797C>A	missense_variant	25/63	chr11	108282797	C	A													0.51233	0.71638	FAIL
ATM:p.Leu1590Phe	ATM	NM_000051.4:c.4768C>T	NP_000042.3:p.Leu1590Phe	NC_000011.10:g.108293469C>T	missense_variant	31/63	chr11	108293469	C	T	0.0001278	0	0	0.0002474	0	0	0.0001775	0	0	0.0003528	0	0.000207	0.64486	0.71638	FAIL	Conflicting classifications of pathogenicity	criteria provided, conflicting classifications
ATM:p.Leu2492Arg	ATM	NM_000051.4:c.7475T>G	NP_000042.3:p.Leu2492Arg	NC_000011.10:g.108330381T>G	missense_variant	50/63	chr11	108330381	T	G	9.949e-05	0	0	0.0002113	2.891e-05	0	0.0001774	2.412e-05	0	0.0003822	0	0	0.80566	0.71638	FAIL	Conflicting classifications of pathogenicity	criteria provided, conflicting classifications
ATM:p.Leu2890Val	ATM	NM_000051.4:c.8668C>G	NP_000042.3:p.Leu2890Val	NC_000011.10:g.108347362C>G	missense_variant	59/63	chr11	108347362	C	G													0.17670	0.36153	FAIL	Uncertain significance	criteria provided, multiple submitters, no conflicts
ATM:p.Leu2970ThrfsTer7	ATM	NM_000051.4:c.8908_8909del	NP_000042.3:p.Leu2970ThrfsTer7	NC_000011.10:g.108365139_108365140del	frameshift_variant	62/63	chr11	108365137	ATT	A															FAIL
ATM:p.Lys1435Arg	ATM	NM_000051.4:c.4304A>G	NP_000042.3:p.Lys1435Arg	NC_000011.10:g.108289669A>G	missense_variant	29/63	chr11	108289669	A	G	3.994e-06	0	0	8.829e-06	0	0							0.53755	0.71638	FAIL	Uncertain significance	criteria provided, multiple submitters, no conflicts
ATM:p.Lys1454Asn	ATM	NM_000051.4:c.4362A>C	NP_000042.3:p.Lys1454Asn	NC_000011.10:g.108289727A>C	missense_variant	29/63	chr11	108289727	A	C	0.0003026	6.158e-05	0	0.0005987	0	0	0.000243	0	0	0.0005144	6.542e-05	0	0.48316	0.71638	FAIL	Conflicting classifications of pathogenicity	criteria provided, conflicting classifications
ATM:p.Lys1550AsnfsTer15	ATM	NM_000051.4:c.4649_4650insTCTAA	NP_000042.3:p.Lys1550AsnfsTer15	NC_000011.10:g.108293350_108293351insTCTAA	frameshift_variant	31/63	chr11	108293348	C	CAATCT
ATM:p.Lys2413Arg	ATM	NM_000051.4:c.7238A>G	NP_000042.3:p.Lys2413Arg	NC_000011.10:g.108329169A>G	missense_variant	49/63	chr11	108329169	A	G													0.95450	0.71638	FAIL	Uncertain significance	criteria provided, multiple submitters, no conflicts
ATM:p.Lys578AsnfsTer8	ATM	NM_000051.4:c.1734del	NP_000042.3:p.Lys578AsnfsTer8	NC_000011.10:g.108251963del	frameshift_variant	11/63	chr11	108251960	GA	G															FAIL
ATM:p.Met1040Val	ATM	NM_000051.4:c.3118A>G	NP_000042.3:p.Met1040Val	NC_000011.10:g.108272572A>G	missense_variant	21/63	chr11	108272572	A	G	0.003072	0.04256	0	6.16e-05	0.001764	9.801e-05	0.01143	0.03975	0	8.818e-05	0.004646	0.0004137	0.19818	0.39380	FAIL	Benign	reviewed by expert panel
ATM:p.Met1210Ile	ATM	NM_000051.4:c.3630G>A	NP_000042.3:p.Met1210Ile	NC_000011.10:g.108282763G>A	missense_variant	25/63	chr11	108282763	G	A	1.991e-05	0	0	3.522e-05	0	3.272e-05	1.974e-05	0	0	4.412e-05	0	0	0.58555	0.71638	FAIL	Conflicting classifications of pathogenicity	criteria provided, conflicting classifications
ATM:p.Met1632Val	ATM	NM_000051.4:c.4894A>G	NP_000042.3:p.Met1632Val	NC_000011.10:g.108295044A>G	missense_variant	32/63	chr11	108295044	A	G													0.26113	0.25767	PASS	Uncertain significance	criteria provided, single submitter
ATM:p.Met1830Val	ATM	NM_000051.4:c.5488A>G	NP_000042.3:p.Met1830Val	NC_000011.10:g.108303021A>G	missense_variant	36/63	chr11	108303021	A	G	1.196e-05	0	5.441e-05	8.829e-06	0	0	1.315e-05	2.412e-05	0	0	0	0	0.27184	0.34210	FAIL	Conflicting classifications of pathogenicity	criteria provided, conflicting classifications
ATM:p.Phe2799LysfsTer4	ATM	NM_000051.4:c.8395_8404del	NP_000042.3:p.Phe2799LysfsTer4	NC_000011.10:g.108343348_108343357del	frameshift_variant	57/63	chr11	108343337	ATTTCAGTGCC	A	1.99e-05	0	0	2.641e-05	0	3.266e-05	1.314e-05	0	0	2.94e-05	0	0				Pathogenic/Likely pathogenic	criteria provided, multiple submitters, no conflicts
ATM:p.Phe2846LeufsTer11	ATM	NM_000051.4:c.8538del	NP_000042.3:p.Phe2846LeufsTer11	NC_000011.10:g.108345862del	frameshift_variant	58/63	chr11	108345859	GT	G															FAIL
ATM:p.Phe505Val	ATM	NM_000051.4:c.1513T>G	NP_000042.3:p.Phe505Val	NC_000011.10:g.108250978T>G	missense_variant	10/63	chr11	108250978	T	G													0.60688	0.71638	FAIL
ATM:p.Phe582Leu	ATM	NM_000051.4:c.1744T>C	NP_000042.3:p.Phe582Leu	NC_000011.10:g.108251973T>C	missense_variant	11/63	chr11	108251973	T	C	0.00098	0	0	0.001128	0.00136	0.001764	0.0008211	0.0002171	0	0.0009995	0.001832	0.001448	0.15696	0.25767	FAIL	Conflicting classifications of pathogenicity	criteria provided, conflicting classifications
ATM:p.Phe763Leu	ATM	NM_000051.4:c.2289T>A	NP_000042.3:p.Phe763Leu	NC_000011.10:g.108257519T>A	missense_variant	15/63	chr11	108257519	T	A	0.0007004	0.001969	0	0.0005013	0.001821	0	0.0009065	0.002171	0	0.0002645	0.001308	0	0.16672	0.41325	FAIL	Conflicting classifications of pathogenicity	criteria provided, conflicting classifications
ATM:p.Pro292Leu	ATM	NM_000051.4:c.875C>T	NP_000042.3:p.Pro292Leu	NC_000011.10:g.108245000C>T	missense_variant	7/63	chr11	108245000	C	T	8.059e-06	0	5.456e-05	8.846e-06	0	0	1.316e-05	2.417e-05	0	1.471e-05	0	0	0.78398	0.71638	FAIL	Likely pathogenic	reviewed by expert panel
ATM:p.Ser1691Arg	ATM	NM_000051.4:c.5071A>C	NP_000042.3:p.Ser1691Arg	NC_000011.10:g.108299779A>C	missense_variant	34/63	chr11	108299779	A	C	0.001759	0.0005536	0	0.002915	0.0007228	0	0.001603	0.0005789	0	0.002381	0.001571	0	0.32142	0.30348	FAIL	Conflicting classifications of pathogenicity	criteria provided, conflicting classifications
ATM:p.Ser2495Pro	ATM	NM_000051.4:c.7483T>C	NP_000042.3:p.Ser2495Pro	NC_000011.10:g.108330389T>C	missense_variant	50/63	chr11	108330389	T	C													0.62233	0.71638	FAIL
ATM:p.Ser333Phe	ATM	NM_000051.4:c.998C>T	NP_000042.3:p.Ser333Phe	NC_000011.10:g.108247060C>T	missense_variant	8/63	chr11	108247060	C	T	0.001561	0.0002463	0	0.00162	0.003474	0	0.001354	0.0003138	0	0.001381	0.004058	0	0.53015	0.71638	FAIL	Conflicting classifications of pathogenicity	criteria provided, conflicting classifications
ATM:p.Ser49Cys	ATM	NM_000051.4:c.146C>G	NP_000042.3:p.Ser49Cys	NC_000011.10:g.108227849C>G	missense_variant	3/63	chr11	108227849	C	G	0.007125	0.002099	0	0.01262	0.00304	0.00367	0.007265	0.002703	0	0.01307	0.003797	0.003521	0.40396	0.29300	FAIL	Benign	reviewed by expert panel
ATM:p.Ser775Phe	ATM	NM_000051.4:c.2324C>T	NP_000042.3:p.Ser775Phe	NC_000011.10:g.108257554C>T	missense_variant	15/63	chr11	108257554	C	T													0.34844	0.16062	FAIL
ATM:p.Ser877Thr	ATM	NM_000051.4:c.2630G>C	NP_000042.3:p.Ser877Thr	NC_000011.10:g.108267334G>C	missense_variant	17/63	chr11	108267334	G	C	3.58e-05	0	0.0002176	8.795e-06	0	9.799e-05	3.287e-05	0	0.0001927	0	0	0.0008295	0.08945	0.06391	FAIL	Conflicting classifications of pathogenicity	criteria provided, conflicting classifications
ATM:p.Ser978Pro	ATM	NM_000051.4:c.2932T>C	NP_000042.3:p.Ser978Pro	NC_000011.10:g.108271261T>C	missense_variant	20/63	chr11	108271261	T	C	0.0009511	0	0	0.0006951	0.0001157	0.004933	0.0004404	7.242e-05	0	0.0005733	0.0002621	0.003517	0.73172	0.71638	FAIL	Conflicting classifications of pathogenicity	criteria provided, conflicting classifications
ATM:p.Thr2911Ile	ATM	NM_000051.4:c.8732C>T	NP_000042.3:p.Thr2911Ile	NC_000011.10:g.108353826C>T	missense_variant	60/63	chr11	108353826	C	T													0.58036	0.71638	FAIL	Conflicting classifications of pathogenicity	criteria provided, conflicting classifications
ATM:p.Trp164Ter	ATM	NM_000051.4:c.492G>A	NP_000042.3:p.Trp164Ter	NC_000011.10:g.108235830G>A	stop_gained	5/63	chr11	108235830	G	A													0.95224	0.71638	FAIL	Pathogenic	criteria provided, multiple submitters, no conflicts
ATM:p.Trp2109Cys	ATM	NM_000051.4:c.6327G>T	NP_000042.3:p.Trp2109Cys	NC_000011.10:g.108317501G>T	missense_variant	43/63	chr11	108317501	G	T													0.96632	0.71638	FAIL	Uncertain significance	criteria provided, single submitter
ATM:p.Tyr1442His	ATM	NM_000051.4:c.4324T>C	NP_000042.3:p.Tyr1442His	NC_000011.10:g.108289689T>C	missense_variant	29/63	chr11	108289689	T	C	0.0003269	0	0	0.0006526	0	0	0.0002694	7.235e-05	0	0.0005439	0	0	0.84029	0.71638	FAIL	Conflicting classifications of pathogenicity	criteria provided, conflicting classifications
ATM:p.Tyr1475Cys	ATM	NM_000051.4:c.4424A>G	NP_000042.3:p.Tyr1475Cys	NC_000011.10:g.108289789A>G	missense_variant	29/63	chr11	108289789	A	G	0.0005995	0.0002496	0	0.0009455	0.000261	0	0.0005387	0.0001206	0	0.0009554	6.55e-05	0	0.56076	0.71638	FAIL	Conflicting classifications of pathogenicity	criteria provided, conflicting classifications
ATM:p.Tyr1544Cys	ATM	NM_000051.4:c.4631A>G	NP_000042.3:p.Tyr1544Cys	NC_000011.10:g.108293332A>G	missense_variant	31/63	chr11	108293332	A	G	3.323e-05	0	0	7.317e-05	0	0	1.314e-05	0	0	2.94e-05	0	0	0.50029	0.71638	FAIL	Uncertain significance	criteria provided, multiple submitters, no conflicts
ATM:p.Val1570Ala	ATM	NM_000051.4:c.4709T>C	NP_000042.3:p.Val1570Ala	NC_000011.10:g.108293410T>C	missense_variant	31/63	chr11	108293410	T	C	0.0004104	0.0001231	0	0.000723	0.0003764	0	0.0004338	0.0001447	0	0.0006322	0.0009173	0	0.29914	0.37257	FAIL	Conflicting classifications of pathogenicity	criteria provided, conflicting classifications
ATM:p.Val182Leu	ATM	NM_000051.4:c.544G>C	NP_000042.3:p.Val182Leu	NC_000011.10:g.108244000G>C	missense_variant	6/63	chr11	108244000	G	C	0.002522	0.02097	0	0.0008948	0.004612	6.575e-05	0.007056	0.02237	0	0.0004861	0.006474	0	0.55682	0.71638	FAIL	Benign/Likely benign	criteria provided, multiple submitters, no conflicts
ATM:p.Val2079Ile	ATM	NM_000051.4:c.6235G>A	NP_000042.3:p.Val2079Ile	NC_000011.10:g.108317409G>A	missense_variant	43/63	chr11	108317409	G	A	0.002522	0.01772	5.441e-05	0.0007475	0.00188	0.001078	0.005936	0.01747	0.0001949	0.000589	0.005079	0.0008309	0.12096	0.06391	FAIL	Benign/Likely benign	criteria provided, multiple submitters, no conflicts
ATM:p.Val341Ile	ATM	NM_000051.4:c.1021G>A	NP_000042.3:p.Val341Ile	NC_000011.10:g.108247083G>A	missense_variant	8/63	chr11	108247083	G	A	2.788e-05	0.0001848	0	8.811e-06	2.894e-05	0	2.629e-05	4.826e-05	0	1.47e-05	6.546e-05	0	0.65211	0.71638	FAIL	Conflicting classifications of pathogenicity	criteria provided, conflicting classifications
ATM:p.Val410Ala	ATM	NM_000051.4:c.1229T>C	NP_000042.3:p.Val410Ala	NC_000011.10:g.108249096T>C	missense_variant	9/63	chr11	108249096	T	C	0.002222	0.0009236	0	0.003392	0.00298	0	0.001847	0.0006032	0	0.002749	0.003929	0	0.76783	0.71638	FAIL	Conflicting classifications of pathogenicity	criteria provided, conflicting classifications
ATM:p.Val613Leu	ATM	NM_000051.4:c.1837G>T	NP_000042.3:p.Val613Leu	NC_000011.10:g.108252851G>T	missense_variant	12/63	chr11	108252851	G	T	3.189e-05	0	0	6.174e-05	2.898e-05	0	3.946e-05	0	0	8.826e-05	0	0	0.85267	0.71638	FAIL	Uncertain significance	criteria provided, multiple submitters, no conflicts
ATR:p.Ala2575Val	ATR	NM_001184.4:c.7724C>T	NP_001175.2:p.Ala2575Val	NC_000003.12:g.142453165G>A	missense_variant	46/47	chr3	142453165	G	A	1.989e-05	0	0.0002175	0	0	3.267e-05	1.315e-05	2.414e-05	0	1.47e-05	0	0	0.73748	0.71638	FAIL	Uncertain significance	criteria provided, single submitter
ATR:p.Arg1451Trp	ATR	NM_001184.4:c.4351C>T	NP_001175.2:p.Arg1451Trp	NC_000003.12:g.142519700G>A	missense_variant	24/47	chr3	142519700	G	A	0.0002784	6.152e-05	5.437e-05	0.0004044	0.0001735	9.799e-05	0.000388	7.248e-05	0	0.0005292	0.000131	0	0.84947	0.71638	FAIL	Conflicting classifications of pathogenicity	criteria provided, conflicting classifications
ATR:p.Arg1647Cys	ATR	NM_001184.4:c.4939C>T	NP_001175.2:p.Arg1647Cys	NC_000003.12:g.142508023G>A	missense_variant	28/47	chr3	142508023	G	A													0.98037	0.71638	FAIL	Uncertain significance	criteria provided, single submitter
ATR:p.Arg635Gln	ATR	NM_001184.4:c.1904G>A	NP_001175.2:p.Arg635Gln	NC_000003.12:g.142556557C>T	missense_variant	9/47	chr3	142556557	C	T	0.0002273	6.182e-05	0.0001088	0.0003883	0.0001159	3.276e-05	0.0002498	0.000169	0	0.0004116	6.549e-05	0	0.21922	0.28693	FAIL	Conflicting classifications of pathogenicity	criteria provided, conflicting classifications
ATR:p.Arg968Thr	ATR	NM_001184.4:c.2903G>C	NP_001175.2:p.Arg968Thr	NC_000003.12:g.142550205C>G	missense_variant	14/47	chr3	142550205	C	G													0.70597	0.71638	FAIL
ATR:p.Asn1024Ser	ATR	NM_001184.4:c.3071A>G	NP_001175.2:p.Asn1024Ser	NC_000003.12:g.142549579T>C	missense_variant	15/47	chr3	142549579	T	C	1.201e-05	0	0	2.651e-05	0	0	1.97e-05	0	0	4.41e-05	0	0	0.55492	0.71638	FAIL	Uncertain significance	criteria provided, multiple submitters, no conflicts
ATR:p.Asp1409Gly	ATR	NM_001184.4:c.4226A>G	NP_001175.2:p.Asp1409Gly	NC_000003.12:g.142522768T>C	missense_variant	23/47	chr3	142522768	T	C													0.72380	0.71638	FAIL
ATR:p.Asp1568_Gln1579delinsGlu	ATR	NM_001184.4:c.4704_4736del	NP_001175.2:p.Asp1568_Gln1579delinsGlu	NC_000003.12:g.142512377_142512409del	inframe_deletion	27/47	chr3	142512375	CTGTGTACTGAGTTGACACAGATCAGATGCAATG	C
ATR:p.Asp1768Gly	ATR	NM_001184.4:c.5303A>G	NP_001175.2:p.Asp1768Gly	NC_000003.12:g.142499704T>C	missense_variant	31/47	chr3	142499704	T	C	4.772e-05	6.152e-05	0	7.912e-05	5.783e-05	0	1.97e-05	0	0	1.47e-05	0	0.0002069	0.56978	0.71638	FAIL	Uncertain significance	criteria provided, multiple submitters, no conflicts
ATR:p.Asp331Gly	ATR	NM_001184.4:c.992A>G	NP_001175.2:p.Asp331Gly	NC_000003.12:g.142562410T>C	missense_variant	4/47	chr3	142562410	T	C	0.001396	0.0003079	0	0.001126	0.0004914	0	0.001124	0.0003137	0	0.001147	0.000131	0	0.16258	0.22623	FAIL	Conflicting classifications of pathogenicity	criteria provided, conflicting classifications
ATR:p.Asp589CysfsTer16	ATR	NM_001184.4:c.1765_1777del	NP_001175.2:p.Asp589CysfsTer16	NC_000003.12:g.142558733_142558745del	frameshift_variant	8/47	chr3	142558731	ATACCACATAAATC	A
ATR:p.Gln1575Glu	ATR	NM_001184.4:c.4723C>G	NP_001175.2:p.Gln1575Glu	NC_000003.12:g.142512389G>C	missense_variant	27/47	chr3	142512389	G	C													0.96733	0.71638	FAIL
ATR:p.Gln474Ter	ATR	NM_001184.4:c.1420C>T	NP_001175.2:p.Gln474Ter	NC_000003.12:g.142560384G>A	stop_gained	6/47	chr3	142560384	G	A													0.33455	0.71638	FAIL
ATR:p.Glu1251Lys	ATR	NM_001184.4:c.3751G>A	NP_001175.2:p.Glu1251Lys	NC_000003.12:g.142536176C>T	missense_variant	20/47	chr3	142536176	C	T													0.75368	0.71638	FAIL
ATR:p.Glu148Ter	ATR	NM_001184.4:c.442G>T	NP_001175.2:p.Glu148Ter	NC_000003.12:g.142562960C>A	stop_gained	4/47	chr3	142562960	C	A													0.74710	0.71638	FAIL
ATR:p.Glu471Gln	ATR	NM_001184.4:c.1411G>C	NP_001175.2:p.Glu471Gln	NC_000003.12:g.142560393C>G	missense_variant	6/47	chr3	142560393	C	G	0.000354	6.152e-05	0	0.0001583	0.0001156	0.00196	0.0001709	4.83e-05	0	0.0001176	0.0003273	0.002072	0.51931	0.71638	FAIL	Conflicting classifications of pathogenicity	criteria provided, conflicting classifications
ATR:p.Glu478Gln	ATR	NM_001184.4:c.1432G>C	NP_001175.2:p.Glu478Gln	NC_000003.12:g.142560372C>G	missense_variant	6/47	chr3	142560372	C	G	3.978e-06	0	0	8.795e-06	0	0	1.315e-05	4.829e-05	0	0	0	0	0.51272	0.71638	FAIL	Uncertain significance	criteria provided, multiple submitters, no conflicts
ATR:p.Gly1065Trp	ATR	NM_001184.4:c.3193G>T	NP_001175.2:p.Gly1065Trp	NC_000003.12:g.142547889C>A	missense_variant	16/47	chr3	142547889	C	A													0.70936	0.71638	FAIL
ATR:p.Gly1674Ala	ATR	NM_001184.4:c.5021G>C	NP_001175.2:p.Gly1674Ala	NC_000003.12:g.142507941C>G	missense_variant	28/47	chr3	142507941	C	G													0.63358	0.71638	FAIL
ATR:p.Gly2213Ala	ATR	NM_001184.4:c.6638G>C	NP_001175.2:p.Gly2213Ala	NC_000003.12:g.142467983C>G	missense_variant	39/47	chr3	142467983	C	G													0.61932	0.71638	FAIL
ATR:p.Gly332Ser	ATR	NM_001184.4:c.994G>A	NP_001175.2:p.Gly332Ser	NC_000003.12:g.142562408C>T	missense_variant	4/47	chr3	142562408	C	T	3.182e-05	0.0001847	0	2.638e-05	0	0	6.575e-05	0.0002415	0	0	0	0	0.41402	0.33325	FAIL	Uncertain significance	criteria provided, single submitter
ATR:p.His1294Asn	ATR	NM_001184.4:c.3880C>A	NP_001175.2:p.His1294Asn	NC_000003.12:g.142535145G>T	missense_variant	21/47	chr3	142535145	G	T													0.93118	0.71638	FAIL
ATR:p.His453Gln	ATR	NM_001184.4:c.1359T>G	NP_001175.2:p.His453Gln	NC_000003.12:g.142560445A>C	missense_variant	6/47	chr3	142560445	A	C	5.972e-05	0	0	0.0001056	8.683e-05	0	7.226e-05	0	0	5.879e-05	0.0004579	0	0.14398	0.30060	FAIL	Uncertain significance	criteria provided, multiple submitters, no conflicts
ATR:p.His90Tyr	ATR	NM_001184.4:c.268C>T	NP_001175.2:p.His90Tyr	NC_000003.12:g.142566145G>A	missense_variant	3/47	chr3	142566145	G	A	0.00847	0.0009227	0	0.006698	0.0004336	0	0.007657	0.0008205	0	0.006423	0.0006542	0	0.56836	0.71638	FAIL	Benign/Likely benign	criteria provided, multiple submitters, no conflicts
ATR:p.Ile1526Val	ATR	NM_001184.4:c.4576A>G	NP_001175.2:p.Ile1526Val	NC_000003.12:g.142513566T>C	missense_variant	26/47	chr3	142513566	T	C	0.001405	0	0	0.0006424	2.891e-05	0.00049	0.001366	2.412e-05	0	0.0007496	0	0.0004146	0.57051	0.71638	FAIL	Conflicting classifications of pathogenicity	criteria provided, conflicting classifications
ATR:p.Ile2435Val	ATR	NM_001184.4:c.7303A>G	NP_001175.2:p.Ile2435Val	NC_000003.12:g.142459273T>C	missense_variant	43/47	chr3	142459273	T	C	0.0002427	6.156e-05	0	0.0004311	0	0	0.0002104	9.653e-05	0	0.0003529	0	0	0.17055	0.22236	FAIL	Conflicting classifications of pathogenicity	criteria provided, conflicting classifications
ATR:p.Leu1425Ile	ATR	NM_001184.4:c.4273C>A	NP_001175.2:p.Leu1425Ile	NC_000003.12:g.142519778G>T	missense_variant	24/47	chr3	142519778	G	T													0.51287	0.71638	FAIL
ATR:p.Leu2421ThrfsTer18	ATR	NM_001184.4:c.7260_7261insA	NP_001175.2:p.Leu2421ThrfsTer18	NC_000003.12:g.142459320dup	frameshift_variant	43/47	chr3	142459315	G	GT															FAIL
ATR:p.Lys2604Gln	ATR	NM_001184.4:c.7810A>C	NP_001175.2:p.Lys2604Gln	NC_000003.12:g.142449554T>G	missense_variant	47/47	chr3	142449554	T	G													0.87136	0.71638	FAIL
ATR:p.Lys297Asn	ATR	NM_001184.4:c.891G>C	NP_001175.2:p.Lys297Asn	NC_000003.12:g.142562511C>G	missense_variant	4/47	chr3	142562511	C	G	0.01014	0.00204	0	0.01524	0.00579	0.001896	0.009865	0.002269	0	0.01607	0.005496	0.001033	0.15414	0.35982	FAIL	Benign/Likely benign	criteria provided, multiple submitters, no conflicts
ATR:p.Lys764Glu	ATR	NM_001184.4:c.2290A>G	NP_001175.2:p.Lys764Glu	NC_000003.12:g.142555928T>C	missense_variant	10/47	chr3	142555928	T	C	0.00329	0.0005539	0	0.004985	0.002533	0.0008642	0.003371	0.0006756	0	0.005071	0.00609	0.00145	0.57773	0.71638	FAIL	Conflicting classifications of pathogenicity	criteria provided, conflicting classifications
ATR:p.Met1996Thr	ATR	NM_001184.4:c.5987T>C	NP_001175.2:p.Met1996Thr	NC_000003.12:g.142493223A>G	missense_variant	35/47	chr3	142493223	A	G	0.002202	0.0002462	0	0.001566	0.0004347	0.011	0.001025	0.0001206	0	0.001411	0.0005235	0.008275	0.39038	0.71638	FAIL	Benign/Likely benign	criteria provided, multiple submitters, no conflicts
ATR:p.Phe926SerfsTer13	ATR	NM_001184.4:c.2777del	NP_001175.2:p.Phe926SerfsTer13	NC_000003.12:g.142553260del	frameshift_variant	13/47	chr3	142553254	GA	G															FAIL
ATR:p.Pro1914Ala	ATR	NM_001184.4:c.5740C>G	NP_001175.2:p.Pro1914Ala	NC_000003.12:g.142496519G>C	missense_variant&splice_region_variant	34/47	chr3	142496519	G	C													0.62709	0.71638	FAIL	Uncertain significance	criteria provided, multiple submitters, no conflicts
ATR:p.Pro485Ala	ATR	NM_001184.4:c.1453C>G	NP_001175.2:p.Pro485Ala	NC_000003.12:g.142560351G>C	missense_variant	6/47	chr3	142560351	G	C													0.12136	0.06391	FAIL
ATR:p.Ser1142Gly	ATR	NM_001184.4:c.3424A>G	NP_001175.2:p.Ser1142Gly	NC_000003.12:g.142542691T>C	missense_variant	17/47	chr3	142542691	T	C	0.0005941	0.0001233	0	0.0009263	0.0008401	9.813e-05	0.0005522	0.0003379	0	0.0008968	0.0003277	0.0002073	0.64433	0.71638	FAIL	Uncertain significance	criteria provided, multiple submitters, no conflicts
ATR:p.Ser1276Cys	ATR	NM_001184.4:c.3827C>G	NP_001175.2:p.Ser1276Cys	NC_000003.12:g.142535198G>C	missense_variant	21/47	chr3	142535198	G	C													0.77050	0.71638	FAIL
ATR:p.Ser1426Phe	ATR	NM_001184.4:c.4277C>T	NP_001175.2:p.Ser1426Phe	NC_000003.12:g.142519774G>A	missense_variant	24/47	chr3	142519774	G	A													0.73042	0.71638	FAIL
ATR:p.Ser1616Ala	ATR	NM_001184.4:c.4846T>G	NP_001175.2:p.Ser1616Ala	NC_000003.12:g.142512266A>C	missense_variant	27/47	chr3	142512266	A	C	7.17e-05	0	0	0.0001057	2.892e-05	0	4.019e-05	0	0	4.443e-05	0.0001332	0	0.20527	0.17040	FAIL	Uncertain significance	criteria provided, multiple submitters, no conflicts
ATR:p.Ser241Gly	ATR	NM_001184.4:c.721A>G	NP_001175.2:p.Ser241Gly	NC_000003.12:g.142562681T>C	missense_variant	4/47	chr3	142562681	T	C	3.586e-05	0	0	7.933e-05	0	0	3.942e-05	0	0	8.819e-05	0	0	0.54625	0.71638	FAIL	Uncertain significance	criteria provided, single submitter
ATR:p.Ser902Pro	ATR	NM_001184.4:c.2704T>C	NP_001175.2:p.Ser902Pro	NC_000003.12:g.142553328A>G	missense_variant	13/47	chr3	142553328	A	G	0.0006205	0.0001231	0	0.001055	0.0004048	0.0003267	0.0003812	7.243e-05	0	0.0006762	0.0004585	0	0.46313	0.35670	FAIL	Conflicting classifications of pathogenicity	criteria provided, conflicting classifications
ATR:p.Thr1469Ala	ATR	NM_001184.4:c.4405A>G	NP_001175.2:p.Thr1469Ala	NC_000003.12:g.142515493T>C	missense_variant	25/47	chr3	142515493	T	C	0.00043	6.175e-05	0	0.0005371	5.787e-05	0.0009475	0.0003877	9.65e-05	0	0.0006321	0.0003271	0.001242	0.44236	0.71638	FAIL	Uncertain significance	criteria provided, multiple submitters, no conflicts
ATR:p.Tyr1107His	ATR	NM_001184.4:c.3319T>C	NP_001175.2:p.Tyr1107His	NC_000003.12:g.142547763A>G	missense_variant	16/47	chr3	142547763	A	G	1.592e-05	0	0	2.64e-05	0	3.267e-05	1.314e-05	0	0	1.47e-05	6.544e-05	0	0.81546	0.71638	FAIL	Uncertain significance	criteria provided, multiple submitters, no conflicts
ATR:p.Tyr2132Asp	ATR	NM_001184.4:c.6394T>G	NP_001175.2:p.Tyr2132Asp	NC_000003.12:g.142469495A>C	missense_variant	38/47	chr3	142469495	A	C	0.003153	0.001602	0	0.005582	0.001623	0.001437	0.00341	0.001495	0	0.006056	0.001441	0.001863	0.44192	0.71638	FAIL	Benign/Likely benign	criteria provided, multiple submitters, no conflicts
ATR:p.Tyr723Ser	ATR	NM_001184.4:c.2168A>C	NP_001175.2:p.Tyr723Ser	NC_000003.12:g.142556050T>G	missense_variant	10/47	chr3	142556050	T	G													0.32405	0.21291	FAIL	Uncertain significance	criteria provided, single submitter
ATR:p.Val1338Leu	ATR	NM_001184.4:c.4012G>T	NP_001175.2:p.Val1338Leu	NC_000003.12:g.142524133C>A	missense_variant	22/47	chr3	142524133	C	A													0.82531	0.71638	FAIL
ATR:p.Val1536Ala	ATR	NM_001184.4:c.4607T>C	NP_001175.2:p.Val1536Ala	NC_000003.12:g.142513535A>G	missense_variant	26/47	chr3	142513535	A	G													0.79588	0.71638	FAIL
ATR:p.Val316Ile	ATR	NM_001184.4:c.946G>A	NP_001175.2:p.Val316Ile	NC_000003.12:g.142562456C>T	missense_variant	4/47	chr3	142562456	C	T	0.01815	0.01863	0.0001631	0.01835	0.01102	0.04234	0.01782	0.02113	0.0001924	0.01845	0.01271	0.04148	0.41087	0.71638	FAIL	Benign	criteria provided, multiple submitters, no conflicts
ATR:p.Val578Ala	ATR	NM_001184.4:c.1733T>C	NP_001175.2:p.Val578Ala	NC_000003.12:g.142558776A>G	missense_variant&splice_region_variant	8/47	chr3	142558776	A	G													0.49568	0.71638	FAIL
ATR:p.Val738Ala	ATR	NM_001184.4:c.2213T>C	NP_001175.2:p.Val738Ala	NC_000003.12:g.142556005A>G	missense_variant	10/47	chr3	142556005	A	G													0.01208	0.06391	FAIL
ATR:p.Val959Met	ATR	NM_001184.4:c.2875G>A	NP_001175.2:p.Val959Met	NC_000003.12:g.142550233C>T	missense_variant	14/47	chr3	142550233	C	T	0.01824	0.0192	0.0001631	0.0184	0.01116	0.04237	0.018	0.02167	0.0001922	0.01846	0.01283	0.04158	0.33075	0.71638	FAIL	Benign	criteria provided, multiple submitters, no conflicts
ATRX:p.Ala1410del	ATRX	NM_000489.6:c.4229_4231del	NP_000480.3:p.Ala1410del	NC_000023.11:g.77654186_77654188del	inframe_deletion	14/35	chrX	77654183	TCTG	T	5.485e-06	0	0	0	3.65e-05	0									FAIL
ATRX:p.Ala1812Val	ATRX	NM_000489.6:c.5435C>T	NP_000480.3:p.Ala1812Val	NC_000023.11:g.77618819G>A	missense_variant	21/35	chrX	77618819	G	A													0.97299	0.71638	FAIL
ATRX:p.Arg1510Ser	ATRX	NM_000489.6:c.4530G>C	NP_000480.3:p.Arg1510Ser	NC_000023.11:g.77652141C>G	missense_variant	15/35	chrX	77652141	C	G													0.25205	0.71638	FAIL
ATRX:p.Arg418Gln	ATRX	NM_000489.6:c.1253G>A	NP_000480.3:p.Arg418Gln	NC_000023.11:g.77684003C>T	missense_variant	9/35	chrX	77684003	C	T	5.476e-06	0	0	1.229e-05	0	0							0.03230	0.16062	FAIL	Conflicting classifications of pathogenicity	criteria provided, conflicting classifications
ATRX:p.Asn1860Ser	ATRX	NM_000489.6:c.5579A>G	NP_000480.3:p.Asn1860Ser	NC_000023.11:g.77600552T>C	missense_variant	23/35	chrX	77600552	T	C	0.006509	0.0009121	0	0.01005	0.001204	0.002988	0.006482	0.001495	0	0.009913	0.001238	0.003319	0.29786	0.35529	FAIL	Benign/Likely benign	criteria provided, multiple submitters, no conflicts
ATRX:p.Asp2136Asn	ATRX	NM_000489.6:c.6406G>A	NP_000480.3:p.Asp2136Asn	NC_000023.11:g.77558767C>T	missense_variant	29/35	chrX	77558767	C	T													0.81546	0.71638	FAIL	Conflicting classifications of pathogenicity	criteria provided, conflicting classifications
ATRX:p.Asp2393Tyr	ATRX	NM_000489.6:c.7177G>T	NP_000480.3:p.Asp2393Tyr	NC_000023.11:g.77520811C>A	missense_variant	34/35	chrX	77520811	C	A													0.76368	0.71638	FAIL
ATRX:p.Gln219MetfsTer2	ATRX	NM_000489.6:c.655_656del	NP_000480.3:p.Gln219MetfsTer2	NC_000023.11:g.77684946_77684947del	frameshift_variant	8/35	chrX	77684944	TTG	T															FAIL
ATRX:p.Gln2242Ter	ATRX	NM_000489.6:c.6724C>T	NP_000480.3:p.Gln2242Ter	NC_000023.11:g.77523377G>A	stop_gained	31/35	chrX	77523377	G	A													0.94082	0.71638	FAIL
ATRX:p.Gln872Thr	ATRX	NM_000489.6:c.2614_2615delinsAC	NP_000480.3:p.Gln872Thr	NC_000023.11:g.77682641_77682642delinsGT	missense_variant	9/35	chrX	77682641	TG	GT
ATRX:p.Glu1354ArgfsTer7	ATRX	NM_000489.6:c.4060_4061del	NP_000480.3:p.Glu1354ArgfsTer7	NC_000023.11:g.77663443_77663444del	frameshift_variant	12/35	chrX	77663440	TTC	T															FAIL
ATRX:p.Glu2264Gly	ATRX	NM_000489.6:c.6791A>G	NP_000480.3:p.Glu2264Gly	NC_000023.11:g.77523310T>C	missense_variant	31/35	chrX	77523310	T	C													0.78655	0.71638	FAIL
ATRX:p.Glu2265Asp	ATRX	NM_000489.6:c.6795G>C	NP_000480.3:p.Glu2265Asp	NC_000023.11:g.77523306C>G	missense_variant	31/35	chrX	77523306	C	G													0.05188	0.20882	FAIL
ATRX:p.Glu328Lys	ATRX	NM_000489.6:c.982G>A	NP_000480.3:p.Glu328Lys	NC_000023.11:g.77684274C>T	missense_variant	9/35	chrX	77684274	C	T													0.81367	0.71638	FAIL
ATRX:p.His865Gln	ATRX	NM_000489.6:c.2595C>G	NP_000480.3:p.His865Gln	NC_000023.11:g.77682661G>C	missense_variant	9/35	chrX	77682661	G	C	0.00805	0.001759	0	0.01401	0.001422	0.001049	0.008113	0.001604	0	0.01387	0.003835	0.001125	0.12984	0.16614	FAIL	Benign	criteria provided, multiple submitters, no conflicts
ATRX:p.Ile1738Val	ATRX	NM_000489.6:c.5212A>G	NP_000480.3:p.Ile1738Val	NC_000023.11:g.77620455T>C	missense_variant	20/35	chrX	77620455	T	C													0.82603	0.71638	FAIL	Uncertain significance	criteria provided, multiple submitters, no conflicts
ATRX:p.Ile2291Val	ATRX	NM_000489.6:c.6871A>G	NP_000480.3:p.Ile2291Val	NC_000023.11:g.77522367T>C	missense_variant	32/35	chrX	77522367	T	C	4.367e-05	0	0	9.781e-05	0	0	8.962e-05	0	0	0.0001886	0	0	0.41946	0.71638	FAIL	Conflicting classifications of pathogenicity	criteria provided, conflicting classifications
ATRX:p.Leu1096Trp	ATRX	NM_000489.6:c.3287T>G	NP_000480.3:p.Leu1096Trp	NC_000023.11:g.77681969A>C	missense_variant	9/35	chrX	77681969	A	C							8.993e-06	0	0	1.89e-05	0	0	0.45215	0.31475	FAIL	Uncertain significance	criteria provided, single submitter
ATRX:p.Leu2126Val	ATRX	NM_000489.6:c.6376C>G	NP_000480.3:p.Leu2126Val	NC_000023.11:g.77558797G>C	missense_variant	29/35	chrX	77558797	G	C													0.43289	0.71638	FAIL
ATRX:p.Lys1004Asn	ATRX	NM_000489.6:c.3012A>C	NP_000480.3:p.Lys1004Asn	NC_000023.11:g.77682244T>G	missense_variant	9/35	chrX	77682244	T	G	1.696e-05	0	0	3.749e-05	0	0	8.946e-06	0	0	1.882e-05	0	0	0.05783	0.06391	FAIL	Likely benign	criteria provided, multiple submitters, no conflicts
ATRX:p.Lys1169Gln	ATRX	NM_000489.6:c.3505A>C	NP_000480.3:p.Lys1169Gln	NC_000023.11:g.77681751T>G	missense_variant	9/35	chrX	77681751	T	G	1.745e-05	0	0	2.55e-05	0	6.192e-05	5.376e-05	3.25e-05	0	9.424e-05	0	0	0.28536	0.28180	FAIL	Likely benign	criteria provided, single submitter
ATRX:p.Lys1825Gln	ATRX	NM_000489.6:c.5473A>C	NP_000480.3:p.Lys1825Gln	NC_000023.11:g.77616706T>G	missense_variant	22/35	chrX	77616706	T	G													0.82603	0.71638	FAIL
ATRX:p.Lys967Asn	ATRX	NM_000489.6:c.2901A>T	NP_000480.3:p.Lys967Asn	NC_000023.11:g.77682355T>A	missense_variant	9/35	chrX	77682355	T	A													0.10174	0.13787	FAIL
ATRX:p.Lys971ThrfsTer31	ATRX	NM_000489.6:c.2912_2915del	NP_000480.3:p.Lys971ThrfsTer31	NC_000023.11:g.77682346_77682349del	frameshift_variant	9/35	chrX	77682340	GTCTT	G															FAIL
ATRX:p.Phe2199Cys	ATRX	NM_000489.6:c.6596T>G	NP_000480.3:p.Phe2199Cys	NC_000023.11:g.77557554A>C	missense_variant	30/35	chrX	77557554	A	C													0.92506	0.71638	FAIL
ATRX:p.Pro2141Ala	ATRX	NM_000489.6:c.6421C>G	NP_000480.3:p.Pro2141Ala	NC_000023.11:g.77558752G>C	missense_variant	29/35	chrX	77558752	G	C													0.97623	0.71638	FAIL
ATRX:p.Pro2212Ala	ATRX	NM_000489.6:c.6634C>G	NP_000480.3:p.Pro2212Ala	NC_000023.11:g.77557516G>C	missense_variant	30/35	chrX	77557516	G	C													0.97445	0.71638	FAIL
ATRX:p.Pro479Ser	ATRX	NM_000489.6:c.1435C>T	NP_000480.3:p.Pro479Ser	NC_000023.11:g.77683821G>A	missense_variant	9/35	chrX	77683821	G	A													0.17310	0.13787	FAIL
ATRX:p.Pro502Ser	ATRX	NM_000489.6:c.1504C>T	NP_000480.3:p.Pro502Ser	NC_000023.11:g.77683752G>A	missense_variant	9/35	chrX	77683752	G	A													0.38305	0.35271	FAIL
ATRX:p.Ser334Phe	ATRX	NM_000489.6:c.1001C>T	NP_000480.3:p.Ser334Phe	NC_000023.11:g.77684255G>A	missense_variant	9/35	chrX	77684255	G	A	5.485e-06	0	0	1.23e-05	0	0							0.45067	0.31197	FAIL	Likely benign	criteria provided, single submitter
ATRX:p.Ser783Thr	ATRX	NM_000489.6:c.2348G>C	NP_000480.3:p.Ser783Thr	NC_000023.11:g.77682908C>G	missense_variant	9/35	chrX	77682908	C	G	1.096e-05	0	0	2.458e-05	0	0							0.43735	0.71638	FAIL	Conflicting classifications of pathogenicity	criteria provided, conflicting classifications
ATRX:p.Ser856Ile	ATRX	NM_000489.6:c.2567G>T	NP_000480.3:p.Ser856Ile	NC_000023.11:g.77682689C>A	missense_variant	9/35	chrX	77682689	C	A													0.09208	0.06391	FAIL
ATRX:p.Thr1146Ile	ATRX	NM_000489.6:c.3437C>T	NP_000480.3:p.Thr1146Ile	NC_000023.11:g.77681819G>A	missense_variant	9/35	chrX	77681819	G	A													0.33398	0.36992	FAIL	Uncertain significance	criteria provided, multiple submitters, no conflicts
ATRX:p.Thr117Ser	ATRX	NM_000489.6:c.349A>T	NP_000480.3:p.Thr117Ser	NC_000023.11:g.77696598T>A	missense_variant	5/35	chrX	77696598	T	A													0.44122	0.71638	FAIL
ATRX:p.Thr489Ser	ATRX	NM_000489.6:c.1466C>G	NP_000480.3:p.Thr489Ser	NC_000023.11:g.77683790G>C	missense_variant	9/35	chrX	77683790	G	C													0.27742	0.06391	FAIL
ATRX:p.Thr509Ser	ATRX	NM_000489.6:c.1525A>T	NP_000480.3:p.Thr509Ser	NC_000023.11:g.77683731T>A	missense_variant	9/35	chrX	77683731	T	A													0.36286	0.41325	FAIL	Likely benign	criteria provided, single submitter
ATRX:p.Tyr89Ter	ATRX	NM_000489.6:c.267T>G	NP_000480.3:p.Tyr89Ter	NC_000023.11:g.77696680A>C	stop_gained	5/35	chrX	77696680	A	C													0.47160	0.71638	FAIL
ATRX:p.Val1181Leu	ATRX	NM_000489.6:c.3541G>C	NP_000480.3:p.Val1181Leu	NC_000023.11:g.77681715C>G	missense_variant	9/35	chrX	77681715	C	G	0.00149	0.0001531	0	0.001467	0.000113	0.0002305	0.001311	0.0002279	0	0.001398	0	0	0.04670	0.06391	FAIL	Benign/Likely benign	criteria provided, multiple submitters, no conflicts
AURKA:c.855-2A>G	AURKA	NM_198437.3:c.855-2A>G		NC_000020.11:g.56370661T>C	splice_acceptor_variant		chr20	56370661	T	C															PASS
AURKA:p.Arg304Trp	AURKA	NM_198437.3:c.910C>T	NP_940839.1:p.Arg304Trp	NC_000020.11:g.56370604G>A	missense_variant	8/9	chr20	56370604	G	A	3.978e-05	0	0	5.277e-05	0	0.0001307	2.629e-05	2.414e-05	0	1.47e-05	0	0.000207	0.35819	0.25270	FAIL
AURKA:p.Leu139Val	AURKA	NM_198437.3:c.415C>G	NP_940839.1:p.Leu139Val	NC_000020.11:g.56383136G>C	missense_variant	5/9	chr20	56383136	G	C													0.37769	0.34288	FAIL
AURKA:p.Lys125ArgfsTer58	AURKA	NM_198437.3:c.374del	NP_940839.1:p.Lys125ArgfsTer58	NC_000020.11:g.56384275del	frameshift_variant&splice_region_variant	4/9	chr20	56384269	CT	C															FAIL
AURKA:p.Met373Val	AURKA	NM_198437.3:c.1117A>G	NP_940839.1:p.Met373Val	NC_000020.11:g.56370253T>C	missense_variant	9/9	chr20	56370253	T	C	0.01875	0.003937	0.0001631	0.02319	0.008383	0.01359	0.01637	0.004366	0.0001923	0.0214	0.008509	0.012	0.57259	0.71638	FAIL
AURKA:p.Pro36Gln	AURKA	NM_198437.3:c.107C>A	NP_940839.1:p.Pro36Gln	NC_000020.11:g.56386469G>T	missense_variant	3/9	chr20	56386469	G	T													0.09858	0.13787	FAIL
AURKA:p.Pro390HisfsTer37	AURKA	NM_198437.3:c.1169del	NP_940839.1:p.Pro390HisfsTer37	NC_000020.11:g.56370202del	frameshift_variant	9/9	chr20	56370200	TG	T	3.977e-06	0	0	8.793e-06	0	0									FAIL
AURKA:p.Ser249Trp	AURKA	NM_198437.3:c.746C>G	NP_940839.1:p.Ser249Trp	NC_000020.11:g.56373516G>C	missense_variant	7/9	chr20	56373516	G	C	3.979e-06	0	0	0	0	3.266e-05	1.971e-05	0	0.0005769	0	0	0	0.60948	0.41325	FAIL
AURKA:p.Ser89Phe	AURKA	NM_198437.3:c.266C>T	NP_940839.1:p.Ser89Phe	NC_000020.11:g.56386310G>A	missense_variant	3/9	chr20	56386310	G	A	3.976e-06	0	0	0	0	3.266e-05							0.35354	0.17040	FAIL
AURKA:p.Val27Met	AURKA	NM_198437.3:c.79G>A	NP_940839.1:p.Val27Met	NC_000020.11:g.56386497C>T	missense_variant	3/9	chr20	56386497	C	T	3.977e-06	0	0	8.794e-06	0	0	1.315e-05	4.829e-05	0	0	0	0	0.21969	0.17040	FAIL
AURKB:p.Ala157Thr	AURKB	NM_004217.4:c.469G>A	NP_004208.2:p.Ala157Thr	NC_000017.11:g.8206818C>T	missense_variant	6/9	chr17	8206818	C	T	9.552e-05	0	0	0.0001936	5.785e-05	0	0.0001051	2.412e-05	0	0.0002205	0	0	0.83637	0.71638	FAIL
AURKB:p.Arg14Leu	AURKB	NM_004217.4:c.41G>T	NP_004208.2:p.Arg14Leu	NC_000017.11:g.8210184C>A	missense_variant	2/9	chr17	8210184	C	A													0.17917	0.26636	FAIL
AURKB:p.Gly212Arg	AURKB	NM_004217.4:c.634G>C	NP_004208.2:p.Gly212Arg	NC_000017.11:g.8206543C>G	missense_variant	7/9	chr17	8206543	C	G	0.0009584	0.0002461	0	0.001363	0.0006649	0.001437	0.0009922	0.000386	0	0.00147	0.001311	0.0008275	0.85858	0.71638	FAIL	Benign	criteria provided, single submitter
AURKB:p.Ser95Phe	AURKB	NM_001313953.3:c.284C>T	NP_001300882.1:p.Ser95Phe	NC_000017.11:g.8206907G>A	missense_variant	6/9	chr17	8206907	G	A	1.596e-05	0	0	0	0	0.0001307	1.314e-05	0	0	0	0	0.0004137	0.09900	0.06391	FAIL
AURKB:p.Val103Met	AURKB	NM_004217.4:c.307G>A	NP_004208.2:p.Val103Met	NC_000017.11:g.8207267C>T	missense_variant	5/9	chr17	8207267	C	T	0.002271	0.0001846	0.0001087	0.001266	0.001215	0.01026	0.001591	0.0002413	0	0.001676	0.002361	0.01243	0.29423	0.35821	FAIL
AXIN1:p.Ala112Gly	AXIN1	NM_003502.4:c.335C>G	NP_003493.1:p.Ala112Gly	NC_000016.10:g.346691G>C	missense_variant	2/11	chr16	346691	G	C													0.60633	0.71638	FAIL
AXIN1:p.Ala526Thr	AXIN1	NM_003502.4:c.1576G>A	NP_003493.1:p.Ala526Thr	NC_000016.10:g.297930C>T	missense_variant	6/11	chr16	297930	C	T	0.0006436	6.462e-05	0	0.0009524	0.001112	0.0001333	0.0005192	0.0002897	0	0.0007793	0.0006543	0.000207	0.03236	0.06391	FAIL
AXIN1:p.Ala626Val	AXIN1	NM_003502.4:c.1877C>T	NP_003493.1:p.Ala626Val	NC_000016.10:g.297134G>A	missense_variant	7/11	chr16	297134	G	A	5.19e-05	0.0001231	0	7.915e-05	0	3.266e-05	4.603e-05	9.665e-05	0	4.412e-05	0	0	0.37497	0.15269	FAIL
AXIN1:p.Ala745Val	AXIN1	NM_003502.4:c.2234C>T	NP_003493.1:p.Ala745Val	NC_000016.10:g.291250G>A	missense_variant	9/11	chr16	291250	G	A	9.065e-05	8.197e-05	0	0.0001874	0	3.766e-05	0.0001051	2.412e-05	0	0.0002058	6.543e-05	0	0.23416	0.21666	FAIL
AXIN1:p.Arg349Cys	AXIN1	NM_003502.4:c.1045C>T	NP_003493.1:p.Arg349Cys	NC_000016.10:g.310044G>A	missense_variant	4/11	chr16	310044	G	A	8.107e-06	0	0	1.805e-05	0	0							0.82239	0.71638	FAIL
AXIN1:p.Arg556Cys	AXIN1	NM_003502.4:c.1666C>T	NP_003493.1:p.Arg556Cys	NC_000016.10:g.297840G>A	missense_variant	6/11	chr16	297840	G	A	1.38e-05	0	0	1.018e-05	3.113e-05	4.07e-05	6.573e-06	0	0	1.47e-05	0	0	0.61353	0.71638	FAIL
AXIN1:p.Arg739His	AXIN1	NM_003502.4:c.2216G>A	NP_003493.1:p.Arg739His	NC_000016.10:g.291268C>T	missense_variant	9/11	chr16	291268	C	T	5.373e-06	0	0	1.287e-05	0	0	1.971e-05	2.412e-05	0	2.94e-05	0	0	0.52634	0.71638	FAIL
AXIN1:p.Arg841Gln	AXIN1	NM_003502.4:c.2522G>A	NP_003493.1:p.Arg841Gln	NC_000016.10:g.288189C>T	missense_variant	11/11	chr16	288189	C	T	0.008421	0.001605	5.438e-05	0.01013	0.002573	0.001535	0.007792	0.001423	0	0.01032	0.0053	0.001034	0.62723	0.71638	FAIL	Benign/Likely benign	criteria provided, multiple submitters, no conflicts
AXIN1:p.Asp495Glu	AXIN1	NM_003502.4:c.1485C>G	NP_003493.1:p.Asp495Glu	NC_000016.10:g.298021G>C	missense_variant	6/11	chr16	298021	G	C	0.006067	0.001357	0	0.009533	0.002925	0.004946	0.005004	0.00135	0	0.008525	0.002878	0.002688	0.29668	0.71638	FAIL	Benign/Likely benign	criteria provided, multiple submitters, no conflicts
AXIN1:p.Glu716Lys	AXIN1	NM_003502.4:c.2146G>A	NP_003493.1:p.Glu716Lys	NC_000016.10:g.293528C>T	missense_variant	8/11	chr16	293528	C	T													0.82717	0.71638	FAIL
AXIN1:p.Gly650Ser	AXIN1	NM_003502.4:c.1948G>A	NP_003493.1:p.Gly650Ser	NC_000016.10:g.297063C>T	missense_variant	7/11	chr16	297063	C	T	0.01616	0.003944	0	0.02289	0.005236	0.002352	0.01521	0.003404	0.0001927	0.02125	0.008245	0.003108	0.31759	0.28172	FAIL	Benign	criteria provided, single submitter
AXIN1:p.Gly834Ala	AXIN1	NM_003502.4:c.2501G>C	NP_003493.1:p.Gly834Ala	NC_000016.10:g.288210C>G	missense_variant	11/11	chr16	288210	C	G	3.994e-06	0	0	8.865e-06	0	0							0.70167	0.71638	FAIL
AXIN1:p.Leu140Pro	AXIN1	NM_003502.4:c.419T>C	NP_003493.1:p.Leu140Pro	NC_000016.10:g.346607A>G	missense_variant	2/11	chr16	346607	A	G													0.79180	0.71638	FAIL
AXIN1:p.Pro39Ser	AXIN1	NM_003502.4:c.115C>T	NP_003493.1:p.Pro39Ser	NC_000016.10:g.346911G>A	missense_variant	2/11	chr16	346911	G	A	4.776e-05	0	0	7.922e-05	5.785e-05	0	5.912e-05	0	0	0.0001176	0	0	0.85926	0.71638	FAIL
AXIN1:p.Ser359Ile	AXIN1	NM_003502.4:c.1076G>T	NP_003493.1:p.Ser359Ile	NC_000016.10:g.310013C>A	missense_variant	4/11	chr16	310013	C	A													0.62154	0.71638	FAIL
AXIN1:p.Ser511Leu	AXIN1	NM_003502.4:c.1532C>T	NP_003493.1:p.Ser511Leu	NC_000016.10:g.297974G>A	missense_variant	6/11	chr16	297974	G	A	5.971e-05	0	0	0.0001309	0	0	4.598e-05	2.412e-05	0	7.348e-05	0	0	0.48189	0.25485	FAIL
AXIN1:p.Thr336Met	AXIN1	NM_003502.4:c.1007C>T	NP_003493.1:p.Thr336Met	NC_000016.10:g.314555G>A	missense_variant	3/11	chr16	314555	G	A	4.792e-05	0.0001235	0	3.539e-05	0.0001447	3.268e-05	3.284e-05	2.412e-05	0	2.939e-05	6.54e-05	0	0.85623	0.71638	FAIL
AXIN1:p.Val517Ile	AXIN1	NM_003502.4:c.1549G>A	NP_003493.1:p.Val517Ile	NC_000016.10:g.297957C>T	missense_variant	6/11	chr16	297957	C	T	0.001212	6.483e-05	0	0.002289	0.0002635	0.0001326	0.001314	0.0001688	0	0.002631	0.0001308	0	0.01147	0.06391	FAIL	Likely benign	criteria provided, single submitter
AXIN2:p.Ala208Val	AXIN2	NM_004655.4:c.623C>T	NP_004646.3:p.Ala208Val	NC_000017.11:g.65557998G>A	missense_variant	2/11	chr17	65557998	G	A	0.0002426	0	0	0.000211	0.0002313	0.0008166	0.0002563	2.414e-05	0	0.0002793	0.0006544	0.0002072	0.59936	0.41325	FAIL	Conflicting classifications of pathogenicity	criteria provided, conflicting classifications
AXIN2:p.Ala368Val	AXIN2	NM_004655.4:c.1103C>T	NP_004646.3:p.Ala368Val	NC_000017.11:g.65538300G>A	missense_variant	5/11	chr17	65538300	G	A							6.57e-06	0	0	1.47e-05	0	0	0.76553	0.41325	FAIL	Uncertain significance	criteria provided, multiple submitters, no conflicts
AXIN2:p.Ala533Val	AXIN2	NM_004655.4:c.1598C>T	NP_004646.3:p.Ala533Val	NC_000017.11:g.65537438G>A	missense_variant	6/11	chr17	65537438	G	A	9.546e-05	0	0	0.0002022	0	0	5.923e-05	2.416e-05	0	0.0001176	0	0	0.49680	0.71638	FAIL	Conflicting classifications of pathogenicity	criteria provided, conflicting classifications
AXIN2:p.Ala684Val	AXIN2	NM_004655.4:c.2051C>T	NP_004646.3:p.Ala684Val	NC_000017.11:g.65536410G>A	missense_variant	8/11	chr17	65536410	G	A	0.001599	0.0001904	0	0.002273	0.0003194	0.0003606	0.001084	0.0001688	0	0.001558	0.0005885	0.0004141	0.81129	0.71638	FAIL	Conflicting classifications of pathogenicity	criteria provided, conflicting classifications
AXIN2:p.Ala758Thr	AXIN2	NM_004655.4:c.2272G>A	NP_004646.3:p.Ala758Thr	NC_000017.11:g.65534045C>T	missense_variant	10/11	chr17	65534045	C	T	0.001925	0.0006152	0	0.003736	0.0008673	3.266e-05	0.001721	0.0005307	0	0.003263	0.0003925	0	0.10203	0.20085	FAIL	Conflicting classifications of pathogenicity	criteria provided, conflicting classifications
AXIN2:p.Asn115Ser	AXIN2	NM_004655.4:c.344A>G	NP_004646.3:p.Asn115Ser	NC_000017.11:g.65558277T>C	missense_variant	2/11	chr17	65558277	T	C	5.169e-05	0.0005536	0	0	0.0001156	0	0.0001249	0.0004343	0	1.47e-05	0	0	0.71682	0.71638	FAIL	Conflicting classifications of pathogenicity	criteria provided, conflicting classifications
AXIN2:p.Asn412Ser	AXIN2	NM_004655.4:c.1235A>G	NP_004646.3:p.Asn412Ser	NC_000017.11:g.65537801T>C	missense_variant	6/11	chr17	65537801	T	C	0.00975	0.005484	6.255e-05	0.006204	0.004686	0.0383	0.006658	0.004539	0	0.006399	0.004581	0.03724	0.13424	0.06391	FAIL	Benign/Likely benign	criteria provided, multiple submitters, no conflicts
AXIN2:p.Asn666GlnfsTer41	AXIN2	NM_004655.4:c.1994_1995insG	NP_004646.3:p.Asn666GlnfsTer41	NC_000017.11:g.65536473dup	frameshift_variant	8/11	chr17	65536466	G	GC	6.954e-05	0.0001924	0	0.0001111	0	0									FAIL
AXIN2:p.Asp194Glu	AXIN2	NM_004655.4:c.582T>A	NP_004646.3:p.Asp194Glu	NC_000017.11:g.65558039A>T	missense_variant	2/11	chr17	65558039	A	T													0.31950	0.71638	FAIL	Uncertain significance	criteria provided, single submitter
AXIN2:p.Glu301Asp	AXIN2	NM_004655.4:c.903G>T	NP_004646.3:p.Glu301Asp	NC_000017.11:g.65549573C>A	missense_variant	3/11	chr17	65549573	C	A													0.29268	0.71638	FAIL
AXIN2:p.Glu405GlyfsTer56	AXIN2	NM_004655.4:c.1214_1215del	NP_004646.3:p.Glu405GlyfsTer56	NC_000017.11:g.65537829_65537830del	frameshift_variant	6/11	chr17	65537820	CCT	C	0.0001079	0.0002527	0.0001307	0.0001339	7.499e-05	9.47e-05	6.578e-06	0	0	1.471e-05	0	0			FAIL	Pathogenic	criteria provided, multiple submitters, no conflicts
AXIN2:p.Gly613Arg	AXIN2	NM_004655.4:c.1837G>C	NP_004646.3:p.Gly613Arg	NC_000017.11:g.65536939C>G	missense_variant	7/11	chr17	65536939	C	G													0.46101	0.71638	FAIL	Uncertain significance	criteria provided, single submitter
AXIN2:p.Gly837Ser	AXIN2	NM_004655.4:c.2509G>A	NP_004646.3:p.Gly837Ser	NC_000017.11:g.65529999C>T	missense_variant	11/11	chr17	65529999	C	T													0.85166	0.71638	FAIL	Uncertain significance	criteria provided, multiple submitters, no conflicts
AXIN2:p.Leu662Pro	AXIN2	NM_004655.4:c.1985T>C	NP_004646.3:p.Leu662Pro	NC_000017.11:g.65536476A>G	missense_variant	8/11	chr17	65536476	A	G	0.001022	0.0003805	0	0.001654	0.0006661	0.001146	0.0008867	0.0003618	0	0.001528	0.0003925	0.0006209	0.55272	0.71638	FAIL	Conflicting classifications of pathogenicity	criteria provided, conflicting classifications
AXIN2:p.Met830Arg	AXIN2	NM_004655.4:c.2489T>G	NP_004646.3:p.Met830Arg	NC_000017.11:g.65530019A>C	missense_variant	11/11	chr17	65530019	A	C													0.65036	0.71638	FAIL	Uncertain significance	criteria provided, single submitter
AXIN2:p.Pro562Leu	AXIN2	NM_004655.4:c.1685C>T	NP_004646.3:p.Pro562Leu	NC_000017.11:g.65537351G>A	missense_variant	6/11	chr17	65537351	G	A	0.0003361	0	0	0.0006416	0.0001735	6.533e-05	0.0003089	4.826e-05	0	0.0006026	0.0002618	0	0.07522	0.06391	FAIL	Conflicting classifications of pathogenicity	criteria provided, conflicting classifications
AXIN2:p.Ser390Gly	AXIN2	NM_004655.4:c.1168A>G	NP_004646.3:p.Ser390Gly	NC_000017.11:g.65538235T>C	missense_variant	5/11	chr17	65538235	T	C	0.0007336	0.0002472	0	0.001421	0.0002025	0	0.0007293	0.0001688	0	0.001441	6.541e-05	0	0.44997	0.71638	FAIL	Conflicting classifications of pathogenicity	criteria provided, conflicting classifications
AXIN2:p.Ser493Leu	AXIN2	NM_004655.4:c.1478C>T	NP_004646.3:p.Ser493Leu	NC_000017.11:g.65537558G>A	missense_variant	6/11	chr17	65537558	G	A	8.167e-06	0	0	1.819e-05	0	0	6.583e-06	0	0	1.47e-05	0	0	0.17407	0.13787	FAIL	Uncertain significance	criteria provided, multiple submitters, no conflicts
AXIN2:p.Ser708Leu	AXIN2	NM_004655.4:c.2123C>T	NP_004646.3:p.Ser708Leu	NC_000017.11:g.65536338G>A	missense_variant	8/11	chr17	65536338	G	A	1.667e-05	0	0	3.79e-05	0	0	2.628e-05	0	0	5.879e-05	0	0	0.79070	0.71638	FAIL	Uncertain significance	criteria provided, multiple submitters, no conflicts
AXIN2:p.Trp663Ter	AXIN2	NM_004655.4:c.1989G>A	NP_004646.3:p.Trp663Ter	NC_000017.11:g.65536472C>T	stop_gained	8/11	chr17	65536472	C	T													0.42663	0.71638	FAIL	Pathogenic	criteria provided, multiple submitters, no conflicts
AXIN2:p.Tyr518Cys	AXIN2	NM_004655.4:c.1553A>G	NP_004646.3:p.Tyr518Cys	NC_000017.11:g.65537483T>C	missense_variant	6/11	chr17	65537483	T	C	4.773e-05	0	0	7.914e-05	0	0	3.957e-05	2.422e-05	0	4.417e-05	0	0	0.80772	0.71638	FAIL	Conflicting classifications of pathogenicity	criteria provided, conflicting classifications
AXIN2:p.Val365Met	AXIN2	NM_004655.4:c.1093G>A	NP_004646.3:p.Val365Met	NC_000017.11:g.65538310C>T	missense_variant	5/11	chr17	65538310	C	T	7.967e-06	0	0	8.822e-06	0	3.266e-05							0.45164	0.38300	FAIL	Uncertain significance	criteria provided, multiple submitters, no conflicts
AXL:p.Arg636Trp	AXL	NM_021913.5:c.1906C>T	NP_068713.2:p.Arg636Trp	NC_000019.10:g.41252947C>T	missense_variant	16/20	chr19	41252947	C	T	1.194e-05	0	0	2.64e-05	0	0							0.50092	0.37556	FAIL
AXL:p.Arg784Trp	AXL	NM_021913.5:c.2350C>T	NP_068713.2:p.Arg784Trp	NC_000019.10:g.41259569C>T	missense_variant	20/20	chr19	41259569	C	T	6.121e-05	0	5.44e-05	0	0.00041	0	6.579e-06	2.417e-05	0	0	0	0	0.24764	0.20830	FAIL	Uncertain significance	criteria provided, single submitter
AXL:p.Arg800Gln	AXL	NM_021913.5:c.2399G>A	NP_068713.2:p.Arg800Gln	NC_000019.10:g.41259618G>A	missense_variant	20/20	chr19	41259618	G	A	6.765e-05	6.152e-05	0	6.158e-05	0.0002025	0	0.0001184	0.0001209	0	0.0001324	0.0002623	0	0.54312	0.32380	FAIL	Uncertain significance	criteria provided, single submitter
AXL:p.Gln361Pro	AXL	NM_021913.5:c.1082A>C	NP_068713.2:p.Gln361Pro	NC_000019.10:g.41238557A>C	missense_variant	8/20	chr19	41238557	A	C	0.001474	0.0003152	0	0.002706	0.000377	0.0008172	0.001459	0.000555	0	0.00269	0.0001309	0.0004144	0.42004	0.71638	FAIL	Likely benign	criteria provided, single submitter
AXL:p.Glu483Ter	AXL	NM_021913.5:c.1447G>T	NP_068713.2:p.Glu483Ter	NC_000019.10:g.41243617G>T	stop_gained&splice_region_variant	12/20	chr19	41243617	G	T													0.66731	0.71638	FAIL
AXL:p.Gly517Ser	AXL	NM_021913.5:c.1549G>A	NP_068713.2:p.Gly517Ser	NC_000019.10:g.41248525G>A	missense_variant	13/20	chr19	41248525	G	A	0.004221	0.001292	0	0.00717	0.001937	0.002874	0.004153	0.001231	0	0.007819	0.0009819	0.00207	0.97344	0.71638	FAIL	Likely benign	criteria provided, multiple submitters, no conflicts
AXL:p.Gly602Ser	AXL	NM_021913.5:c.1804G>A	NP_068713.2:p.Gly602Ser	NC_000019.10:g.41252443G>A	missense_variant&splice_region_variant	15/20	chr19	41252443	G	A	7.958e-05	0	0	0.0001144	0	0.000196	6.574e-06	0	0	0	0	0	0.97976	0.71638	FAIL	Uncertain significance	criteria provided, single submitter
AXL:p.His292IlefsTer5	AXL	NM_021913.5:c.874del	NP_068713.2:p.His292IlefsTer5	NC_000019.10:g.41238034del	frameshift_variant	7/20	chr19	41238027	GC	G	3.989e-06	0	0	0	2.901e-05	0	6.598e-06	2.428e-05	0	0	0	0			FAIL	Uncertain significance	no assertion criteria provided
AXL:p.His292ProfsTer47	AXL	NM_021913.5:c.874dup	NP_068713.2:p.His292ProfsTer47	NC_000019.10:g.41238034dup	frameshift_variant	7/20	chr19	41238027	G	GC	0	0	0	0	0	0									FAIL
AXL:p.Leu192Pro	AXL	NM_021913.5:c.575T>C	NP_068713.2:p.Leu192Pro	NC_000019.10:g.41222045T>C	missense_variant	4/20	chr19	41222045	T	C													0.53740	0.31451	FAIL
AXL:p.Met653Val	AXL	NM_021913.5:c.1957A>G	NP_068713.2:p.Met653Val	NC_000019.10:g.41253629A>G	missense_variant	17/20	chr19	41253629	A	G													0.94851	0.71638	FAIL
AXL:p.Pro276Leu	AXL	NM_021913.5:c.827C>T	NP_068713.2:p.Pro276Leu	NC_000019.10:g.41237987C>T	missense_variant	7/20	chr19	41237987	C	T													0.31226	0.35529	FAIL
AXL:p.Pro282Leu	AXL	NM_021913.5:c.845C>T	NP_068713.2:p.Pro282Leu	NC_000019.10:g.41238005C>T	missense_variant	7/20	chr19	41238005	C	T	0.000343	0	5.438e-05	0.000168	0.0003762	0.001731	0.0001908	0	0	0.0001912	0.0001967	0.002495	0.44370	0.40164	FAIL	Conflicting classifications of pathogenicity	criteria provided, conflicting classifications
AXL:p.Pro301Ser	AXL	NM_021913.5:c.901C>T	NP_068713.2:p.Pro301Ser	NC_000019.10:g.41238061C>T	missense_variant	7/20	chr19	41238061	C	T	5.967e-05	0	0	9.673e-05	8.68e-05	0	9.204e-05	0	0	0.000147	0.0001965	0	0.60722	0.40164	FAIL
AXL:p.Pro87Ser	AXL	NM_021913.5:c.259C>T	NP_068713.2:p.Pro87Ser	NC_000019.10:g.41220809C>T	missense_variant	2/20	chr19	41220809	C	T													0.63380	0.71638	FAIL
AXL:p.Ser285Leu	AXL	NM_021913.5:c.854C>T	NP_068713.2:p.Ser285Leu	NC_000019.10:g.41238014C>T	missense_variant	7/20	chr19	41238014	C	T	1.594e-05	0	0	2.647e-05	2.894e-05	0	2.631e-05	2.416e-05	0	2.941e-05	6.557e-05	0	0.39919	0.41325	FAIL	Likely benign	criteria provided, single submitter
AXL:p.Ser285Ter	AXL	NM_021913.5:c.854C>A	NP_068713.2:p.Ser285Ter	NC_000019.10:g.41238014C>A	stop_gained	7/20	chr19	41238014	C	A													0.39919	0.41325	FAIL
AXL:p.Ser347Asn	AXL	NM_021913.5:c.1040G>A	NP_068713.2:p.Ser347Asn	NC_000019.10:g.41238515G>A	missense_variant	8/20	chr19	41238515	G	A													0.35787	0.71638	FAIL
AXL:p.Thr30Met	AXL	NM_021913.5:c.89C>T	NP_068713.2:p.Thr30Met	NC_000019.10:g.41220639C>T	missense_variant	2/20	chr19	41220639	C	T	5.453e-06	0	0	1.307e-05	0	0	1.314e-05	0	0	2.94e-05	0	0	0.23655	0.06391	FAIL
AXL:p.Thr646Ile	AXL	NM_021913.5:c.1937C>T	NP_068713.2:p.Thr646Ile	NC_000019.10:g.41253609C>T	missense_variant	17/20	chr19	41253609	C	T	0.0001597	0	0	0.0002204	0.0003772	6.587e-05	0.0001446	2.414e-05	0	0.0002499	0.0001965	0.0002074	0.45058	0.19753	FAIL	Uncertain significance	criteria provided, single submitter
AXL:p.Thr797Ile	AXL	NM_021913.5:c.2390C>T	NP_068713.2:p.Thr797Ile	NC_000019.10:g.41259609C>T	missense_variant	20/20	chr19	41259609	C	T	1.195e-05	0	0	2.641e-05	0	0	1.315e-05	0	0	2.941e-05	0	0	0.40173	0.17386	FAIL
AXL:p.Trp448Leu	AXL	NM_021913.5:c.1343G>T	NP_068713.2:p.Trp448Leu	NC_000019.10:g.41242913G>T	missense_variant	11/20	chr19	41242913	G	T	0.0005928	0	0.007557	1.76e-05	0	0.0001633	0.0003023	0	0.007701	1.47e-05	6.549e-05	0.0008285	0.83668	0.71638	FAIL	Benign	criteria provided, single submitter
B2M:p.Glu94Lys	B2M	NM_004048.4:c.280G>A	NP_004039.1:p.Glu94Lys	NC_000015.10:g.44715635G>A	missense_variant	2/4	chr15	44715635	G	A													0.17407	0.06391	FAIL
B2M:p.Leu15PhefsTer41	B2M	NM_004048.4:c.43_44del	NP_004039.1:p.Leu15PhefsTer41	NC_000015.10:g.44711589_44711590del	frameshift_variant	1/4	chr15	44711582	ACT	A															FAIL
B2M:p.Lys114Gln	B2M	NM_004048.4:c.340A>C	NP_004039.1:p.Lys114Gln	NC_000015.10:g.44715695A>C	missense_variant	2/4	chr15	44715695	A	C	4.772e-05	0	0	7.913e-05	2.891e-05	0	9.853e-05	2.411e-05	0	0.0001764	6.54e-05	0	0.21906	0.06391	FAIL	Uncertain significance	criteria provided, multiple submitters, no conflicts
B2M:p.Lys26Asn	B2M	NM_004048.4:c.78G>C	NP_004039.1:p.Lys26Asn	NC_000015.10:g.44715433G>C	missense_variant	2/4	chr15	44715433	G	C													0.18192	0.17386	FAIL
B2M:p.Thr93HisfsTer2	B2M	NM_004048.4:c.276dup	NP_004039.1:p.Thr93HisfsTer2	NC_000015.10:g.44715631dup	frameshift_variant	2/4	chr15	44715626	A	AC															FAIL
BAP1:p.Ala634AspfsTer3	BAP1	NM_004656.4:c.1901del	NP_004647.1:p.Ala634AspfsTer3	NC_000003.12:g.52402861del	frameshift_variant	15/17	chr3	52402860	TG	T															FAIL
BAP1:p.Arg385Ter	BAP1	NM_004656.4:c.1153C>T	NP_004647.1:p.Arg385Ter	NC_000003.12:g.52404550G>A	stop_gained	12/17	chr3	52404550	G	A													0.49656	0.71638	FAIL	Pathogenic	criteria provided, multiple submitters, no conflicts
BAP1:p.Arg508Cys	BAP1	NM_004656.4:c.1522C>T	NP_004647.1:p.Arg508Cys	NC_000003.12:g.52403623G>A	missense_variant	13/17	chr3	52403623	G	A	3.987e-06	0	0	8.826e-06	0	0							0.96546	0.71638	FAIL	Uncertain significance	criteria provided, multiple submitters, no conflicts
BAP1:p.Arg545His	BAP1	NM_004656.4:c.1634G>A	NP_004647.1:p.Arg545His	NC_000003.12:g.52403511C>T	missense_variant	13/17	chr3	52403511	C	T	3.982e-06	0	0	8.81e-06	0	0	1.314e-05	0	0	2.94e-05	0	0	0.70754	0.71638	FAIL	Uncertain significance	criteria provided, multiple submitters, no conflicts
BAP1:p.Cys649Tyr	BAP1	NM_004656.4:c.1946G>A	NP_004647.1:p.Cys649Tyr	NC_000003.12:g.52402816C>T	missense_variant	15/17	chr3	52402816	C	T	9.543e-05	6.152e-05	0	0.0001758	5.782e-05	0	9.196e-05	2.412e-05	0	0.0001763	0	0	0.40922	0.71638	FAIL	Conflicting classifications of pathogenicity	criteria provided, conflicting classifications
BAP1:p.Gln156Ter	BAP1	NM_004656.4:c.466C>T	NP_004647.1:p.Gln156Ter	NC_000003.12:g.52407288G>A	stop_gained	7/17	chr3	52407288	G	A													0.98977	0.71638	FAIL
BAP1:p.Gln684Ter	BAP1	NM_004656.4:c.2050C>T	NP_004647.1:p.Gln684Ter	NC_000003.12:g.52402608G>A	stop_gained	16/17	chr3	52402608	G	A	3.979e-06	0	0	8.802e-06	0	0							0.99689	0.71638	FAIL	Pathogenic	criteria provided, multiple submitters, no conflicts
BAP1:p.His169Asp	BAP1	NM_004656.4:c.505C>G	NP_004647.1:p.His169Asp	NC_000003.12:g.52407249G>C	missense_variant	7/17	chr3	52407249	G	C													0.98977	0.71638	FAIL
BAP1:p.Ile131CysfsTer13	BAP1	NM_004656.4:c.390_391insTGCG	NP_004647.1:p.Ile131CysfsTer13	NC_000003.12:g.52407446_52407449dup	frameshift_variant	6/17	chr3	52407445	T	TCGCA
BAP1:p.Ile210del	BAP1	NM_004656.4:c.630_632del	NP_004647.1:p.Ile210del	NC_000003.12:g.52406860_52406862del	inframe_deletion	8/17	chr3	52406855	CATG	C															FAIL
BAP1:p.Leu186Arg	BAP1	NM_004656.4:c.557T>G	NP_004647.1:p.Leu186Arg	NC_000003.12:g.52407197A>C	missense_variant	7/17	chr3	52407197	A	C													0.94981	0.71638	FAIL
BAP1:p.Leu573Val	BAP1	NM_004656.4:c.1717C>G	NP_004647.1:p.Leu573Val	NC_000003.12:g.52403428G>C	missense_variant	13/17	chr3	52403428	G	C													0.66364	0.71638	FAIL
BAP1:p.Phe674Leu	BAP1	NM_004656.4:c.2020T>C	NP_004647.1:p.Phe674Leu	NC_000003.12:g.52402638A>G	missense_variant	16/17	chr3	52402638	A	G													0.96006	0.71638	FAIL
BAP1:p.Phe82LeufsTer44	BAP1	NM_004656.4:c.242_243insT	NP_004647.1:p.Phe82LeufsTer44	NC_000003.12:g.52408488dup	frameshift_variant	4/17	chr3	52408486	G	GA															FAIL
BAP1:p.Pro175Ser	BAP1	NM_004656.4:c.523C>T	NP_004647.1:p.Pro175Ser	NC_000003.12:g.52407231G>A	missense_variant	7/17	chr3	52407231	G	A													0.89348	0.71638	FAIL
BAP1:p.Ser492TyrfsTer6	BAP1	NM_004656.4:c.1474_1475del	NP_004647.1:p.Ser492TyrfsTer6	NC_000003.12:g.52403673_52403674del	frameshift_variant	13/17	chr3	52403669	ACT	A															FAIL	Pathogenic	criteria provided, multiple submitters, no conflicts
BAP1:p.Ser596Gly	BAP1	NM_004656.4:c.1786A>G	NP_004647.1:p.Ser596Gly	NC_000003.12:g.52403242T>C	missense_variant	14/17	chr3	52403242	T	C	0.005954	0.07401	0	0.0004748	0.00587	6.533e-05	0.02196	0.07518	0	0.0006173	0.008961	0	0.13250	0.13787	FAIL	Benign	criteria provided, multiple submitters, no conflicts
BAP1:p.Trp196Ter	BAP1	NM_004656.4:c.587G>A	NP_004647.1:p.Trp196Ter	NC_000003.12:g.52406901C>T	stop_gained	8/17	chr3	52406901	C	T													0.85489	0.71638	FAIL	Pathogenic	criteria provided, multiple submitters, no conflicts
BARD1:c.2001+2T>C	BARD1	NM_000465.4:c.2001+2T>C		NC_000002.12:g.214730409A>G	splice_donor_variant		chr2	214730409	A	G	3.978e-06	0	0	0	0	3.267e-05	6.571e-06	0	0	0	0	0.0002069			PASS	Conflicting classifications of pathogenicity	criteria provided, conflicting classifications
BARD1:p.Arg658Cys	BARD1	NM_000465.4:c.1972C>T	NP_000456.2:p.Arg658Cys	NC_000002.12:g.214730440G>A	missense_variant	10/11	chr2	214730440	G	A	0.008426	0.002031	0.01147	0.008665	0.01252	0.004083	0.007327	0.002198	0.009842	0.008456	0.006612	0.003942	0.65354	0.33123	FAIL	Benign/Likely benign	criteria provided, multiple submitters, no conflicts
BARD1:p.Asn470Ser	BARD1	NM_000465.4:c.1409A>G	NP_000456.2:p.Asn470Ser	NC_000002.12:g.214767641T>C	missense_variant	6/11	chr2	214767641	T	C	0.0001035	0	0	7.923e-05	0.0001159	3.267e-05	7.23e-05	0	0	0.0001176	0.0001309	0	0.37696	0.71638	FAIL	Conflicting classifications of pathogenicity	criteria provided, conflicting classifications
BARD1:p.Asp712Tyr	BARD1	NM_000465.4:c.2134G>T	NP_000456.2:p.Asp712Tyr	NC_000002.12:g.214728876C>A	missense_variant	11/11	chr2	214728876	C	A													0.80984	0.71638	FAIL	Uncertain significance	criteria provided, single submitter
BARD1:p.Cys557Ser	BARD1	NM_000465.4:c.1670G>C	NP_000456.2:p.Cys557Ser	NC_000002.12:g.214752454C>G	missense_variant	7/11	chr2	214752454	C	G	0.01517	0.002954	5.437e-05	0.0231	0.005845	0.0132	0.01418	0.003646	0	0.02305	0.0106	0.009739	0.23535	0.16062	FAIL	Benign/Likely benign	criteria provided, multiple submitters, no conflicts
BARD1:p.Cys645Arg	BARD1	NM_000465.4:c.1933T>C	NP_000456.2:p.Cys645Arg	NC_000002.12:g.214730479A>G	missense_variant	10/11	chr2	214730479	A	G	0.005227	0.07021	0	0.0002463	0.00266	6.533e-05	0.01968	0.06733	0	0.0002058	0.009293	0.0002069	0.35950	0.28953	FAIL	Benign/Likely benign	criteria provided, multiple submitters, no conflicts
BARD1:p.Cys743Phe	BARD1	NM_000465.4:c.2228G>T	NP_000456.2:p.Cys743Phe	NC_000002.12:g.214728782C>A	missense_variant	11/11	chr2	214728782	C	A													0.47387	0.71638	FAIL
BARD1:p.Gln11His	BARD1	NM_000465.4:c.33G>T	NP_000456.2:p.Gln11His	NC_000002.12:g.214809537C>A	missense_variant	1/11	chr2	214809537	C	A	0.001614	0.0002004	0	0.001989	0.002441	0.0004119	0.001649	0.0001929	0	0.002029	0.002551	0.000207	0.15067	0.24469	FAIL	Conflicting classifications of pathogenicity	criteria provided, conflicting classifications
BARD1:p.Ile738Val	BARD1	NM_000465.4:c.2212A>G	NP_000456.2:p.Ile738Val	NC_000002.12:g.214728798T>C	missense_variant	11/11	chr2	214728798	T	C	0.007738	0.00523	0	0.008395	0.01157	0.003168	0.00751	0.005766	0	0.007981	0.0131	0.0031	0.43964	0.71638	FAIL	Benign/Likely benign	criteria provided, multiple submitters, no conflicts
BARD1:p.Leu239Gln	BARD1	NM_000465.4:c.716T>A	NP_000456.2:p.Leu239Gln	NC_000002.12:g.214781158A>T	missense_variant	4/11	chr2	214781158	A	T	0.0001012	6.449e-05	0	0.0001744	3.75e-05	4.344e-05	5.913e-05	0	0	0.0001029	6.55e-05	0	0.10697	0.20431	PASS	Conflicting classifications of pathogenicity	criteria provided, conflicting classifications
BARD1:p.Leu95Val	BARD1	NM_000465.4:c.283T>G	NP_000456.2:p.Leu95Val	NC_000002.12:g.214792378A>C	missense_variant	3/11	chr2	214792378	A	C													0.20803	0.28102	FAIL
BARD1:p.Lys596AsnfsTer9	BARD1	NM_000465.4:c.1788del	NP_000456.2:p.Lys596AsnfsTer9	NC_000002.12:g.214745749del	frameshift_variant	8/11	chr2	214745743	AT	A															FAIL	Pathogenic/Likely pathogenic	criteria provided, multiple submitters, no conflicts
BARD1:p.Pro300Ser	BARD1	NM_000465.4:c.898C>T	NP_000456.2:p.Pro300Ser	NC_000002.12:g.214780976G>A	missense_variant	4/11	chr2	214780976	G	A													0.33946	0.34929	FAIL	Uncertain significance	criteria provided, single submitter
BARD1:p.Ser184Phe	BARD1	NM_000465.4:c.551C>T	NP_000456.2:p.Ser184Phe	NC_000002.12:g.214781323G>A	missense_variant	4/11	chr2	214781323	G	A	3.998e-06	6.156e-05	0	0	0	0	6.575e-06	2.414e-05	0	0	0	0	0.61255	0.71638	FAIL	Uncertain significance	criteria provided, multiple submitters, no conflicts
BARD1:p.Ser761Asn	BARD1	NM_000465.4:c.2282G>A	NP_000456.2:p.Ser761Asn	NC_000002.12:g.214728728C>T	missense_variant	11/11	chr2	214728728	C	T	0.001696	0.0001231	0	0.00155	0.0001446	0	0.001465	0.0002171	0	0.001235	6.54e-05	0	0.52871	0.71638	FAIL	Conflicting classifications of pathogenicity	criteria provided, conflicting classifications
BARD1:p.Thr338Asn	BARD1	NM_000465.4:c.1013C>A	NP_000456.2:p.Thr338Asn	NC_000002.12:g.214780861G>T	missense_variant	4/11	chr2	214780861	G	T	3.982e-06	0	0	0	0	0	6.572e-06	2.413e-05	0	0	0	0	0.12910	0.25657	FAIL	Uncertain significance	criteria provided, multiple submitters, no conflicts
BARD1:p.Tyr745Asp	BARD1	NM_000465.4:c.2233T>G	NP_000456.2:p.Tyr745Asp	NC_000002.12:g.214728777A>C	missense_variant	11/11	chr2	214728777	A	C	1.194e-05	0	0	2.64e-05	0	0							0.50139	0.71638	FAIL	Uncertain significance	criteria provided, multiple submitters, no conflicts
BARD1:p.Val507Met	BARD1	NM_000465.4:c.1518_1519inv	NP_000456.2:p.Val507Met	NC_000002.12:g.214767531_214767532inv	missense_variant	6/11	chr2	214767531	CA	TG																Benign/Likely benign	criteria provided, multiple submitters, no conflicts
BBC3:p.Gly241Glu	BBC3	NM_001127240.3:c.722G>A	NP_001120712.1:p.Gly241Glu	NC_000019.10:g.47221765C>T	missense_variant	4/4	chr19	47221765	C	T	6.278e-05	0	0	0.0001398	0	0	7.233e-05	0	0	0.0001618	0	0	0.35808	0.32642	FAIL
BBC3:p.Leu251Arg	BBC3	NM_001127240.3:c.752T>G	NP_001120712.1:p.Leu251Arg	NC_000019.10:g.47221735A>C	missense_variant	4/4	chr19	47221735	A	C													0.17708	0.39380	FAIL
BBC3:p.Met5Thr	BBC3	NM_001127240.3:c.14T>C	NP_001120712.1:p.Met5Thr	NC_000019.10:g.47232589A>G	missense_variant	1/4	chr19	47232589	A	G	0.003361	0.001005	0	0.00365	0.002863	0	0.002936	0.0005546	0	0.003145	0.004058	0	0.28838	0.21073
BBC3:p.Thr22Met	BBC3	NM_001127240.3:c.65C>T	NP_001120712.1:p.Thr22Met	NC_000019.10:g.47232538G>A	missense_variant	1/4	chr19	47232538	G	A	6.389e-06	0	0	1.649e-05	0	0	6.569e-06	2.412e-05	0	0	0	0	0.10493	0.06391
BCL10:p.Gly116Val	BCL10	NM_003921.5:c.347G>T	NP_003912.1:p.Gly116Val	NC_000001.11:g.85267982C>A	missense_variant&splice_region_variant	3/3	chr1	85267982	C	A													0.65574	0.71638	PASS
BCL10:p.Phe165Leu	BCL10	NM_003921.5:c.493T>C	NP_003912.1:p.Phe165Leu	NC_000001.11:g.85267836A>G	missense_variant	3/3	chr1	85267836	A	G													0.64456	0.71638	FAIL
BCL2L1:p.Arg132Gln	BCL2L1	NM_138578.3:c.395G>A	NP_612815.1:p.Arg132Gln	NC_000020.11:g.31721824C>T	missense_variant	2/3	chr20	31721824	C	T	3.181e-05	0	0	6.153e-05	0	3.266e-05	6.57e-06	0	0	1.47e-05	0	0	0.52509	0.71638	FAIL
BCL2L1:p.Arg232Gln	BCL2L1	NM_138578.3:c.695G>A	NP_612815.1:p.Arg232Gln	NC_000020.11:g.31665956C>T	missense_variant	3/3	chr20	31665956	C	T	3.988e-06	0	0	8.837e-06	0	0							0.57065	0.71638	FAIL
BCL2L1:p.Pro48Ser	BCL2L1	NM_138578.3:c.142C>T	NP_612815.1:p.Pro48Ser	NC_000020.11:g.31722077G>A	missense_variant	2/3	chr20	31722077	G	A	4.263e-06	6.188e-05	0	0	0	0							0.58876	0.71638	FAIL
BCL2L1:p.Thr219Ala	BCL2L1	NM_138578.3:c.655A>G	NP_612815.1:p.Thr219Ala	NC_000020.11:g.31665996T>C	missense_variant	3/3	chr20	31665996	T	C	7.99e-06	0	0	1.776e-05	0	0							0.70639	0.71638	FAIL
BCL2L11:p.Asn170Ile	BCL2L11	NM_138621.5:c.509A>T	NP_619527.1:p.Asn170Ile	NC_000002.12:g.111164143A>T	missense_variant	4/4	chr2	111164143	A	T													0.69133	0.71638	FAIL
BCL2L11:p.Glu15Lys	BCL2L11	NM_138621.5:c.43G>A	NP_619527.1:p.Glu15Lys	NC_000002.12:g.111123788G>A	missense_variant	2/4	chr2	111123788	G	A	1.93e-05	0	0	3.759e-05	0	0							0.67845	0.71638	FAIL
BCL2L11:p.Ile190ProfsTer72	BCL2L11	NM_138621.5:c.568_575del	NP_619527.1:p.Ile190ProfsTer72	NC_000002.12:g.111164202_111164209del	frameshift_variant	4/4	chr2	111164201	CATTGTCCG	C
BCL2L11:p.Met142Arg	BCL2L11	NM_138621.5:c.425T>G	NP_619527.1:p.Met142Arg	NC_000002.12:g.111150074T>G	missense_variant	3/4	chr2	111150074	T	G	0.0004656	0.0001846	0	0.0005104	0.001273	0	0.000335	0.000217	0	0.000485	0.0005236	0	0.34833	0.30928	FAIL
BCL2L11:p.Trp93Ter	BCL2L11	NM_001204113.1:c.279G>A	NP_001191042.1:p.Trp93Ter	NC_000002.12:g.111142377G>A	stop_gained	4/6	chr2	111142377	G	A	0.0004702	0.0002961	0	0.001096	0.0002037	0	0.0005255	0.0001688	0	0.0009994	0.0001308	0	0.37256	0.18845	FAIL
BCL6:p.Arg228Gln	BCL6	NM_001706.5:c.683G>A	NP_001697.2:p.Arg228Gln	NC_000003.12:g.187729722C>T	missense_variant	5/10	chr3	187729722	C	T	1.994e-05	0	0	8.817e-06	0.0001159	0	3.943e-05	4.827e-05	0	2.94e-05	6.542e-05	0.0002076	0.66794	0.71638	FAIL
BCL6:p.Arg459Cys	BCL6	NM_001706.5:c.1375C>T	NP_001697.2:p.Arg459Cys	NC_000003.12:g.187728525G>A	missense_variant	6/10	chr3	187728525	G	A	0.001069	0.0004427	0	0.00181	0.001068	6.602e-05	0.001099	0.000266	0	0.001721	0.001637	0.0002072	0.49896	0.71638	FAIL	not provided	no classification provided
BCL6:p.Arg575Cys	BCL6	NM_001706.5:c.1723C>T	NP_001697.2:p.Arg575Cys	NC_000003.12:g.187725615G>A	missense_variant	8/10	chr3	187725615	G	A	7.957e-06	0	0	8.799e-06	0	0							0.74140	0.71638	FAIL
BCL6:p.Arg668His	BCL6	NM_001706.5:c.2003G>A	NP_001697.2:p.Arg668His	NC_000003.12:g.187722576C>T	missense_variant	10/10	chr3	187722576	C	T							6.572e-06	2.414e-05	0	0	0	0	0.85582	0.71638	FAIL
BCL6:p.Arg678His	BCL6	NM_001706.5:c.2033G>A	NP_001697.2:p.Arg678His	NC_000003.12:g.187722546C>T	missense_variant	10/10	chr3	187722546	C	T													0.85582	0.71638	FAIL
BCL6:p.Arg692His	BCL6	NM_001706.5:c.2075G>A	NP_001697.2:p.Arg692His	NC_000003.12:g.187722504C>T	missense_variant	10/10	chr3	187722504	C	T	3.585e-05	0	0	8.806e-06	8.71e-05	0.0001635	1.314e-05	0	0	1.47e-05	6.545e-05	0	0.71321	0.71638	FAIL
BCL6:p.Ile258Phe	BCL6	NM_001706.5:c.772A>T	NP_001697.2:p.Ile258Phe	NC_000003.12:g.187729633T>A	missense_variant	5/10	chr3	187729633	T	A													0.22476	0.41325	FAIL
BCL6:p.Met51Thr	BCL6	NM_001706.5:c.152T>C	NP_001697.2:p.Met51Thr	NC_000003.12:g.187733542A>G	missense_variant	3/10	chr3	187733542	A	G													0.91189	0.71638	FAIL
BCL6:p.Pro4Leu	BCL6	NM_001706.5:c.11C>T	NP_001697.2:p.Pro4Leu	NC_000003.12:g.187733683G>A	missense_variant	3/10	chr3	187733683	G	A	1.592e-05	0	5.437e-05	8.805e-06	2.892e-05	3.266e-05	3.287e-05	4.829e-05	0.0001927	2.94e-05	0	0	0.65740	0.71638	FAIL
BCL6:p.Val37Ala	BCL6	NM_001706.5:c.110T>C	NP_001697.2:p.Val37Ala	NC_000003.12:g.187733584A>G	missense_variant	3/10	chr3	187733584	A	G													0.74964	0.71638	FAIL
BCL6:p.Val450Ile	BCL6	NM_001706.5:c.1348G>A	NP_001697.2:p.Val450Ile	NC_000003.12:g.187729057C>T	missense_variant	5/10	chr3	187729057	C	T	3.865e-05	0	6.234e-05	0	0	6.65e-05	7.23e-05	0	0.0001926	0	0	0	0.59749	0.71638	FAIL
BCOR:p.Ala165Pro	BCOR	NM_001123385.2:c.493G>C	NP_001116857.1:p.Ala165Pro	NC_000023.11:g.40074853C>G	missense_variant	4/15	chrX	40074853	C	G	4.364e-05	0	0	8.562e-05	0	0	1.793e-05	0	0	3.772e-05	0	0	0.31128	0.33378	FAIL	Uncertain significance	criteria provided, multiple submitters, no conflicts
BCOR:p.Arg1053Gly	BCOR	NM_001123385.2:c.3157A>G	NP_001116857.1:p.Arg1053Gly	NC_000023.11:g.40071054T>C	missense_variant	6/15	chrX	40071054	T	C													0.39527	0.71638	FAIL
BCOR:p.Arg1589Cys	BCOR	NM_001123385.2:c.4765C>T	NP_001116857.1:p.Arg1589Cys	NC_000023.11:g.40054310G>A	missense_variant	13/15	chrX	40054310	G	A	0.0005981	0.0002342	0	0	0.0003322	0.005144	0.0002069	0.0001637	0	3.771e-05	0.0007667	0.003025	0.81149	0.71638	FAIL	Benign	criteria provided, multiple submitters, no conflicts
BCOR:p.Arg1661Gln	BCOR	NM_001123385.2:c.4982G>A	NP_001116857.1:p.Arg1661Gln	NC_000023.11:g.40052395C>T	missense_variant	15/15	chrX	40052395	C	T	5.469e-06	7.683e-05	0	0	0	0	9.02e-06	0	0	1.888e-05	0	0	0.68016	0.37257	FAIL
BCOR:p.Arg418LysfsTer21	BCOR	NM_001123385.2:c.1253_1254del	NP_001116857.1:p.Arg418LysfsTer21	NC_000023.11:g.40074093_40074094del	frameshift_variant	4/15	chrX	40074091	TTC	T															FAIL
BCOR:p.Arg810Ter	BCOR	NM_001123385.2:c.2428C>T	NP_001116857.1:p.Arg810Ter	NC_000023.11:g.40072918G>A	stop_gained	4/15	chrX	40072918	G	A													0.75768	0.71638	FAIL	Pathogenic	criteria provided, multiple submitters, no conflicts
BCOR:p.Asn1459Ser	BCOR	NM_001123385.2:c.4376A>G	NP_001116857.1:p.Asn1459Ser	NC_000023.11:g.40062191T>C	missense_variant	10/15	chrX	40062191	T	C	5.832e-06	8.149e-05	0	0	0	0	8.985e-06	3.269e-05	0	0	0	0	0.82239	0.71638	FAIL	Uncertain significance	criteria provided, single submitter
BCOR:p.Asp1352Asn	BCOR	NM_001123385.2:c.4054G>A	NP_001116857.1:p.Asp1352Asn	NC_000023.11:g.40062865C>T	missense_variant	9/15	chrX	40062865	C	T	2.202e-05	0	7.25e-05	2.467e-05	0	5.369e-05	4.449e-05	0	0	5.63e-05	0.0001874	0	0.45628	0.35670	FAIL
BCOR:p.Asp456His	BCOR	NM_001123385.2:c.1366G>C	NP_001116857.1:p.Asp456His	NC_000023.11:g.40073980C>G	missense_variant	4/15	chrX	40073980	C	G													0.80796	0.71638	FAIL
BCOR:p.Gln1371Ter	BCOR	NM_001123385.2:c.4111C>T	NP_001116857.1:p.Gln1371Ter	NC_000023.11:g.40062808G>A	stop_gained	9/15	chrX	40062808	G	A													0.65707	0.71638	FAIL	Likely pathogenic	criteria provided, single submitter
BCOR:p.Glu744Lys	BCOR	NM_001123385.2:c.2230G>A	NP_001116857.1:p.Glu744Lys	NC_000023.11:g.40073116C>T	missense_variant	4/15	chrX	40073116	C	T													0.67625	0.71638	FAIL
BCOR:p.Glu843Asp	BCOR	NM_001123385.2:c.2529G>T	NP_001116857.1:p.Glu843Asp	NC_000023.11:g.40072817C>A	missense_variant	4/15	chrX	40072817	C	A													0.03610	0.22578	FAIL
BCOR:p.Leu1368Phe	BCOR	NM_001123385.2:c.4104G>C	NP_001116857.1:p.Leu1368Phe	NC_000023.11:g.40062815C>G	missense_variant	9/15	chrX	40062815	C	G													0.35061	0.71638	FAIL
BCOR:p.Leu345His	BCOR	NM_001123385.2:c.1034T>A	NP_001116857.1:p.Leu345His	NC_000023.11:g.40074312A>T	missense_variant	4/15	chrX	40074312	A	T	2.192e-05	0	0	4.906e-05	0	0	8.883e-06	0	0	1.878e-05	0	0	0.65114	0.71638	FAIL	Uncertain significance	criteria provided, single submitter
BCOR:p.Leu477Phe	BCOR	NM_001123385.2:c.1429C>T	NP_001116857.1:p.Leu477Phe	NC_000023.11:g.40073917G>A	missense_variant	4/15	chrX	40073917	G	A													0.57102	0.71638	FAIL
BCOR:p.Lys412Asn	BCOR	NM_001123385.2:c.1236G>C	NP_001116857.1:p.Lys412Asn	NC_000023.11:g.40074110C>G	missense_variant	4/15	chrX	40074110	C	G													0.33660	0.32050	FAIL
BCOR:p.Pro1095Ala	BCOR	NM_001123385.2:c.3283C>G	NP_001116857.1:p.Pro1095Ala	NC_000023.11:g.40064555G>C	missense_variant	7/15	chrX	40064555	G	C													0.24068	0.30648	FAIL
BCOR:p.Pro649Leu	BCOR	NM_001123385.2:c.1946C>T	NP_001116857.1:p.Pro649Leu	NC_000023.11:g.40073400G>A	missense_variant	4/15	chrX	40073400	G	A													0.77815	0.71638	FAIL
BCOR:p.Pro678Ser	BCOR	NM_001123385.2:c.2032C>T	NP_001116857.1:p.Pro678Ser	NC_000023.11:g.40073314G>A	missense_variant	4/15	chrX	40073314	G	A	8.05e-05	0	0	0.0001574	0	0	7.958e-05	3.215e-05	0	0.0001499	0	0	0.82656	0.71638	FAIL	Benign	criteria provided, single submitter
BCOR:p.Thr555Ala	BCOR	NM_001123385.2:c.1663A>G	NP_001116857.1:p.Thr555Ala	NC_000023.11:g.40073683T>C	missense_variant	4/15	chrX	40073683	T	C													0.15027	0.19461	FAIL
BCOR:p.Trp191Gly	BCOR	NM_001123385.2:c.571T>G	NP_001116857.1:p.Trp191Gly	NC_000023.11:g.40074775A>C	missense_variant	4/15	chrX	40074775	A	C													0.92735	0.71638	FAIL
BCORL1:c.4919-2del	BCORL1	NM_001379451.1:c.4919-2del		NC_000023.11:g.130051858del	splice_acceptor_variant		chrX	130051857	CA	C															PASS
BCORL1:p.Ala106Thr	BCORL1	NM_001379451.1:c.316G>A	NP_001366380.1:p.Ala106Thr	NC_000023.11:g.130013088G>A	missense_variant	4/14	chrX	130013088	G	A													0.58477	0.33172	FAIL
BCORL1:p.Ala576Thr	BCORL1	NM_001379451.1:c.1726G>A	NP_001366380.1:p.Ala576Thr	NC_000023.11:g.130014498G>A	missense_variant	4/14	chrX	130014498	G	A													0.60088	0.71638	FAIL
BCORL1:p.Arg1273Gln	BCORL1	NM_001379451.1:c.3818G>A	NP_001366380.1:p.Arg1273Gln	NC_000023.11:g.130025119G>A	missense_variant	7/14	chrX	130025119	G	A	0.0001472	7.599e-05	0	0.0002321	0.0002188	0	0.0002684	0.0004551	0	0.0001696	0.000569	0	0.32250	0.31653	FAIL	Likely benign	criteria provided, single submitter
BCORL1:p.Arg1292Gln	BCORL1	NM_001379451.1:c.3875G>A	NP_001366380.1:p.Arg1292Gln	NC_000023.11:g.130025176G>A	missense_variant	7/14	chrX	130025176	G	A	9.302e-05	0.0002282	0	7.372e-05	3.653e-05	0.0003147	4.458e-05	6.478e-05	0	5.642e-05	0	0	0.60122	0.71638	FAIL
BCORL1:p.Arg1334Trp	BCORL1	NM_001379451.1:c.4000C>T	NP_001366380.1:p.Arg1334Trp	NC_000023.11:g.130025301C>T	missense_variant	7/14	chrX	130025301	C	T	1.776e-05	0	0.0001518	1.303e-05	0	0							0.44944	0.71638	FAIL
BCORL1:p.Arg945Ter	BCORL1	NM_001379451.1:c.2833C>T	NP_001366380.1:p.Arg945Ter	NC_000023.11:g.130015605C>T	stop_gained	4/14	chrX	130015605	C	T													0.08789	0.13787	FAIL
BCORL1:p.Asn195Asp	BCORL1	NM_001379451.1:c.583A>G	NP_001366380.1:p.Asn195Asp	NC_000023.11:g.130013355A>G	missense_variant	4/14	chrX	130013355	A	G	1.095e-05	0.000152	0	0	0	0	5.39e-05	0.000196	0	0	0	0	0.44724	0.33990	FAIL
BCORL1:p.Asn820His	BCORL1	NM_001379451.1:c.2458A>C	NP_001366380.1:p.Asn820His	NC_000023.11:g.130015230A>C	missense_variant	4/14	chrX	130015230	A	C													0.58617	0.71638	FAIL
BCORL1:p.Asp94Asn	BCORL1	NM_001379451.1:c.280G>A	NP_001366380.1:p.Asp94Asn	NC_000023.11:g.130013052G>A	missense_variant	4/14	chrX	130013052	G	A	0.0008385	0.0001532	0	0.0006528	0.002228	0	0.0006662	0.0002581	0	0.0006193	0.002441	0	0.43911	0.30739	FAIL	Likely benign	criteria provided, multiple submitters, no conflicts
BCORL1:p.Glu758Ter	BCORL1	NM_001379451.1:c.2272G>T	NP_001366380.1:p.Glu758Ter	NC_000023.11:g.130015044G>T	stop_gained	4/14	chrX	130015044	G	T													0.92959	0.71638	FAIL
BCORL1:p.Gly209Ser	BCORL1	NM_001379451.1:c.625G>A	NP_001366380.1:p.Gly209Ser	NC_000023.11:g.130013397G>A	missense_variant	4/14	chrX	130013397	G	A	0.07159	0.01148	7.217e-05	0.1108	0.02479	0.01866	0.06922	0.01431	0	0.1094	0.03708	0.01464	0.27088	0.18154	FAIL	Benign	criteria provided, single submitter
BCORL1:p.Gly793TrpfsTer94	BCORL1	NM_001379451.1:c.2375dup	NP_001366380.1:p.Gly793TrpfsTer94	NC_000023.11:g.130015147dup	frameshift_variant	4/14	chrX	130015143	G	GC															FAIL
BCORL1:p.Lys1053Arg	BCORL1	NM_001379451.1:c.3158A>G	NP_001366380.1:p.Lys1053Arg	NC_000023.11:g.130015930A>G	missense_variant	4/14	chrX	130015930	A	G	0.004433	0.0009118	0	0.007256	0.001714	5.241e-05	0.00448	0.0008442	0	0.007093	0.004561	0	0.38791	0.71638	FAIL	Benign	criteria provided, single submitter
BCORL1:p.Met644Val	BCORL1	NM_001379451.1:c.1930A>G	NP_001366380.1:p.Met644Val	NC_000023.11:g.130014702A>G	missense_variant	4/14	chrX	130014702	A	G													0.73548	0.71638	FAIL
BCORL1:p.Pro143Ala	BCORL1	NM_001379451.1:c.427C>G	NP_001366380.1:p.Pro143Ala	NC_000023.11:g.130013199C>G	missense_variant	4/14	chrX	130013199	C	G													0.41888	0.26527	FAIL
BCORL1:p.Pro1755GlnfsTer20	BCORL1	NM_001379451.1:c.5264del	NP_001366380.1:p.Pro1755GlnfsTer20	NC_000023.11:g.130056042del	frameshift_variant	14/14	chrX	130056035	TC	T															FAIL
BCORL1:p.Pro251Leu	BCORL1	NM_001379451.1:c.752C>T	NP_001366380.1:p.Pro251Leu	NC_000023.11:g.130013524C>T	missense_variant	4/14	chrX	130013524	C	T													0.06202	0.06391	FAIL
BCORL1:p.Pro386Ser	BCORL1	NM_001379451.1:c.1156C>T	NP_001366380.1:p.Pro386Ser	NC_000023.11:g.130013928C>T	missense_variant	4/14	chrX	130013928	C	T													0.22930	0.06391	FAIL
BCORL1:p.Pro578Leu	BCORL1	NM_001379451.1:c.1733C>T	NP_001366380.1:p.Pro578Leu	NC_000023.11:g.130014505C>T	missense_variant	4/14	chrX	130014505	C	T	7.656e-05	7.618e-05	0.0002165	1.227e-05	3.648e-05	0.0004196	6.288e-05	3.27e-05	0.0002836	3.775e-05	0	0.001145	0.27635	0.06391	FAIL
BCORL1:p.Pro810Leu	BCORL1	NM_001379451.1:c.2429C>T	NP_001366380.1:p.Pro810Leu	NC_000023.11:g.130015201C>T	missense_variant	4/14	chrX	130015201	C	T	7.108e-05	7.662e-05	0.0005772	2.455e-05	0	0.0001048	5.325e-05	9.664e-05	0.0002796	3.758e-05	0	0	0.48393	0.71638	FAIL
BCORL1:p.Ser876Thr	BCORL1	NM_001379451.1:c.2627G>C	NP_001366380.1:p.Ser876Thr	NC_000023.11:g.130015399G>C	missense_variant	4/14	chrX	130015399	G	C													0.54824	0.42656	FAIL
BCORL1:p.Ser878Gly	BCORL1	NM_001379451.1:c.2632A>G	NP_001366380.1:p.Ser878Gly	NC_000023.11:g.130015404A>G	missense_variant	4/14	chrX	130015404	A	G	0.002069	0	0.01927	6.123e-05	0	0.0002621	0.001117	0	0.02062	5.63e-05	9.297e-05	0.0003605	0.24053	0.28861	FAIL
BCORL1:p.Thr1111Met	BCORL1	NM_001379451.1:c.3332C>T	NP_001366380.1:p.Thr1111Met	NC_000023.11:g.130016104C>T	missense_variant	4/14	chrX	130016104	C	T	0.001637	0.0005326	0.0122	0.001113	0.0002553	0.0005242	0.001294	0.0004569	0.01361	0.001262	0.0001925	0.00112	0.28233	0.06391	FAIL
BCORL1:p.Thr15Ser	BCORL1	NM_001379451.1:c.44C>G	NP_001366380.1:p.Thr15Ser	NC_000023.11:g.130005275C>G	missense_variant	2/14	chrX	130005275	C	G													0.43085	0.71638	FAIL
BCORL1:p.Thr808Met	BCORL1	NM_001379451.1:c.2423C>T	NP_001366380.1:p.Thr808Met	NC_000023.11:g.130015195C>T	missense_variant	4/14	chrX	130015195	C	T	2.732e-05	0	0	6.132e-05	0	0	1.774e-05	3.219e-05	0	1.878e-05	0	0	0.46083	0.21832	FAIL
BCORL1:p.Val1139Met	BCORL1	NM_001379451.1:c.3415G>A	NP_001366380.1:p.Val1139Met	NC_000023.11:g.130016187G>A	missense_variant	4/14	chrX	130016187	G	A	5.988e-06	0	0	1.382e-05	0	0	8.956e-06	0	0	1.881e-05	0	0	0.07034	0.06391	FAIL	Likely benign	criteria provided, single submitter
BCORL1:p.Val881Met	BCORL1	NM_001379451.1:c.2641G>A	NP_001366380.1:p.Val881Met	NC_000023.11:g.130015413G>A	missense_variant	4/14	chrX	130015413	G	A	3.821e-05	7.601e-05	7.217e-05	3.673e-05	0	0.0001048	5.317e-05	9.653e-05	0	5.627e-05	0	0	0.44671	0.37899	FAIL
BCR:c.2707+5G>C	BCR	NM_004327.4:c.2707+5G>C		NC_000022.11:g.23289626G>C	splice_donor_5th_base_variant&intron_variant		chr22	23289626	G	C	3.211e-05	0.0002506	0	0	5.831e-05	6.567e-05	0.0001185	0.0003636	0	0	0.0001309	0.0002071			FAIL
BCR:p.Ala1204Gly	BCR	NM_004327.4:c.3611C>G	NP_004318.3:p.Ala1204Gly	NC_000022.11:g.23314599C>G	missense_variant	22/23	chr22	23314599	C	G	5.663e-05	0.0003857	5.478e-05	4.469e-05	2.935e-05	0	6.572e-06	0	0	1.47e-05	0	0	0.82502	0.71638	FAIL
BCR:p.Arg1072Cys	BCR	NM_004327.4:c.3214C>T	NP_004318.3:p.Arg1072Cys	NC_000022.11:g.23311728C>T	missense_variant	19/23	chr22	23311728	C	T	4.052e-06	0	0	0	0	0							0.53480	0.71638	FAIL
BCR:p.Arg132Pro	BCR	NM_004327.4:c.395G>C	NP_004318.3:p.Arg132Pro	NC_000022.11:g.23181355G>C	missense_variant	1/23	chr22	23181355	G	C	0.0007512	0.0002229	0	0.001488	0	0	0.0007248	0.0002175	0	0.001399	0.0002622	0	0.46828	0.42656	FAIL	Likely benign	criteria provided, single submitter
BCR:p.Arg474Gln	BCR	NM_004327.4:c.1421G>A	NP_004318.3:p.Arg474Gln	NC_000022.11:g.23253940G>A	missense_variant	2/23	chr22	23253940	G	A	4.858e-05	6.423e-05	0.0001092	1.807e-05	0.0001741	0	0.0001183	9.659e-05	0	4.411e-05	0.0006544	0	0.74765	0.71638	FAIL
BCR:p.Arg567AlafsTer56	BCR	NM_004327.4:c.1699del	NP_004318.3:p.Arg567AlafsTer56	NC_000022.11:g.23261487del	frameshift_variant	4/23	chr22	23261482	TC	T															FAIL
BCR:p.Arg72Pro	BCR	NM_004327.4:c.215G>C	NP_004318.3:p.Arg72Pro	NC_000022.11:g.23181175G>C	missense_variant	1/23	chr22	23181175	G	C	9.652e-05	0	0	7.548e-05	0.000281	0.0001174	0.0002076	9.715e-05	0.0001937	0.0002835	0.0004655	0	0.58717	0.36337	FAIL
BCR:p.Asn982del	BCR	NM_004327.4:c.2946_2948del	NP_004318.3:p.Asn982del	NC_000022.11:g.23295089_23295091del	inframe_deletion	16/23	chr22	23295084	TACA	T	1.193e-05	6.152e-05	5.437e-05	8.793e-06	0	0	1.972e-05	4.826e-05	0	1.47e-05	0	0			FAIL
BCR:p.Gln1244Glu	BCR	NM_004327.4:c.3730C>G	NP_004318.3:p.Gln1244Glu	NC_000022.11:g.23315436C>G	missense_variant	23/23	chr22	23315436	C	G	5.177e-05	0	5.438e-05	4.406e-05	0.0001157	3.267e-05	2.628e-05	2.412e-05	0	2.94e-05	0	0	0.80701	0.71638	FAIL	Uncertain significance	criteria provided, single submitter
BCR:p.Gln1251Arg	BCR	NM_004327.4:c.3752A>G	NP_004318.3:p.Gln1251Arg	NC_000022.11:g.23315458A>G	missense_variant	23/23	chr22	23315458	A	G	7.571e-05	6.193e-05	0.0001088	9.701e-05	8.674e-05	3.267e-05	7.228e-05	7.236e-05	0	0.0001176	0	0	0.76828	0.71638	FAIL	Uncertain significance	criteria provided, single submitter
BCR:p.Glu34Gly	BCR	NM_004327.4:c.101A>G	NP_004318.3:p.Glu34Gly	NC_000022.11:g.23181061A>G	missense_variant	1/23	chr22	23181061	A	G													0.68956	0.71638	FAIL
BCR:p.Glu46Asp	BCR	NM_004327.4:c.138G>T	NP_004318.3:p.Glu46Asp	NC_000022.11:g.23181098G>T	missense_variant	1/23	chr22	23181098	G	T	0.001699	0.0004527	0	0.002481	0.0006666	0.0004055	0.001593	0.0002184	0.0001936	0.002926	0.0001993	0.0004137	0.31975	0.71638	FAIL	Benign	criteria provided, single submitter
BCR:p.Glu606Asp	BCR	NM_004327.4:c.1818G>C	NP_004318.3:p.Glu606Asp	NC_000022.11:g.23268473G>C	missense_variant	5/23	chr22	23268473	G	C													0.53302	0.71638	FAIL
BCR:p.Gly166Asp	BCR	NM_004327.4:c.497G>A	NP_004318.3:p.Gly166Asp	NC_000022.11:g.23181457G>A	missense_variant	1/23	chr22	23181457	G	A	0.003076	0.0005323	0	0.004081	0.0001749	0	0.001991	0.0003136	0	0.002455	0.0002617	0	0.40893	0.33990	FAIL	Benign	criteria provided, single submitter
BCR:p.Gly431Arg	BCR	NM_004327.4:c.1291G>A	NP_004318.3:p.Gly431Arg	NC_000022.11:g.23253810G>A	missense_variant	2/23	chr22	23253810	G	A	2.024e-05	0	0	9.054e-06	2.906e-05	6.556e-05							0.66416	0.71638	FAIL
BCR:p.Gly480Glu	BCR	NM_004327.4:c.1439G>A	NP_004318.3:p.Gly480Glu	NC_000022.11:g.23253958G>A	missense_variant	2/23	chr22	23253958	G	A													0.90653	0.71638	FAIL
BCR:p.Pro672Ser	BCR	NM_004327.4:c.2014C>T	NP_004318.3:p.Pro672Ser	NC_000022.11:g.23273673C>T	missense_variant	8/23	chr22	23273673	C	T	3.977e-06	0	0	8.794e-06	0	0							0.47954	0.71638	FAIL
BCR:p.Ser885Leu	BCR	NM_004327.4:c.2654C>T	NP_004318.3:p.Ser885Leu	NC_000022.11:g.23289568C>T	missense_variant	13/23	chr22	23289568	C	T	7.955e-06	0	0	1.759e-05	0	0	6.568e-06	0	0	1.47e-05	0	0	0.82085	0.71638	FAIL
BCR:p.Thr1060Ile	BCR	NM_004327.4:c.3179C>T	NP_004318.3:p.Thr1060Ile	NC_000022.11:g.23310430C>T	missense_variant	18/23	chr22	23310430	C	T													0.81989	0.71638	FAIL
BCR:p.Thr1210Met	BCR	NM_004327.4:c.3629C>T	NP_004318.3:p.Thr1210Met	NC_000022.11:g.23314617C>T	missense_variant	22/23	chr22	23314617	C	T	3.985e-06	0	0	8.824e-06	0	0							0.62391	0.71638	FAIL
BCR:p.Thr845Met	BCR	NM_004327.4:c.2534C>T	NP_004318.3:p.Thr845Met	NC_000022.11:g.23288104C>T	missense_variant	12/23	chr22	23288104	C	T	0.0001273	0	0	4.396e-05	2.893e-05	0.0007512	7.229e-05	0	0	0.0001029	0	0.0006206	0.36823	0.30702	FAIL
BCR:p.Tyr910Cys	BCR	NM_004327.4:c.2729A>G	NP_004318.3:p.Tyr910Cys	NC_000022.11:g.23290360A>G	missense_variant	14/23	chr22	23290360	A	G	0.0208	0.01095	0.02278	0.0008878	0.119	0.003626	0.01418	0.01211	0.02352	0.0005733	0.08835	0.006012	0.68088	0.71638	FAIL
BCR:p.Val728Ile	BCR	NM_004327.4:c.2182G>A	NP_004318.3:p.Val728Ile	NC_000022.11:g.23284043G>A	missense_variant	9/23	chr22	23284043	G	A	8.709e-05	0	0.0005569	1.841e-05	0	0.0003062	3.945e-05	0	0.0001935	4.411e-05	0	0.0004146	0.61283	0.71638	FAIL
BCR:p.Val949Ile	BCR	NM_004327.4:c.2845G>A	NP_004318.3:p.Val949Ile	NC_000022.11:g.23292603G>A	missense_variant	15/23	chr22	23292603	G	A	0.004697	0.0007997	0.0001087	0.007262	0.001649	0.003659	0.004463	0.001255	0.0001931	0.006835	0.003404	0.004967	0.84838	0.71638	FAIL	Benign/Likely benign	criteria provided, multiple submitters, no conflicts
BIRC3:c.853+2T>C	BIRC3	NM_001165.5:c.853+2T>C		NC_000011.10:g.102325364T>C	splice_donor_variant		chr11	102325364	T	C															PASS
BIRC3:p.Ala384Val	BIRC3	NM_001165.5:c.1151C>T	NP_001156.1:p.Ala384Val	NC_000011.10:g.102331068C>T	missense_variant	6/9	chr11	102331068	C	T	4.378e-05	0	0	8.802e-05	2.895e-05	0	5.916e-05	2.413e-05	0	0.0001029	6.56e-05	0	0.69992	0.71638	FAIL
BIRC3:p.Arg401Lys	BIRC3	NM_001165.5:c.1202G>A	NP_001156.1:p.Arg401Lys	NC_000011.10:g.102331119G>A	missense_variant	6/9	chr11	102331119	G	A	0.005885	0.0016	0.0001088	0.008702	0.003242	0.004018	0.00543	0.001738	0	0.008161	0.00825	0.002487	0.74133	0.71638	FAIL	Likely benign	criteria provided, multiple submitters, no conflicts
BIRC3:p.Gln397Arg	BIRC3	NM_001165.5:c.1190A>G	NP_001156.1:p.Gln397Arg	NC_000011.10:g.102331107A>G	missense_variant	6/9	chr11	102331107	A	G													0.64112	0.71638	FAIL
BIRC3:p.Leu416Phe	BIRC3	NM_001165.5:c.1246C>T	NP_001156.1:p.Leu416Phe	NC_000011.10:g.102331163C>T	missense_variant	6/9	chr11	102331163	C	T													0.57395	0.71638	FAIL
BIRC3:p.Lys260Arg	BIRC3	NM_001165.5:c.779A>G	NP_001156.1:p.Lys260Arg	NC_000011.10:g.102325288A>G	missense_variant	2/9	chr11	102325288	A	G	0.02328	0.001756	0.0523	0.0004781	0.132	0.001993	0.0107	0.002196	0.04942	0.0002939	0.07699	0.003727	0.19252	0.17386	FAIL
BLM:p.Ala1043Asp	BLM	NM_000057.4:c.3128C>A	NP_000048.1:p.Ala1043Asp	NC_000015.10:g.90794275C>A	missense_variant	16/22	chr15	90794275	C	A	0.0008772	0.01191	0	1.767e-05	0.0005546	0	0.003829	0.01242	0	7.352e-05	0.003606	0	0.83499	0.71638	FAIL	Benign/Likely benign	criteria provided, multiple submitters, no conflicts
BLM:p.Ala746Val	BLM	NM_000057.4:c.2237C>T	NP_000048.1:p.Ala746Val	NC_000015.10:g.90766953C>T	missense_variant	10/22	chr15	90766953	C	T	3.995e-05	0	0	8.817e-05	0	0	5.261e-05	2.417e-05	0	7.352e-05	6.548e-05	0	0.59936	0.71638	FAIL	Uncertain significance	criteria provided, multiple submitters, no conflicts
BLM:p.Arg15Cys	BLM	NM_000057.4:c.43C>T	NP_000048.1:p.Arg15Cys	NC_000015.10:g.90747435C>T	missense_variant	2/22	chr15	90747435	C	T	0.0002381	0.0001889	0	0.000385	0.0003491	0	0.0002894	0.0001208	0	0.0005586	6.553e-05	0	0.57372	0.71638	FAIL	Conflicting classifications of pathogenicity	criteria provided, conflicting classifications
BLM:p.Arg404Trp	BLM	NM_000057.4:c.1210C>T	NP_000048.1:p.Arg404Trp	NC_000015.10:g.90760269C>T	missense_variant	6/22	chr15	90760269	C	T	3.58e-05	0	0	2.639e-05	0.0001156	3.266e-05	6.574e-06	2.414e-05	0	0	0	0	0.46414	0.71638	FAIL	Uncertain significance	criteria provided, multiple submitters, no conflicts
BLM:p.Arg643His	BLM	NM_000057.4:c.1928G>A	NP_000048.1:p.Arg643His	NC_000015.10:g.90763011G>A	missense_variant	8/22	chr15	90763011	G	A	0.00333	0.0008668	5.449e-05	0.004712	0.001341	0.003825	0.002787	0.000917	0.0001922	0.004499	0.0007201	0.003309	0.21572	0.32642	FAIL	Conflicting classifications of pathogenicity	criteria provided, conflicting classifications
BLM:p.Asn515MetfsTer16	BLM	NM_000057.4:c.1544del	NP_000048.1:p.Asn515MetfsTer16	NC_000015.10:g.90760917del	frameshift_variant	7/22	chr15	90760908	GA	G	4.563e-05	0.0001934	0	6.404e-05	0	0	6.665e-06	2.45e-05	0	0	0	0			FAIL	Pathogenic	criteria provided, multiple submitters, no conflicts
BLM:p.Asn92Asp	BLM	NM_000057.4:c.274A>G	NP_000048.1:p.Asn92Asp	NC_000015.10:g.90749542A>G	missense_variant	3/22	chr15	90749542	A	G	0.0001353	0	0	0.0002551	8.674e-05	0	0.0001576	0	0	0.0002792	0.0002616	0.0002069	0.30501	0.13787	FAIL	Conflicting classifications of pathogenicity	criteria provided, conflicting classifications
BLM:p.Asp388Tyr	BLM	NM_000057.4:c.1162G>T	NP_000048.1:p.Asp388Tyr	NC_000015.10:g.90760221G>T	missense_variant	6/22	chr15	90760221	G	T													0.18550	0.06391	FAIL
BLM:p.Asp44Asn	BLM	NM_000057.4:c.130G>A	NP_000048.1:p.Asp44Asn	NC_000015.10:g.90749398G>A	missense_variant	3/22	chr15	90749398	G	A													0.52294	0.31197	FAIL	Uncertain significance	criteria provided, multiple submitters, no conflicts
BLM:p.Gln123Arg	BLM	NM_000057.4:c.368A>G	NP_000048.1:p.Gln123Arg	NC_000015.10:g.90749636A>G	missense_variant	3/22	chr15	90749636	A	G	3.184e-05	0	0	5.279e-05	2.891e-05	0	4.599e-05	2.412e-05	0	7.349e-05	6.55e-05	0	0.04296	0.06391	FAIL	Uncertain significance	criteria provided, multiple submitters, no conflicts
BLM:p.Gln548Ter	BLM	NM_000057.4:c.1642C>T	NP_000048.1:p.Gln548Ter	NC_000015.10:g.90761015C>T	stop_gained	7/22	chr15	90761015	C	T	0.0001389	0	0	0.0002869	3.011e-05	0	0.0001709	0	0	0.0003676	0	0	0.35149	0.26456	FAIL	Pathogenic	criteria provided, multiple submitters, no conflicts
BLM:p.Gly1096Ala	BLM	NM_000057.4:c.3287G>C	NP_000048.1:p.Gly1096Ala	NC_000015.10:g.90798266G>C	missense_variant	17/22	chr15	90798266	G	C													0.74003	0.71638	FAIL	Uncertain significance	criteria provided, single submitter
BLM:p.Leu423Val	BLM	NM_000057.4:c.1267C>G	NP_000048.1:p.Leu423Val	NC_000015.10:g.90760640C>G	missense_variant	7/22	chr15	90760640	C	G													0.06338	0.06391	FAIL
BLM:p.Phe619Leu	BLM	NM_000057.4:c.1857C>A	NP_000048.1:p.Phe619Leu	NC_000015.10:g.90761230C>A	missense_variant	7/22	chr15	90761230	C	A													0.14636	0.23158	FAIL	Uncertain significance	criteria provided, single submitter
BLM:p.Pro1291Leu	BLM	NM_000057.4:c.3872C>T	NP_000048.1:p.Pro1291Leu	NC_000015.10:g.90809257C>T	missense_variant&splice_region_variant	20/22	chr15	90809257	C	T	7.953e-06	0	0	1.758e-05	0	0	3.943e-05	0	0	8.82e-05	0	0	0.66904	0.71638	FAIL	Uncertain significance	criteria provided, multiple submitters, no conflicts
BLM:p.Pro459Ser	BLM	NM_000057.4:c.1375C>T	NP_000048.1:p.Pro459Ser	NC_000015.10:g.90760748C>T	missense_variant	7/22	chr15	90760748	C	T													0.22286	0.23669	FAIL
BLM:p.Pro707Ser	BLM	NM_000057.4:c.2119C>T	NP_000048.1:p.Pro707Ser	NC_000015.10:g.90765340C>T	missense_variant	9/22	chr15	90765340	C	T	0.001643	0.0004921	0	0.002436	0.001937	0.001307	0.001689	0.0002896	0	0.002646	0.00288	0.001243	0.37024	0.39380	FAIL	Conflicting classifications of pathogenicity	criteria provided, conflicting classifications
BLM:p.Ser1209Thr	BLM	NM_000057.4:c.3625T>A	NP_000048.1:p.Ser1209Thr	NC_000015.10:g.90804233T>A	missense_variant	19/22	chr15	90804233	T	A	0.000358	0	0	0.0003607	0.0001735	0	0.0002826	0	0	0.0002794	0.0001309	0	0.79758	0.71638	FAIL	Conflicting classifications of pathogenicity	criteria provided, conflicting classifications
BLM:p.Ser1255Cys	BLM	NM_000057.4:c.3764C>G	NP_000048.1:p.Ser1255Cys	NC_000015.10:g.90809149C>G	missense_variant	20/22	chr15	90809149	C	G													0.66538	0.71638	FAIL	Uncertain significance	criteria provided, single submitter
BLM:p.Ser1380Arg	BLM	NM_000057.4:c.4140T>G	NP_000048.1:p.Ser1380Arg	NC_000015.10:g.90815165T>G	missense_variant	22/22	chr15	90815165	T	G	1.193e-05	0	0	2.637e-05	0	0							0.02439	0.06391	FAIL	Uncertain significance	criteria provided, multiple submitters, no conflicts
BLM:p.Thr1078Ile	BLM	NM_000057.4:c.3233C>T	NP_000048.1:p.Thr1078Ile	NC_000015.10:g.90798212C>T	missense_variant	17/22	chr15	90798212	C	T													0.83724	0.71638	FAIL
BLM:p.Thr1371Met	BLM	NM_000057.4:c.4112C>T	NP_000048.1:p.Thr1371Met	NC_000015.10:g.90815137C>T	missense_variant	22/22	chr15	90815137	C	T	2.386e-05	0	0	4.395e-05	0	0	2.629e-05	0	0	5.88e-05	0	0	0.20770	0.13787	FAIL	Uncertain significance	criteria provided, multiple submitters, no conflicts
BLM:p.Thr472Pro	BLM	NM_000057.4:c.1414A>C	NP_000048.1:p.Thr472Pro	NC_000015.10:g.90760787A>C	missense_variant	7/22	chr15	90760787	A	C													0.24348	0.06391	FAIL
BLM:p.Val4Ala	BLM	NM_000057.4:c.11T>C	NP_000048.1:p.Val4Ala	NC_000015.10:g.90747403T>C	missense_variant	2/22	chr15	90747403	T	C	0.001133	0.0003211	0	0.00216	0.000526	3.344e-05	0.001025	0.0002171	0.0001925	0.002029	0.0001964	0	0.57773	0.71638	FAIL	Conflicting classifications of pathogenicity	criteria provided, conflicting classifications
BMPR1A:c.334-1G>A	BMPR1A	NM_004329.3:c.334-1G>A		NC_000010.11:g.86899793G>A	splice_acceptor_variant		chr10	86899793	G	A															PASS
BMPR1A:p.Arg443Cys	BMPR1A	NM_004329.3:c.1327C>T	NP_004320.2:p.Arg443Cys	NC_000010.11:g.86921680C>T	missense_variant	11/13	chr10	86921680	C	T	0.000676	0.0001845	0	0.0008702	0.001763	0	0.0008217	0.0002656	0	0.0008232	0.00334	0	0.57327	0.71638	FAIL	Conflicting classifications of pathogenicity	criteria provided, conflicting classifications
BMPR1A:p.Asp208Tyr	BMPR1A	NM_004329.3:c.622G>T	NP_004320.2:p.Asp208Tyr	NC_000010.11:g.86912331G>T	missense_variant	8/13	chr10	86912331	G	T													0.99689	0.71638	FAIL
BMPR1A:p.Asp27Asn	BMPR1A	NM_004329.3:c.79G>A	NP_004320.2:p.Asp27Asn	NC_000010.11:g.86890073G>A	missense_variant	4/13	chr10	86890073	G	A													0.70228	0.71638	FAIL
BMPR1A:p.Asp40Gly	BMPR1A	NM_004329.3:c.119A>G	NP_004320.2:p.Asp40Gly	NC_000010.11:g.86890113A>G	missense_variant	4/13	chr10	86890113	A	G													0.74875	0.41325	FAIL	Uncertain significance	criteria provided, multiple submitters, no conflicts
BMPR1A:p.Cys76Phe	BMPR1A	NM_004329.3:c.227G>T	NP_004320.2:p.Cys76Phe	NC_000010.11:g.86890221G>T	missense_variant	4/13	chr10	86890221	G	T													0.93019	0.71638	FAIL
BMPR1A:p.Met160Val	BMPR1A	NM_004329.3:c.478A>G	NP_004320.2:p.Met160Val	NC_000010.11:g.86900074A>G	missense_variant	7/13	chr10	86900074	A	G	6.366e-05	0.0001847	0.0001087	1.759e-05	0.0001156	0.0001633	6.571e-05	0.0001448	0	4.409e-05	6.545e-05	0	0.59385	0.71638	FAIL	Conflicting classifications of pathogenicity	criteria provided, conflicting classifications
BRAF:p.Ala305Val	BRAF	NM_004333.6:c.914C>T	NP_004324.2:p.Ala305Val	NC_000007.14:g.140800428G>A	missense_variant	7/18	chr7	140800428	G	A	1.193e-05	0	0	0	0	9.799e-05	1.972e-05	4.828e-05	0	0	0	0.0002072	0.76750	0.71638	FAIL
BRAF:p.Ala38Val	BRAF	NM_004333.6:c.113C>T	NP_004324.2:p.Ala38Val	NC_000007.14:g.140924591G>A	missense_variant	1/18	chr7	140924591	G	A	7.861e-06	0.00017	0	0	0	0	1.318e-05	2.418e-05	0	0	6.549e-05	0	0.34822	0.71638	FAIL	Uncertain significance	criteria provided, multiple submitters, no conflicts
BRAF:p.Asp324Ala	BRAF	NM_004333.6:c.971A>C	NP_004324.2:p.Asp324Ala	NC_000007.14:g.140800371T>G	missense_variant	7/18	chr7	140800371	T	G													0.78814	0.71638	FAIL
BRAF:p.Asp594Ala	BRAF	NM_004333.6:c.1781A>C	NP_004324.2:p.Asp594Ala	NC_000007.14:g.140753354T>G	missense_variant	15/18	chr7	140753354	T	G													0.87182	0.71638	FAIL	Likely pathogenic	no assertion criteria provided
BRAF:p.Asp594Gly	BRAF	NM_004333.6:c.1781A>G	NP_004324.2:p.Asp594Gly	NC_000007.14:g.140753354T>C	missense_variant	15/18	chr7	140753354	T	C													0.87182	0.71638	FAIL	Conflicting classifications of pathogenicity	criteria provided, conflicting classifications
BRAF:p.Glu433Lys	BRAF	NM_004333.6:c.1297G>A	NP_004324.2:p.Glu433Lys	NC_000007.14:g.140783038C>T	missense_variant	10/18	chr7	140783038	C	T													0.78918	0.71638	FAIL
BRAF:p.Gly464Val	BRAF	NM_004333.6:c.1391G>T	NP_004324.2:p.Gly464Val	NC_000007.14:g.140781617C>A	missense_variant	11/18	chr7	140781617	C	A													0.85793	0.71638	FAIL	Pathogenic/Likely pathogenic	criteria provided, multiple submitters, no conflicts
BRAF:p.Gly9Ala	BRAF	NM_004333.6:c.26G>C	NP_004324.2:p.Gly9Ala	NC_000007.14:g.140924678C>G	missense_variant	1/18	chr7	140924678	C	G	3.704e-05	0	0	0	0.0001828	0	6.602e-06	0	0	1.476e-05	0	0	0.37202	0.71638	FAIL	Uncertain significance	criteria provided, multiple submitters, no conflicts
BRAF:p.Ile300Met	BRAF	NM_004333.6:c.900A>G	NP_004324.2:p.Ile300Met	NC_000007.14:g.140800442T>C	missense_variant	7/18	chr7	140800442	T	C													0.54497	0.71638	FAIL
BRAF:p.Leu485Phe	BRAF	NM_004333.6:c.1455G>T	NP_004324.2:p.Leu485Phe	NC_000007.14:g.140778053C>A	missense_variant	12/18	chr7	140778053	C	A													0.63685	0.71638	FAIL	Pathogenic	reviewed by expert panel
BRAF:p.Leu597Arg	BRAF	NM_004333.6:c.1790T>G	NP_004324.2:p.Leu597Arg	NC_000007.14:g.140753345A>C	missense_variant	15/18	chr7	140753345	A	C													0.94474	0.71638	FAIL	Pathogenic/Likely pathogenic	no assertion criteria provided
BRAF:p.Leu597Gln	BRAF	NM_004333.6:c.1790T>A	NP_004324.2:p.Leu597Gln	NC_000007.14:g.140753345A>T	missense_variant	15/18	chr7	140753345	A	T													0.94474	0.71638	FAIL	Pathogenic/Likely pathogenic	no assertion criteria provided
BRAF:p.Lys601Glu	BRAF	NM_004333.6:c.1801A>G	NP_004324.2:p.Lys601Glu	NC_000007.14:g.140753334T>C	missense_variant	15/18	chr7	140753334	T	C	3.98e-06	0	0	8.8e-06	0	0	0	0	0	0	0	0	0.87182	0.71638	FAIL	Pathogenic	criteria provided, single submitter
BRAF:p.Pro343Ser	BRAF	NM_004333.6:c.1027C>T	NP_004324.2:p.Pro343Ser	NC_000007.14:g.140794421G>A	missense_variant	8/18	chr7	140794421	G	A	2.784e-05	0	0	5.275e-05	2.891e-05	0	1.315e-05	0	0	2.941e-05	0	0	0.96887	0.71638	FAIL	Conflicting classifications of pathogenicity	criteria provided, conflicting classifications
BRAF:p.Pro453Thr	BRAF	NM_004333.6:c.1357C>A	NP_004324.2:p.Pro453Thr	NC_000007.14:g.140781651G>T	missense_variant	11/18	chr7	140781651	G	T													0.74418	0.71638	FAIL
BRAF:p.Ser394Pro	BRAF	NM_004333.6:c.1180T>C	NP_004324.2:p.Ser394Pro	NC_000007.14:g.140783155A>G	missense_variant&splice_region_variant	10/18	chr7	140783155	A	G							3.285e-05	0	0	7.349e-05	0	0	0.91150	0.71638	FAIL	Uncertain significance	criteria provided, multiple submitters, no conflicts
BRAF:p.Thr241Met	BRAF	NM_004333.6:c.722C>T	NP_004324.2:p.Thr241Met	NC_000007.14:g.140801550G>A	missense_variant	6/18	chr7	140801550	G	A	0	0	0	0	0	0	6.575e-06	0	0	1.47e-05	0	0	0.98936	0.71638	FAIL	Pathogenic/Likely pathogenic	criteria provided, multiple submitters, no conflicts
BRAF:p.Val590Leu	BRAF	NM_004333.6:c.1768G>C	NP_004324.2:p.Val590Leu	NC_000007.14:g.140753367C>G	missense_variant	15/18	chr7	140753367	C	G													0.84922	0.71638	FAIL
BRAF:p.Val600Glu	BRAF	NM_004333.6:c.1799T>A	NP_004324.2:p.Val600Glu	NC_000007.14:g.140753336A>T	missense_variant	15/18	chr7	140753336	A	T	3.98e-06	0	0	0	0	3.267e-05							0.94474	0.71638	FAIL	Pathogenic	criteria provided, multiple submitters, no conflicts
BRCA1:p.Ala1615Thr	BRCA1	NM_007294.4:c.4843G>A	NP_009225.1:p.Ala1615Thr	NC_000017.11:g.43071071C>T	missense_variant	15/23	chr17	43071071	C	T	3.978e-06	0	0	8.796e-06	0	0	1.314e-05	0	0	2.94e-05	0	0	0.14821	0.16062	FAIL	Uncertain significance	criteria provided, multiple submitters, no conflicts
BRCA1:p.Ala253Thr	BRCA1	NM_007294.4:c.757G>A	NP_009225.1:p.Ala253Thr	NC_000017.11:g.43094774C>T	missense_variant	10/23	chr17	43094774	C	T													0.13663	0.21800	FAIL	Conflicting classifications of pathogenicity	criteria provided, conflicting classifications
BRCA1:p.Ala675Pro	BRCA1	NM_007294.4:c.2023G>C	NP_009225.1:p.Ala675Pro	NC_000017.11:g.43093508C>G	missense_variant	10/23	chr17	43093508	C	G													0.00669	0.06391	FAIL
BRCA1:p.Arg1347Gly	BRCA1	NM_007294.4:c.4039A>G	NP_009225.1:p.Arg1347Gly	NC_000017.11:g.43091492T>C	missense_variant	10/23	chr17	43091492	T	C	0.003823	0.001169	0	0.00685	0.001652	0.0009161	0.004072	0.001616	0	0.006437	0.003139	0.001034	0.31759	0.37556	FAIL	Benign	reviewed by expert panel
BRCA1:p.Arg1751Gln	BRCA1	NM_007294.4:c.5252G>A	NP_009225.1:p.Arg1751Gln	NC_000017.11:g.43057077C>T	missense_variant	19/23	chr17	43057077	C	T	3.579e-05	0	0	6.153e-05	5.782e-05	0	2.629e-05	2.414e-05	0	4.41e-05	0	0	0.50556	0.71638	FAIL	Benign	reviewed by expert panel
BRCA1:p.Arg496Cys	BRCA1	NM_007294.4:c.1486C>T	NP_009225.1:p.Arg496Cys	NC_000017.11:g.43094045G>A	missense_variant	10/23	chr17	43094045	G	A	0.0002349	6.153e-05	0	0.0003083	0.0005496	0	0.000171	9.659e-05	0	0.0002353	0.0001967	0	0.09068	0.06391	FAIL	Benign	reviewed by expert panel
BRCA1:p.Arg841Trp	BRCA1	NM_007294.4:c.2521C>T	NP_009225.1:p.Arg841Trp	NC_000017.11:g.43093010G>A	missense_variant	10/23	chr17	43093010	G	A	0.001673	0.0009847	0	0.002494	0.0009836	0.00183	0.001505	0.0006278	0	0.002558	0.0007205	0.002276	0.33603	0.16062	FAIL	Benign	reviewed by expert panel
BRCA1:p.Arg866Cys	BRCA1	NM_007294.4:c.2596C>T	NP_009225.1:p.Arg866Cys	NC_000017.11:g.43092935G>A	missense_variant	10/23	chr17	43092935	G	A	0.0001474	0.0001231	0	0.0002376	0	6.536e-05	0.0001183	7.24e-05	0	0.0001911	0	0	0.52524	0.71638	FAIL	Benign	reviewed by expert panel
BRCA1:p.Asn550His	BRCA1	NM_007294.4:c.1648A>C	NP_009225.1:p.Asn550His	NC_000017.11:g.43093883T>G	missense_variant	10/23	chr17	43093883	T	G	0.0002591	6.161e-05	0	0.0003705	0.0002898	0.0002614	0.0003482	4.825e-05	0	0.0003528	0.0009161	0.0004139	0.14821	0.06391	FAIL	Benign	reviewed by expert panel
BRCA1:p.Gln1144His	BRCA1	NM_007294.4:c.3432G>T	NP_009225.1:p.Gln1144His	NC_000017.11:g.43092099C>A	missense_variant	10/23	chr17	43092099	C	A													0.41516	0.34134	FAIL	Likely benign	criteria provided, single submitter
BRCA1:p.Gln1200His	BRCA1	NM_007294.4:c.3600G>T	NP_009225.1:p.Gln1200His	NC_000017.11:g.43091931C>A	missense_variant	10/23	chr17	43091931	C	A	0.0001156	0	5.456e-05	3.525e-05	0.0006663	0	9.198e-05	0	0	4.41e-05	0.00072	0	0.24868	0.06391	FAIL	Benign	reviewed by expert panel
BRCA1:p.Gln54Ter	BRCA1	NM_007294.4:c.160C>T	NP_009225.1:p.Gln54Ter	NC_000017.11:g.43106508G>A	stop_gained	4/23	chr17	43106508	G	A													0.51287	0.71638	FAIL	Pathogenic	reviewed by expert panel
BRCA1:p.Glu1250Lys	BRCA1	NM_007294.4:c.3748G>A	NP_009225.1:p.Glu1250Lys	NC_000017.11:g.43091783C>T	missense_variant	10/23	chr17	43091783	C	T	0.000199	6.152e-05	0	0.0004051	2.891e-05	0	0.0001577	4.823e-05	0	0.0002793	0	0	0.22352	0.06391	FAIL	Benign	reviewed by expert panel
BRCA1:p.Glu143Lys	BRCA1	NM_007294.4:c.427G>A	NP_009225.1:p.Glu143Lys	NC_000017.11:g.43104136C>T	missense_variant	6/23	chr17	43104136	C	T	8.366e-05	0	0.0004356	6.162e-05	2.897e-05	0.0001312	3.953e-05	0	0.0001925	7.358e-05	0	0	0.39831	0.30630	FAIL	Benign	reviewed by expert panel
BRCA1:p.Glu29Gly	BRCA1	NM_007294.4:c.86A>G	NP_009225.1:p.Glu29Gly	NC_000017.11:g.43115774T>C	missense_variant	3/23	chr17	43115774	T	C	3.992e-06	0	0	8.831e-06	0	0	6.58e-06	0	0	1.471e-05	0	0	0.53208	0.38783	FAIL	Conflicting classifications of pathogenicity	criteria provided, conflicting classifications
BRCA1:p.Glu326Lys	BRCA1	NM_007294.4:c.976G>A	NP_009225.1:p.Glu326Lys	NC_000017.11:g.43094555C>T	missense_variant	10/23	chr17	43094555	C	T													0.44140	0.29334	FAIL
BRCA1:p.Glu418Lys	BRCA1	NM_007294.4:c.1252G>A	NP_009225.1:p.Glu418Lys	NC_000017.11:g.43094279C>T	missense_variant	10/23	chr17	43094279	C	T													0.12487	0.06391	FAIL
BRCA1:p.His1006GlnfsTer17	BRCA1	NM_007294.4:c.3018_3021del	NP_009225.1:p.His1006GlnfsTer17	NC_000017.11:g.43092512_43092515del	frameshift_variant	10/23	chr17	43092509	TTGAA	T															FAIL	Pathogenic	reviewed by expert panel
BRCA1:p.His399Arg	BRCA1	NM_007294.4:c.1196A>G	NP_009225.1:p.His399Arg	NC_000017.11:g.43094335T>C	missense_variant	10/23	chr17	43094335	T	C	3.985e-06	0	0	8.825e-06	0	0							0.08346	0.06391	FAIL	Conflicting classifications of pathogenicity	criteria provided, conflicting classifications
BRCA1:p.His476Arg	BRCA1	NM_007294.4:c.1427A>G	NP_009225.1:p.His476Arg	NC_000017.11:g.43094104T>C	missense_variant	10/23	chr17	43094104	T	C	0.0001791	0.002276	0	0	0.0002313	0	0.0006307	0.002195	0	0	0.0003274	0	0.11859	0.18532	FAIL	Benign/Likely benign	criteria provided, multiple submitters, no conflicts
BRCA1:p.Ile1237Met	BRCA1	NM_007294.4:c.3711A>G	NP_009225.1:p.Ile1237Met	NC_000017.11:g.43091820T>C	missense_variant	10/23	chr17	43091820	T	C	3.98e-06	0	0	8.805e-06	0	0	1.314e-05	0	0	2.94e-05	0	0	0.10493	0.06391	FAIL	Conflicting classifications of pathogenicity	criteria provided, conflicting classifications
BRCA1:p.Leu1072Val	BRCA1	NM_007294.4:c.3214C>G	NP_009225.1:p.Leu1072Val	NC_000017.11:g.43092317G>C	missense_variant	10/23	chr17	43092317	G	C													0.13140	0.06391	FAIL
BRCA1:p.Lys820Glu	BRCA1	NM_007294.4:c.2458A>G	NP_009225.1:p.Lys820Glu	NC_000017.11:g.43093073T>C	missense_variant	10/23	chr17	43093073	T	C	0.002401	0.03311	0	5.294e-05	0.001475	6.535e-05	0.008889	0.03078	0	0.0001029	0.00347	0	0.10649	0.23121	FAIL	Benign	reviewed by expert panel
BRCA1:p.Lys862Glu	BRCA1	NM_007294.4:c.2584A>G	NP_009225.1:p.Lys862Glu	NC_000017.11:g.43092947T>C	missense_variant	10/23	chr17	43092947	T	C	5.975e-05	0	0	7.042e-05	2.893e-05	0.0001308	6.569e-06	0	0	1.47e-05	0	0	0.46820	0.40164	FAIL	Benign	reviewed by expert panel
BRCA1:p.Met1652Ile	BRCA1	NM_007294.4:c.4956G>A	NP_009225.1:p.Met1652Ile	NC_000017.11:g.43070958C>T	missense_variant	15/23	chr17	43070958	C	T	0.01799	0.001846	0.0001087	0.01517	0.004163	0.03799	0.01383	0.001883	0.0001922	0.01623	0.004254	0.03165	0.33191	0.71638	FAIL	Benign	reviewed by expert panel
BRCA1:p.Phe486Leu	BRCA1	NM_007294.4:c.1456T>C	NP_009225.1:p.Phe486Leu	NC_000017.11:g.43094075A>G	missense_variant	10/23	chr17	43094075	A	G	0.0002786	0.0001846	0	0.0003697	0.0002892	0.0003594	0.0003877	0.000193	0	0.0003528	0.0009168	0.0004139	0.04092	0.06391	FAIL	Benign	reviewed by expert panel
BRCA1:p.Pro798Leu	BRCA1	NM_007294.4:c.2393C>T	NP_009225.1:p.Pro798Leu	NC_000017.11:g.43093138G>A	missense_variant	10/23	chr17	43093138	G	A	7.986e-06	0	0	1.767e-05	0	0	6.578e-06	0	0	1.47e-05	0	0	0.23700	0.06391	FAIL	Conflicting classifications of pathogenicity	criteria provided, conflicting classifications
BRCA1:p.Ser1097Cys	BRCA1	NM_007294.4:c.3289A>T	NP_009225.1:p.Ser1097Cys	NC_000017.11:g.43092242T>A	missense_variant	10/23	chr17	43092242	T	A													0.22822	0.24889	FAIL	Conflicting classifications of pathogenicity	criteria provided, conflicting classifications
BRCA1:p.Ser1512Ile	BRCA1	NM_007294.4:c.4535G>T	NP_009225.1:p.Ser1512Ile	NC_000017.11:g.43074471C>A	missense_variant	14/23	chr17	43074471	C	A	0.002371	0.0007382	0	0.003739	0.001735	0.0004899	0.002254	0.0006759	0	0.003806	0.001113	0.0002073	0.50863	0.18695	FAIL	Benign	reviewed by expert panel
BRCA1:p.Thr1242Ala	BRCA1	NM_007294.4:c.3724A>G	NP_009225.1:p.Thr1242Ala	NC_000017.11:g.43091807T>C	missense_variant	10/23	chr17	43091807	T	C	3.98e-06	6.152e-05	0	0	0	0							0.12550	0.06391	FAIL	Benign	reviewed by expert panel
BRCA1:p.Thr464Ile	BRCA1	NM_007294.4:c.1391C>T	NP_009225.1:p.Thr464Ile	NC_000017.11:g.43094140G>A	missense_variant	10/23	chr17	43094140	G	A	3.983e-06	0	0	8.81e-06	0	0							0.71922	0.71638	FAIL	Conflicting classifications of pathogenicity	criteria provided, conflicting classifications
BRCA1:p.Thr539Met	BRCA1	NM_007294.4:c.1616C>T	NP_009225.1:p.Thr539Met	NC_000017.11:g.43093915G>A	missense_variant	10/23	chr17	43093915	G	A	6.378e-05	0	0	1.764e-05	0	0.0004249	3.288e-05	0	0	5.882e-05	0	0.0002071	0.12196	0.06391	FAIL	Benign	reviewed by expert panel
BRCA1:p.Tyr179Cys	BRCA1	NM_007294.4:c.536A>G	NP_009225.1:p.Tyr179Cys	NC_000017.11:g.43099786T>C	missense_variant	7/23	chr17	43099786	T	C	0.0002585	6.152e-05	0	0.0003693	0.0002891	0.0002613	0.0003482	4.824e-05	0	0.0003528	0.0009166	0.0004142	0.51987	0.71638	FAIL	Benign	reviewed by expert panel
BRCA1:p.Val1247Ile	BRCA1	NM_007294.4:c.3739G>A	NP_009225.1:p.Val1247Ile	NC_000017.11:g.43091792C>T	missense_variant	10/23	chr17	43091792	C	T	9.552e-05	6.152e-05	0.001087	1.761e-05	2.891e-05	0	8.542e-05	0.0001448	0.001347	0	0	0	0.05327	0.06391	FAIL	Benign	reviewed by expert panel
BRCA2:p.Ala1393Val	BRCA2	NM_000059.4:c.4178C>T	NP_000050.3:p.Ala1393Val	NC_000013.11:g.32338533C>T	missense_variant	11/27	chr13	32338533	C	T	4.147e-06	6.384e-05	0	0	0	0	1.974e-05	2.417e-05	0	2.942e-05	0	0	0.27007	0.31930	FAIL	Conflicting classifications of pathogenicity	criteria provided, conflicting classifications
BRCA2:p.Ala2637Val	BRCA2	NM_000059.4:c.7910C>T	NP_000050.3:p.Ala2637Val	NC_000013.11:g.32362627C>T	missense_variant	17/27	chr13	32362627	C	T													0.56871	0.34540	FAIL	Uncertain significance	criteria provided, multiple submitters, no conflicts
BRCA2:p.Ala2717Ser	BRCA2	NM_000059.4:c.8149G>T	NP_000050.3:p.Ala2717Ser	NC_000013.11:g.32363351G>T	missense_variant	18/27	chr13	32363351	G	T	0.001094	0.0003691	0	0.00177	0.0008962	0	0.001282	0.0005311	0	0.001882	0.002358	0	0.59433	0.34540	FAIL	Benign	reviewed by expert panel
BRCA2:p.Ala2951Thr	BRCA2	NM_000059.4:c.8851G>A	NP_000050.3:p.Ala2951Thr	NC_000013.11:g.32379413G>A	missense_variant	22/27	chr13	32379413	G	A	0.00955	0.001233	0.0001633	0.004933	0.03784	0.01417	0.008346	0.001231	0	0.005116	0.0502	0.01407	0.86883	0.71638	FAIL	Benign	reviewed by expert panel
BRCA2:p.Ala75Pro	BRCA2	NM_000059.4:c.223G>C	NP_000050.3:p.Ala75Pro	NC_000013.11:g.32319232G>C	missense_variant	3/27	chr13	32319232	G	C	0.0002586	0.0002465	0	0.0003695	0.0005204	0	0.0003287	0.000169	0	0.000441	0.0007205	0	0.63693	0.71638	FAIL	Benign	reviewed by expert panel
BRCA2:p.Ala938ProfsTer21	BRCA2	NM_000059.4:c.2808_2811del	NP_000050.3:p.Ala938ProfsTer21	NC_000013.11:g.32337163_32337166del	frameshift_variant	11/27	chr13	32337160	TAAAC	T	7.973e-06	0	0	1.764e-05	0	0	1.314e-05	2.411e-05	0	1.47e-05	0	0			FAIL	Pathogenic	reviewed by expert panel
BRCA2:p.Arg2034Cys	BRCA2	NM_000059.4:c.6100C>T	NP_000050.3:p.Arg2034Cys	NC_000013.11:g.32340455C>T	missense_variant	11/27	chr13	32340455	C	T	0.003128	0.001421	0.0001087	0.00497	0.004252	3.268e-05	0.003385	0.001448	0.0001924	0.005339	0.004318	0	0.08933	0.06391	FAIL	Benign	reviewed by expert panel
BRCA2:p.Arg2268Lys	BRCA2	NM_000059.4:c.6803G>A	NP_000050.3:p.Arg2268Lys	NC_000013.11:g.32341158G>A	missense_variant	11/27	chr13	32341158	G	A	3.193e-05	0.0005081	0	0	0	0	0.0001775	0.0005791	0	0	0.000131	0	0.47797	0.33123	FAIL	Conflicting classifications of pathogenicity	criteria provided, conflicting classifications
BRCA2:p.Arg2494Ter	BRCA2	NM_000059.4:c.7480C>T	NP_000050.3:p.Arg2494Ter	NC_000013.11:g.32356472C>T	stop_gained	15/27	chr13	32356472	C	T	3.182e-05	0	0.0001631	0	0	3.266e-05	1.315e-05	0	0	0	0	0	0.53795	0.71638	FAIL	Pathogenic	reviewed by expert panel
BRCA2:p.Arg2502His	BRCA2	NM_000059.4:c.7505G>A	NP_000050.3:p.Arg2502His	NC_000013.11:g.32356497G>A	missense_variant	15/27	chr13	32356497	G	A	6.364e-05	0	0	6.156e-05	0	0.000294	5.913e-05	2.412e-05	0	8.819e-05	0	0.0004139	0.17113	0.06391	FAIL	Benign	reviewed by expert panel
BRCA2:p.Arg2991His	BRCA2	NM_000059.4:c.8972G>A	NP_000050.3:p.Arg2991His	NC_000013.11:g.32379768G>A	missense_variant	23/27	chr13	32379768	G	A	8.374e-05	0	0	1.767e-05	0.0004052	0.0001634	1.974e-05	0	0	2.941e-05	6.557e-05	0	0.77471	0.71638	FAIL	Benign/Likely benign	criteria provided, multiple submitters, no conflicts
BRCA2:p.Asn1147Ser	BRCA2	NM_000059.4:c.3440A>G	NP_000050.3:p.Asn1147Ser	NC_000013.11:g.32337795A>G	missense_variant	11/27	chr13	32337795	A	G													0.18514	0.06391	FAIL
BRCA2:p.Asn1198MetfsTer11	BRCA2	NM_000059.4:c.3593del	NP_000050.3:p.Asn1198MetfsTer11	NC_000013.11:g.32337948del	frameshift_variant	11/27	chr13	32337943	GA	G															FAIL	Pathogenic	reviewed by expert panel
BRCA2:p.Asn1228Asp	BRCA2	NM_000059.4:c.3682A>G	NP_000050.3:p.Asn1228Asp	NC_000013.11:g.32338037A>G	missense_variant	11/27	chr13	32338037	A	G	4.008e-05	0	0	7.959e-05	0	3.314e-05	3.285e-05	0	0	7.351e-05	0	0	0.34833	0.26330	FAIL	Benign	reviewed by expert panel
BRCA2:p.Asn1287Lys	BRCA2	NM_000059.4:c.3861T>A	NP_000050.3:p.Asn1287Lys	NC_000013.11:g.32338216T>A	missense_variant	11/27	chr13	32338216	T	A													0.03517	0.06391	FAIL	Conflicting classifications of pathogenicity	criteria provided, conflicting classifications
BRCA2:p.Asn1288del	BRCA2	NM_000059.4:c.3864_3866del	NP_000050.3:p.Asn1288del	NC_000013.11:g.32338219_32338221del	inframe_deletion	11/27	chr13	32338213	AAAT	A	5.072e-06	0	0	1.076e-05	0	0	6.57e-06	2.412e-05	0	0	0	0			FAIL	Uncertain significance	criteria provided, multiple submitters, no conflicts
BRCA2:p.Asp1420Tyr	BRCA2	NM_000059.4:c.4258G>T	NP_000050.3:p.Asp1420Tyr	NC_000013.11:g.32338613G>T	missense_variant	11/27	chr13	32338613	G	T	0.006497	0.001106	0	0.007444	0.001588	0.008463	0.006002	0.001472	0.0003846	0.007767	0.002161	0.00724	0.19006	0.28607	FAIL	Benign	reviewed by expert panel
BRCA2:p.Asp1469His	BRCA2	NM_000059.4:c.4405G>C	NP_000050.3:p.Asp1469His	NC_000013.11:g.32338760G>C	missense_variant	11/27	chr13	32338760	G	C													0.21098	0.06391	FAIL
BRCA2:p.Asp1796CysfsTer8	BRCA2	NM_000059.4:c.5386_5393del	NP_000050.3:p.Asp1796CysfsTer8	NC_000013.11:g.32339741_32339748del	frameshift_variant	11/27	chr13	32339737	AAAAGATGC	A																Pathogenic/Likely pathogenic	criteria provided, multiple submitters, no conflicts
BRCA2:p.Asp224del	BRCA2	NM_000059.4:c.670_672del	NP_000050.3:p.Asp224del	NC_000013.11:g.32329481_32329483del	inframe_deletion	8/27	chr13	32329478	CATG	C	4.086e-06	0	0	0	0	3.352e-05	6.571e-06	0	0	0	0	0			FAIL	Uncertain significance	criteria provided, multiple submitters, no conflicts
BRCA2:p.Asp362Asn	BRCA2	NM_000059.4:c.1084G>A	NP_000050.3:p.Asp362Asn	NC_000013.11:g.32332562G>A	missense_variant	10/27	chr13	32332562	G	A													0.25147	0.22689	FAIL
BRCA2:p.Asp427His	BRCA2	NM_000059.4:c.1279G>C	NP_000050.3:p.Asp427His	NC_000013.11:g.32332757G>C	missense_variant	10/27	chr13	32332757	G	C	8.209e-06	0.0001283	0	0	0	0	6.577e-06	2.416e-05	0	0	0	0	0.39958	0.71638	FAIL	Conflicting classifications of pathogenicity	criteria provided, conflicting classifications
BRCA2:p.Asp596His	BRCA2	NM_000059.4:c.1786G>C	NP_000050.3:p.Asp596His	NC_000013.11:g.32333264G>C	missense_variant	10/27	chr13	32333264	G	C	0.0003374	0.0001258	0	0.0006888	5.948e-05	0	0.0002433	9.657e-05	0	0.0004851	0	0	0.27459	0.38300	FAIL	Benign	reviewed by expert panel
BRCA2:p.Asp935Asn	BRCA2	NM_000059.4:c.2803G>A	NP_000050.3:p.Asp935Asn	NC_000013.11:g.32337158G>A	missense_variant	11/27	chr13	32337158	G	A	0.000606	0.0002471	0	0.001103	0.0004927	0	0.0006506	0.0003378	0	0.0009852	0.001047	0	0.19147	0.06391	FAIL	Benign/Likely benign	criteria provided, multiple submitters, no conflicts
BRCA2:p.Gln2655Arg	BRCA2	NM_000059.4:c.7964A>G	NP_000050.3:p.Gln2655Arg	NC_000013.11:g.32362681A>G	missense_variant	17/27	chr13	32362681	A	G													0.94349	0.71638	FAIL	Conflicting classifications of pathogenicity	criteria provided, conflicting classifications
BRCA2:p.Glu1422Lys	BRCA2	NM_000059.4:c.4264G>A	NP_000050.3:p.Glu1422Lys	NC_000013.11:g.32338619G>A	missense_variant	11/27	chr13	32338619	G	A													0.40542	0.23411	FAIL
BRCA2:p.Glu1511Lys	BRCA2	NM_000059.4:c.4531G>A	NP_000050.3:p.Glu1511Lys	NC_000013.11:g.32338886G>A	missense_variant	11/27	chr13	32338886	G	A	2.797e-05	0	0	8.858e-06	0	0.0001962	3.286e-05	9.653e-05	0	1.47e-05	0	0	0.06076	0.06391	FAIL	Conflicting classifications of pathogenicity	criteria provided, conflicting classifications
BRCA2:p.Glu1571Gln	BRCA2	NM_000059.4:c.4711G>C	NP_000050.3:p.Glu1571Gln	NC_000013.11:g.32339066G>C	missense_variant	11/27	chr13	32339066	G	C													0.29098	0.20007	FAIL
BRCA2:p.Glu3393Gln	BRCA2	NM_000059.4:c.10177G>C	NP_000050.3:p.Glu3393Gln	NC_000013.11:g.32398690G>C	missense_variant	27/27	chr13	32398690	G	C													0.33855	0.16062	FAIL
BRCA2:p.Glu462Gly	BRCA2	NM_000059.4:c.1385A>G	NP_000050.3:p.Glu462Gly	NC_000013.11:g.32332863A>G	missense_variant	10/27	chr13	32332863	A	G	0.0002456	6.21e-05	0	0.0004787	0	0	0.0001839	7.234e-05	0	0.0003527	0	0	0.32059	0.15269	FAIL	Benign	reviewed by expert panel
BRCA2:p.Gly106Glu	BRCA2	NM_000059.4:c.317G>A	NP_000050.3:p.Gly106Glu	NC_000013.11:g.32325076G>A	missense_variant&splice_region_variant	4/27	chr13	32325076	G	A													0.63010	0.71638	FAIL	Uncertain significance	criteria provided, single submitter
BRCA2:p.Gly1552Cys	BRCA2	NM_000059.4:c.4654G>T	NP_000050.3:p.Gly1552Cys	NC_000013.11:g.32339009G>T	missense_variant	11/27	chr13	32339009	G	T													0.20722	0.13787	FAIL	Uncertain significance	criteria provided, single submitter
BRCA2:p.Gly3003Glu	BRCA2	NM_000059.4:c.9008G>A	NP_000050.3:p.Gly3003Glu	NC_000013.11:g.32379804G>A	missense_variant	23/27	chr13	32379804	G	A													0.93167	0.71638	FAIL	Conflicting classifications of pathogenicity	criteria provided, conflicting classifications
BRCA2:p.His2876Arg	BRCA2	NM_000059.4:c.8627A>G	NP_000050.3:p.His2876Arg	NC_000013.11:g.32371095A>G	missense_variant	20/27	chr13	32371095	A	G	3.986e-06	0	0	8.82e-06	0	0							0.33421	0.26909	FAIL	Uncertain significance	criteria provided, multiple submitters, no conflicts
BRCA2:p.Ile1024Thr	BRCA2	NM_000059.4:c.3071T>C	NP_000050.3:p.Ile1024Thr	NC_000013.11:g.32337426T>C	missense_variant	11/27	chr13	32337426	T	C	3.998e-06	0	0	8.837e-06	0	0							0.59128	0.38300	FAIL	Conflicting classifications of pathogenicity	criteria provided, conflicting classifications
BRCA2:p.Ile1298Thr	BRCA2	NM_000059.4:c.3893T>C	NP_000050.3:p.Ile1298Thr	NC_000013.11:g.32338248T>C	missense_variant	11/27	chr13	32338248	T	C							6.572e-06	0	0	1.47e-05	0	0	0.03035	0.16062	FAIL	Conflicting classifications of pathogenicity	criteria provided, conflicting classifications
BRCA2:p.Ile1865Val	BRCA2	NM_000059.4:c.5593A>G	NP_000050.3:p.Ile1865Val	NC_000013.11:g.32339948A>G	missense_variant	11/27	chr13	32339948	A	G													0.24868	0.19753	FAIL	Conflicting classifications of pathogenicity	criteria provided, conflicting classifications
BRCA2:p.Ile3412Val	BRCA2	NM_000059.4:c.10234A>G	NP_000050.3:p.Ile3412Val	NC_000013.11:g.32398747A>G	missense_variant	27/27	chr13	32398747	A	G	0.02331	0.1087	0.02396	0.001535	0.09053	0.002194	0.03631	0.1067	0.02326	0.001573	0.04531	0.003518	0.23144	0.06391	FAIL	Benign	reviewed by expert panel
BRCA2:p.Ile505Thr	BRCA2	NM_000059.4:c.1514T>C	NP_000050.3:p.Ile505Thr	NC_000013.11:g.32332992T>C	missense_variant	10/27	chr13	32332992	T	C	0.0008022	0.0004469	0	0.0008996	0.000172	0	0.0007163	0.0001931	0	0.001014	0.0001963	0	0.20983	0.13787	FAIL	Benign	reviewed by expert panel
BRCA2:p.Ile605AsnfsTer11	BRCA2	NM_000059.4:c.1813dup	NP_000050.3:p.Ile605AsnfsTer11	NC_000013.11:g.32333291dup	frameshift_variant	10/27	chr13	32333283	G	GA	1.293e-05	6.561e-05	0	9.424e-06	3.251e-05	0	2.639e-05	0	0	5.893e-05	0	0			FAIL	Pathogenic	reviewed by expert panel
BRCA2:p.Leu1390TrpfsTer20	BRCA2	NM_000059.4:c.4169del	NP_000050.3:p.Leu1390TrpfsTer20	NC_000013.11:g.32338524del	frameshift_variant	11/27	chr13	32338518	CT	C															FAIL	Pathogenic	reviewed by expert panel
BRCA2:p.Leu2106Pro	BRCA2	NM_000059.4:c.6317T>C	NP_000050.3:p.Leu2106Pro	NC_000013.11:g.32340672T>C	missense_variant	11/27	chr13	32340672	T	C	8.988e-05	0	0	0.0001968	0	0	9.199e-05	0	0	0.0001911	6.544e-05	0	0.01778	0.06391	FAIL	Conflicting classifications of pathogenicity	criteria provided, conflicting classifications
BRCA2:p.Leu459Phe	BRCA2	NM_000059.4:c.1377A>C	NP_000050.3:p.Leu459Phe	NC_000013.11:g.32332855A>C	missense_variant	10/27	chr13	32332855	A	C													0.17557	0.13787	FAIL
BRCA2:p.Lys1025Glu	BRCA2	NM_000059.4:c.3073A>G	NP_000050.3:p.Lys1025Glu	NC_000013.11:g.32337428A>G	missense_variant	11/27	chr13	32337428	A	G	4.799e-05	0	0	9.723e-05	2.912e-05	0	5.913e-05	2.412e-05	0	0.0001176	0	0	0.42348	0.36992	FAIL
BRCA2:p.Lys1690Asn	BRCA2	NM_000059.4:c.5070A>C	NP_000050.3:p.Lys1690Asn	NC_000013.11:g.32339425A>C	missense_variant	11/27	chr13	32339425	A	C	0.0002212	0	0	0.0003762	0	0	0.0002234	2.412e-05	0	0.0003088	0	0	0.42023	0.31154	FAIL	Benign	reviewed by expert panel
BRCA2:p.Lys2150SerfsTer25	BRCA2	NM_000059.4:c.6449_6450del	NP_000050.3:p.Lys2150SerfsTer25	NC_000013.11:g.32340804_32340805del	frameshift_variant	11/27	chr13	32340802	TAA	T															FAIL	Pathogenic	reviewed by expert panel
BRCA2:p.Lys2849GlyfsTer19	BRCA2	NM_000059.4:c.8545_8546del	NP_000050.3:p.Lys2849GlyfsTer19	NC_000013.11:g.32371013_32371014del	frameshift_variant	20/27	chr13	32371010	GAA	G															FAIL	Pathogenic	criteria provided, single submitter
BRCA2:p.Lys2940Arg	BRCA2	NM_000059.4:c.8819A>G	NP_000050.3:p.Lys2940Arg	NC_000013.11:g.32379381A>G	missense_variant	22/27	chr13	32379381	A	G													0.54718	0.71638	FAIL	Uncertain significance	criteria provided, multiple submitters, no conflicts
BRCA2:p.Lys2950Asn	BRCA2	NM_000059.4:c.8850G>T	NP_000050.3:p.Lys2950Asn	NC_000013.11:g.32379412G>T	missense_variant	22/27	chr13	32379412	G	T	0.0007378	0.0002466	0	0.0008649	0.001884	0	0.0007556	0.0001206	0	0.000882	0.002945	0	0.40971	0.71638	FAIL	Conflicting classifications of pathogenicity	criteria provided, conflicting classifications
BRCA2:p.Lys3083Asn	BRCA2	NM_000059.4:c.9249A>T	NP_000050.3:p.Lys3083Asn	NC_000013.11:g.32380138A>T	missense_variant	24/27	chr13	32380138	A	T	7.992e-06	0	0	1.765e-05	0	0	1.314e-05	2.412e-05	0	1.47e-05	0	0	0.36156	0.71638	FAIL	Conflicting classifications of pathogenicity	criteria provided, conflicting classifications
BRCA2:p.Lys3326Ter	BRCA2	NM_000059.4:c.9976A>T	NP_000050.3:p.Lys3326Ter	NC_000013.11:g.32398489A>T	stop_gained	27/27	chr13	32398489	A	T	0.006596	0.001183	0	0.008949	0.002638	0.006929	0.00601	0.001158	0	0.008495	0.005103	0.006827	0.25609	0.22340	FAIL	Benign	reviewed by expert panel
BRCA2:p.Phe1524Val	BRCA2	NM_000059.4:c.4570T>G	NP_000050.3:p.Phe1524Val	NC_000013.11:g.32338925T>G	missense_variant	11/27	chr13	32338925	T	G	2.395e-05	0	0	5.302e-05	0	0	3.286e-05	0	0	7.353e-05	0	0	0.61079	0.71638	FAIL	Benign	reviewed by expert panel
BRCA2:p.Phe3146Ser	BRCA2	NM_000059.4:c.9437T>C	NP_000050.3:p.Phe3146Ser	NC_000013.11:g.32394869T>C	missense_variant	25/27	chr13	32394869	T	C													0.64857	0.71638	FAIL	Uncertain significance	criteria provided, multiple submitters, no conflicts
BRCA2:p.Phe590Val	BRCA2	NM_000059.4:c.1768T>G	NP_000050.3:p.Phe590Val	NC_000013.11:g.32333246T>G	missense_variant	10/27	chr13	32333246	T	G													0.42559	0.71638	FAIL
BRCA2:p.Pro2408Ser	BRCA2	NM_000059.4:c.7222C>T	NP_000050.3:p.Pro2408Ser	NC_000013.11:g.32355075C>T	missense_variant	14/27	chr13	32355075	C	T	3.979e-06	0	0	0	2.893e-05	0	6.573e-06	0	0	1.47e-05	0	0	0.65880	0.71638	FAIL	Conflicting classifications of pathogenicity	criteria provided, conflicting classifications
BRCA2:p.Pro3039Leu	BRCA2	NM_000059.4:c.9116C>T	NP_000050.3:p.Pro3039Leu	NC_000013.11:g.32379912C>T	missense_variant&splice_region_variant	23/27	chr13	32379912	C	T	8.862e-05	0.0001247	0	7.169e-05	0.0001746	0.0001967	5.257e-05	4.827e-05	0	7.351e-05	6.549e-05	0	0.42719	0.33788	FAIL	Conflicting classifications of pathogenicity	criteria provided, conflicting classifications
BRCA2:p.Ser1982Ile	BRCA2	NM_000059.4:c.5945G>T	NP_000050.3:p.Ser1982Ile	NC_000013.11:g.32340300G>T	missense_variant	11/27	chr13	32340300	G	T													0.56182	0.71638	FAIL
BRCA2:p.Ser2091Arg	BRCA2	NM_000059.4:c.6273T>A	NP_000050.3:p.Ser2091Arg	NC_000013.11:g.32340628T>A	missense_variant	11/27	chr13	32340628	T	A													0.19818	0.06391	FAIL	Conflicting classifications of pathogenicity	criteria provided, conflicting classifications
BRCA2:p.Ser2152Tyr	BRCA2	NM_000059.4:c.6455C>A	NP_000050.3:p.Ser2152Tyr	NC_000013.11:g.32340810C>A	missense_variant	11/27	chr13	32340810	C	A	0.0003497	0	0	0.0002801	0	0	0.0002366	0	0	8.821e-05	0	0	0.17426	0.06391	FAIL	Benign	reviewed by expert panel
BRCA2:p.Ser2172Ter	BRCA2	NM_000059.4:c.6513_6515delinsCTG	NP_000050.3:p.Ser2172Ter	NC_000013.11:g.32340868_32340870delinsCTG	stop_gained	11/27	chr13	32340868	GTC	CTG																Pathogenic	reviewed by expert panel
BRCA2:p.Ser326Arg	BRCA2	NM_000059.4:c.978C>A	NP_000050.3:p.Ser326Arg	NC_000013.11:g.32332456C>A	missense_variant	10/27	chr13	32332456	C	A	0.0008128	0.0001275	0	0.001209	3.364e-05	0.0008116	0.0007832	7.251e-05	0	0.001354	0.0001311	0.0002073	0.06671	0.06391	FAIL	Benign	reviewed by expert panel
BRCA2:p.Ser3332Cys	BRCA2	NM_000059.4:c.9995C>G	NP_000050.3:p.Ser3332Cys	NC_000013.11:g.32398508C>G	missense_variant	27/27	chr13	32398508	C	G													0.13095	0.06391	FAIL	Conflicting classifications of pathogenicity	criteria provided, conflicting classifications
BRCA2:p.Ser3338Ter	BRCA2	NM_000059.4:c.10013C>A	NP_000050.3:p.Ser3338Ter	NC_000013.11:g.32398526C>A	stop_gained	27/27	chr13	32398526	C	A													0.36639	0.33075	FAIL	Conflicting classifications of pathogenicity	criteria provided, conflicting classifications
BRCA2:p.Ser3356Leu	BRCA2	NM_000059.4:c.10067C>T	NP_000050.3:p.Ser3356Leu	NC_000013.11:g.32398580C>T	missense_variant	27/27	chr13	32398580	C	T													0.29098	0.13787	FAIL	Uncertain significance	criteria provided, single submitter
BRCA2:p.Ser384Phe	BRCA2	NM_000059.4:c.1151C>T	NP_000050.3:p.Ser384Phe	NC_000013.11:g.32332629C>T	missense_variant	10/27	chr13	32332629	C	T	0.0007554	0.0001933	0	0.001244	0.000463	0	0.0007229	9.651e-05	0	0.001323	0.00072	0	0.32677	0.17386	FAIL	Benign	reviewed by expert panel
BRCA2:p.Ser418Ter	BRCA2	NM_000059.4:c.1253C>A	NP_000050.3:p.Ser418Ter	NC_000013.11:g.32332731C>A	stop_gained	10/27	chr13	32332731	C	A													0.37518	0.18986	FAIL	Pathogenic	reviewed by expert panel
BRCA2:p.Ser599Ter	BRCA2	NM_000059.4:c.1796_1800del	NP_000050.3:p.Ser599Ter	NC_000013.11:g.32333274_32333278del	frameshift_variant	10/27	chr13	32333271	CATCTT	C	4.097e-06	0	0	9e-06	0	0
BRCA2:p.Thr1354Met	BRCA2	NM_000059.4:c.4061C>T	NP_000050.3:p.Thr1354Met	NC_000013.11:g.32338416C>T	missense_variant	11/27	chr13	32338416	C	T	0.0001396	0	0	0.0001974	0.0001226	3.564e-05	0.000125	4.836e-05	0	0.0001471	0.000131	0	0.16298	0.16614	FAIL	Benign	reviewed by expert panel
BRCA2:p.Thr1430Ile	BRCA2	NM_000059.4:c.4289C>T	NP_000050.3:p.Thr1430Ile	NC_000013.11:g.32338644C>T	missense_variant	11/27	chr13	32338644	C	T													0.40474	0.71638	FAIL	Conflicting classifications of pathogenicity	criteria provided, conflicting classifications
BRCA2:p.Thr1520Ala	BRCA2	NM_000059.4:c.4558A>G	NP_000050.3:p.Thr1520Ala	NC_000013.11:g.32338913A>G	missense_variant	11/27	chr13	32338913	A	G													0.10539	0.06391	FAIL	Conflicting classifications of pathogenicity	criteria provided, conflicting classifications
BRCA2:p.Thr2515Ile	BRCA2	NM_000059.4:c.7544C>T	NP_000050.3:p.Thr2515Ile	NC_000013.11:g.32356536C>T	missense_variant	15/27	chr13	32356536	C	T	0.000581	6.158e-05	0	0.0008976	8.675e-05	0.0003595	0.0004664	0	0	0.0008084	6.544e-05	0.0002068	0.58337	0.71638	FAIL	Benign	reviewed by expert panel
BRCA2:p.Thr2746Ala	BRCA2	NM_000059.4:c.8236A>G	NP_000050.3:p.Thr2746Ala	NC_000013.11:g.32363438A>G	missense_variant	18/27	chr13	32363438	A	G													0.08813	0.06391	FAIL	Uncertain significance	criteria provided, multiple submitters, no conflicts
BRCA2:p.Thr3013Ile	BRCA2	NM_000059.4:c.9038C>T	NP_000050.3:p.Thr3013Ile	NC_000013.11:g.32379834C>T	missense_variant	23/27	chr13	32379834	C	T	0.0002515	0.0001234	0	0.0004865	8.695e-05	0	0.0002168	4.825e-05	0	0.000441	6.545e-05	0	0.54340	0.23227	FAIL	Benign	reviewed by expert panel
BRCA2:p.Thr598Ala	BRCA2	NM_000059.4:c.1792A>G	NP_000050.3:p.Thr598Ala	NC_000013.11:g.32333270A>G	missense_variant	10/27	chr13	32333270	A	G	0.002211	0.0001905	0	0.002716	0.0006911	0.0001388	0.001708	0.0004102	0	0.001984	0.001113	0.000207	0.12769	0.20882	FAIL	Benign	reviewed by expert panel
BRCA2:p.Tyr3098His	BRCA2	NM_000059.4:c.9292T>C	NP_000050.3:p.Tyr3098His	NC_000013.11:g.32394724T>C	missense_variant	25/27	chr13	32394724	T	C	0.000291	6.158e-05	0	0.000291	0.001015	0	0.0002627	7.237e-05	0	0.0002792	0.0009159	0	0.24068	0.29101	FAIL	Benign	reviewed by expert panel
BRCA2:p.Tyr42Cys	BRCA2	NM_000059.4:c.125A>G	NP_000050.3:p.Tyr42Cys	NC_000013.11:g.32319134A>G	missense_variant	3/27	chr13	32319134	A	G	0.001628	0.0001851	5.437e-05	0.002129	0.0009541	0.001862	0.001524	0.0005309	0	0.002484	0.0004581	0.001033	0.27321	0.40164	FAIL	Benign	reviewed by expert panel
BRCA2:p.Val1637Gly	BRCA2	NM_000059.4:c.4910T>G	NP_000050.3:p.Val1637Gly	NC_000013.11:g.32339265T>G	missense_variant	11/27	chr13	32339265	T	G							6.574e-06	0	0	1.471e-05	0	0	0.05138	0.06391	FAIL	Conflicting classifications of pathogenicity	criteria provided, conflicting classifications
BRCA2:p.Val220IlefsTer4	BRCA2	NM_000059.4:c.658_659del	NP_000050.3:p.Val220IlefsTer4	NC_000013.11:g.32329469_32329470del	frameshift_variant	8/27	chr13	32329467	CTG	C	4.489e-05	6.642e-05	0	6.32e-05	5.892e-05	3.347e-05	4.601e-05	0.0001207	0	2.941e-05	0	0			FAIL	Pathogenic	reviewed by expert panel
BRCA2:p.Val2728Ile	BRCA2	NM_000059.4:c.8182G>A	NP_000050.3:p.Val2728Ile	NC_000013.11:g.32363384G>A	missense_variant	18/27	chr13	32363384	G	A	0.002081	0.0006767	0	0.00402	0.0001445	0	0.0023	0.0008688	0	0.004145	0.0004581	0	0.20918	0.19661	FAIL	Benign	reviewed by expert panel
BRCA2:p.Val2818Ile	BRCA2	NM_000059.4:c.8452G>A	NP_000050.3:p.Val2818Ile	NC_000013.11:g.32370522G>A	missense_variant	19/27	chr13	32370522	G	A	3.978e-06	0	0	8.795e-06	0	0	6.572e-06	0	0	1.47e-05	0	0	0.67067	0.71638	FAIL	Conflicting classifications of pathogenicity	criteria provided, conflicting classifications
BRD4:p.Ala855Thr	BRD4	NM_001379291.1:c.2563G>A	NP_001366220.1:p.Ala855Thr	NC_000019.10:g.15244249C>T	missense_variant	13/20	chr19	15244249	C	T	2.662e-05	0	0	6.159e-05	0	0	9.867e-05	4.832e-05	0	0.0001911	0	0	0.18785	0.36337	FAIL	Uncertain significance	criteria provided, single submitter
BRD4:p.Arg1097His	BRD4	NM_001379291.1:c.3290G>A	NP_001366220.1:p.Arg1097His	NC_000019.10:g.15239814C>T	missense_variant	16/20	chr19	15239814	C	T	0.01162	0.003848	0	0.01584	0.009472	0.00134	0.01193	0.002847	0	0.01647	0.01832	0.00145	0.59943	0.71638	FAIL	Benign/Likely benign	criteria provided, multiple submitters, no conflicts
BRD4:p.Arg444Cys	BRD4	NM_001379291.1:c.1330C>T	NP_001366220.1:p.Arg444Cys	NC_000019.10:g.15263431G>A	missense_variant	7/20	chr19	15263431	G	A	3.979e-06	0	0	0	0	0	6.571e-06	0	0.0001924	0	0	0	0.57517	0.71638	FAIL
BRD4:p.Arg68Lys	BRD4	NM_001379291.1:c.203G>A	NP_001366220.1:p.Arg68Lys	NC_000019.10:g.15272897C>T	missense_variant	2/20	chr19	15272897	C	T													0.64294	0.71638	FAIL
BRD4:p.Asp487Gly	BRD4	NM_001379291.1:c.1460A>G	NP_001366220.1:p.Asp487Gly	NC_000019.10:g.15257055T>C	missense_variant	8/20	chr19	15257055	T	C	8.703e-06	0	0	1.91e-05	0	0	1.314e-05	0	0	2.94e-05	0	0	0.88732	0.71638	FAIL
BRD4:p.Cys429Tyr	BRD4	NM_001379291.1:c.1286G>A	NP_001366220.1:p.Cys429Tyr	NC_000019.10:g.15263475C>T	missense_variant	7/20	chr19	15263475	C	T													0.85858	0.71638	FAIL
BRD4:p.Glu1270Asp	BRD4	NM_001379291.1:c.3810G>C	NP_001366220.1:p.Glu1270Asp	NC_000019.10:g.15238953C>G	missense_variant	19/20	chr19	15238953	C	G	0.004275	0.001399	0	0.006856	0.003102	0.001034	0.005071	0.001712	0	0.008216	0.004642	0.0006203	0.20348	0.38300	FAIL	Benign/Likely benign	criteria provided, multiple submitters, no conflicts
BRD4:p.Glu1326Asp	BRD4	NM_001379291.1:c.3978G>T	NP_001366220.1:p.Glu1326Asp	NC_000019.10:g.15238785C>A	missense_variant	19/20	chr19	15238785	C	A	0.003592	0.0001361	0.0004511	9.691e-05	0.02397	0.0004527	0.001011	7.233e-05	0.001539	2.939e-05	0.008827	0.0002071	0.20754	0.24469	FAIL	Benign	criteria provided, single submitter
BRD4:p.Ile1040Met	BRD4	NM_001379291.1:c.3120C>G	NP_001366220.1:p.Ile1040Met	NC_000019.10:g.15242949G>C	missense_variant	14/20	chr19	15242949	G	C	4.295e-06	0	0	9.779e-06	0	0							0.41449	0.71638	FAIL
BRD4:p.Met793Ile	BRD4	NM_001379291.1:c.2379G>A	NP_001366220.1:p.Met793Ile	NC_000019.10:g.15244433C>T	missense_variant	13/20	chr19	15244433	C	T													0.20364	0.34929	FAIL
BRD4:p.Pro252Arg	BRD4	NM_001379291.1:c.755C>G	NP_001366220.1:p.Pro252Arg	NC_000019.10:g.15265448G>C	missense_variant	5/20	chr19	15265448	G	C	0.0007971	0.0002194	0	0.001405	0.0001278	0.00124	0.0007437	0.0003867	0	0.001383	0	0.0004156	0.54022	0.37556	FAIL	Likely benign	criteria provided, multiple submitters, no conflicts
BRD4:p.Pro310Thr	BRD4	NM_001379291.1:c.928C>A	NP_001366220.1:p.Pro310Thr	NC_000019.10:g.15264688G>T	missense_variant	6/20	chr19	15264688	G	T	3.614e-05	6.195e-05	0	7.174e-05	0	0	3.285e-05	0	0	7.348e-05	0	0	0.72099	0.71638	FAIL	Uncertain significance	criteria provided, single submitter
BRD4:p.Pro837Ala	BRD4	NM_001379291.1:c.2509C>G	NP_001366220.1:p.Pro837Ala	NC_000019.10:g.15244303G>C	missense_variant	13/20	chr19	15244303	G	C	2.295e-05	0	0	5.111e-05	0	0	3.945e-05	0	0	8.822e-05	0	0	0.66439	0.71638	FAIL	Uncertain significance	criteria provided, single submitter
BRD4:p.Ser469Phe	BRD4	NM_001379291.1:c.1406C>T	NP_001366220.1:p.Ser469Phe	NC_000019.10:g.15257109G>A	missense_variant	8/20	chr19	15257109	G	A													0.68486	0.71638	FAIL
BRD4:p.Ser724Arg	BRD4	NM_001330384.2:c.2170A>C	NP_001317313.1:p.Ser724Arg	NC_000019.10:g.15253772T>G	missense_variant	12/12	chr19	15253772	T	G	3.507e-05	0	0	7.619e-05	0	0	3.942e-05	0	0	8.819e-05	0	0	0.13706	0.17040	FAIL
BRD4:p.Ser767Cys	BRD4	NM_001330384.2:c.2300C>G	NP_001317313.1:p.Ser767Cys	NC_000019.10:g.15253642G>C	missense_variant	12/12	chr19	15253642	G	C	0.003773	0.0008915	0	0.006431	0.0022	6.625e-05	0.003619	0.0008685	0	0.006422	0.002553	0	0.14547	0.23610	FAIL
BRD4:p.Thr249Met	BRD4	NM_001379291.1:c.746C>T	NP_001366220.1:p.Thr249Met	NC_000019.10:g.15265457G>A	missense_variant	5/20	chr19	15265457	G	A	5.875e-05	0	0.0001657	8.15e-05	0	7.895e-05	5.928e-05	0	0.0001938	0.000103	6.553e-05	0	0.53501	0.40164	FAIL	Uncertain significance	criteria provided, single submitter
BRD4:p.Thr278Ala	BRD4	NM_001379291.1:c.832A>G	NP_001366220.1:p.Thr278Ala	NC_000019.10:g.15265371T>C	missense_variant	5/20	chr19	15265371	T	C													0.16979	0.35982	FAIL
BRD4:p.Tyr98Cys	BRD4	NM_001379291.1:c.293A>G	NP_001366220.1:p.Tyr98Cys	NC_000019.10:g.15269035T>C	missense_variant	3/20	chr19	15269035	T	C													0.88732	0.71638	FAIL
BRD4:p.Val948Met	BRD4	NM_001379291.1:c.2842G>A	NP_001366220.1:p.Val948Met	NC_000019.10:g.15243227C>T	missense_variant	14/20	chr19	15243227	C	T	1.928e-05	0.000114	0	1.965e-05	0	0	2.826e-05	8.03e-05	0	0	7.294e-05	0	0.42080	0.71638	FAIL
BRIP1:p.Arg173Cys	BRIP1	NM_032043.3:c.517C>T	NP_114432.2:p.Arg173Cys	NC_000017.11:g.61847211G>A	missense_variant	6/20	chr17	61847211	G	A	0.002611	0.001293	0	0.004646	0.0008673	0.0009147	0.003544	0.001063	0	0.005512	0.0006553	0.0006224	0.57380	0.71638	FAIL	Conflicting classifications of pathogenicity	criteria provided, conflicting classifications
BRIP1:p.Arg264Trp	BRIP1	NM_032043.3:c.790C>T	NP_114432.2:p.Arg264Trp	NC_000017.11:g.61808595G>A	missense_variant	7/20	chr17	61808595	G	A	0.0008284	0.0009229	0	0.001138	0.0004048	0.000196	0.001	0.0008461	0	0.001427	0.0007864	0	0.54227	0.71638	FAIL	Conflicting classifications of pathogenicity	criteria provided, conflicting classifications
BRIP1:p.Arg419Trp	BRIP1	NM_032043.3:c.1255C>T	NP_114432.2:p.Arg419Trp	NC_000017.11:g.61799185G>A	missense_variant	9/20	chr17	61799185	G	A	0.0003584	0.0001231	5.438e-05	0.0004844	0.0001738	0.0005881	0.0002961	4.835e-05	0	0.0005296	0	0.001246	0.48964	0.71638	FAIL	Conflicting classifications of pathogenicity	criteria provided, conflicting classifications
BRIP1:p.Asn196Ser	BRIP1	NM_032043.3:c.587A>G	NP_114432.2:p.Asn196Ser	NC_000017.11:g.61847141T>C	missense_variant	6/20	chr17	61847141	T	C	0.0005172	0	0.006419	1.759e-05	5.782e-05	0.0002613	0.0002431	0	0.006538	1.47e-05	0	0.0002073	0.24440	0.24557	FAIL	Conflicting classifications of pathogenicity	criteria provided, conflicting classifications
BRIP1:p.Asn541IlefsTer49	BRIP1	NM_032043.3:c.1622del	NP_114432.2:p.Asn541IlefsTer49	NC_000017.11:g.61784279del	frameshift_variant	11/20	chr17	61784275	AT	A															FAIL	Pathogenic	criteria provided, multiple submitters, no conflicts
BRIP1:p.Asp1148Glu	BRIP1	NM_032043.3:c.3444C>A	NP_114432.2:p.Asp1148Glu	NC_000017.11:g.61683602G>T	missense_variant	20/20	chr17	61683602	G	T	0.0001041	0	0	0.0002116	2.898e-05	0	0.0001184	4.83e-05	0	0.0002353	0	0	0.08153	0.06391	FAIL	Conflicting classifications of pathogenicity	criteria provided, conflicting classifications
BRIP1:p.Gln740His	BRIP1	NM_032043.3:c.2220G>T	NP_114432.2:p.Gln740His	NC_000017.11:g.61744469C>A	missense_variant	15/20	chr17	61744469	C	A	0.0005372	6.154e-05	0	0.0006426	0.001417	0	0.0005062	0.0002174	0	0.0006175	0.001374	0	0.18443	0.25632	FAIL	Conflicting classifications of pathogenicity	criteria provided, conflicting classifications
BRIP1:p.Glu117Lys	BRIP1	NM_032043.3:c.349G>A	NP_114432.2:p.Glu117Lys	NC_000017.11:g.61857088C>T	missense_variant	4/20	chr17	61857088	C	T													0.16200	0.26511	FAIL
BRIP1:p.Gly529Arg	BRIP1	NM_032043.3:c.1585G>C	NP_114432.2:p.Gly529Arg	NC_000017.11:g.61784313C>G	missense_variant	11/20	chr17	61784313	C	G													0.53733	0.71638	FAIL	Uncertain significance	criteria provided, multiple submitters, no conflicts
BRIP1:p.His281Asp	BRIP1	NM_032043.3:c.841C>G	NP_114432.2:p.His281Asp	NC_000017.11:g.61808544G>C	missense_variant	7/20	chr17	61808544	G	C													0.71612	0.71638	FAIL
BRIP1:p.His493Gln	BRIP1	NM_032043.3:c.1479T>G	NP_114432.2:p.His493Gln	NC_000017.11:g.61784419A>C	missense_variant	11/20	chr17	61784419	A	C													0.42775	0.71638	FAIL	Uncertain significance	criteria provided, single submitter
BRIP1:p.Ile691Val	BRIP1	NM_032043.3:c.2071A>G	NP_114432.2:p.Ile691Val	NC_000017.11:g.61776427T>C	missense_variant	14/20	chr17	61776427	T	C													0.47245	0.71638	FAIL	Uncertain significance	criteria provided, single submitter
BRIP1:p.Leu1199MetfsTer18	BRIP1	NM_032043.3:c.3593_3594insAATGGAAT	NP_114432.2:p.Leu1199MetfsTer18	NC_000017.11:g.61683453_61683460dup	frameshift_variant	20/20	chr17	61683452	A	AATTCCATT
BRIP1:p.Leu922Ter	BRIP1	NM_032043.3:c.2765T>G	NP_114432.2:p.Leu922Ter	NC_000017.11:g.61685976A>C	stop_gained	19/20	chr17	61685976	A	C	1.193e-05	0	0	2.639e-05	0	0	1.314e-05	0	0	2.94e-05	0	0	0.27171	0.06391	FAIL	Pathogenic/Likely pathogenic	criteria provided, multiple submitters, no conflicts
BRIP1:p.Lys297Arg	BRIP1	NM_032043.3:c.890A>G	NP_114432.2:p.Lys297Arg	NC_000017.11:g.61808495T>C	missense_variant	7/20	chr17	61808495	T	C	0.00106	0.0004307	0	0.001819	0.000405	0.0004248	0.001091	0.0004585	0	0.001587	0.0008515	0.0002069	0.41658	0.71638	FAIL	Conflicting classifications of pathogenicity	criteria provided, conflicting classifications
BRIP1:p.Lys606Gln	BRIP1	NM_032043.3:c.1816A>C	NP_114432.2:p.Lys606Gln	NC_000017.11:g.61780380T>G	missense_variant	13/20	chr17	61780380	T	G	3.977e-06	0	0	0	2.892e-05	0							0.29591	0.35529	FAIL	Uncertain significance	criteria provided, multiple submitters, no conflicts
BRIP1:p.Ser614Phe	BRIP1	NM_032043.3:c.1841C>T	NP_114432.2:p.Ser614Phe	NC_000017.11:g.61780355G>A	missense_variant	13/20	chr17	61780355	G	A													0.92965	0.71638	FAIL	Uncertain significance	criteria provided, single submitter
BRIP1:p.Val193Ile	BRIP1	NM_032043.3:c.577G>A	NP_114432.2:p.Val193Ile	NC_000017.11:g.61847151C>T	missense_variant	6/20	chr17	61847151	C	T	0.003704	0.0004923	0	0.005358	0.003932	0.002254	0.003062	0.0007483	0	0.004895	0.003077	0.001448	0.05920	0.06391	FAIL	Benign/Likely benign	criteria provided, multiple submitters, no conflicts
BTG1:p.Asn139Ser	BTG1	NM_001731.3:c.416A>G	NP_001722.1:p.Asn139Ser	NC_000012.12:g.92144180T>C	missense_variant	2/2	chr12	92144180	T	C	0.002971	0.03827	0	7.034e-05	0.001214	0.0001307	0.0114	0.03859	0	4.409e-05	0.006149	0	0.16518	0.32982	FAIL
BTG1:p.Glu152Lys	BTG1	NM_001731.3:c.454G>A	NP_001722.1:p.Glu152Lys	NC_000012.12:g.92144142C>T	missense_variant	2/2	chr12	92144142	C	T													0.80737	0.71638	FAIL
BTG1:p.Phe4Leu	BTG1	NM_001731.3:c.12C>A	NP_001722.1:p.Phe4Leu	NC_000012.12:g.92145524G>T	missense_variant	1/2	chr12	92145524	G	T													0.37160	0.71638	FAIL
BTK:p.Ala582Pro	BTK	NM_000061.3:c.1744G>C	NP_000052.1:p.Ala582Pro	NC_000023.11:g.101353876C>G	missense_variant	17/19	chrX	101353876	C	G													0.40689	0.71638	FAIL
BTK:p.Glu205Asp	BTK	NM_000061.3:c.615G>T	NP_000052.1:p.Glu205Asp	NC_000023.11:g.101360729C>A	missense_variant	8/19	chrX	101360729	C	A	0.001102	7.599e-05	0	0.001468	0.0004011	0.0004718	0.001132	0.0002946	0	0.001695	0.0002879	0	0.37894	0.71638	FAIL	Benign/Likely benign	criteria provided, multiple submitters, no conflicts
BTK:p.Ser623Leu	BTK	NM_000061.3:c.1868C>T	NP_000052.1:p.Ser623Leu	NC_000023.11:g.101353234G>A	missense_variant	18/19	chrX	101353234	G	A													0.62982	0.71638	FAIL	Conflicting classifications of pathogenicity	criteria provided, conflicting classifications
BTK:p.Tyr223His	BTK	NM_000061.3:c.667T>C	NP_000052.1:p.Tyr223His	NC_000023.11:g.101360677A>G	missense_variant	8/19	chrX	101360677	A	G													0.90760	0.71638	FAIL
BTK:p.Tyr241Ter	BTK	NM_000061.3:c.723T>A	NP_000052.1:p.Tyr241Ter	NC_000023.11:g.101360621A>T	stop_gained	8/19	chrX	101360621	A	T													0.49935	0.71638	FAIL
BTK:p.Tyr418His	BTK	NM_000061.3:c.1252T>C	NP_000052.1:p.Tyr418His	NC_000023.11:g.101356881A>G	missense_variant	14/19	chrX	101356881	A	G	0.0002234	0.0002279	0	0.000415	0.0001458	0	0.0002685	3.255e-05	0	0.0005269	9.577e-05	0	0.55492	0.71638	FAIL	Benign/Likely benign	criteria provided, multiple submitters, no conflicts
BTK:p.Val505Ile	BTK	NM_000061.3:c.1513G>A	NP_000052.1:p.Val505Ile	NC_000023.11:g.101356105C>T	missense_variant	15/19	chrX	101356105	C	T							8.986e-06	0	0	0	0	0	0.57387	0.71638	FAIL
CALR:p.Arg222Gln	CALR	NM_004343.4:c.665G>A	NP_004334.1:p.Arg222Gln	NC_000019.10:g.12940415G>A	missense_variant	5/9	chr19	12940415	G	A	2.386e-05	0.0002463	0	1.759e-05	0	0	6.572e-05	0.0001689	0	4.41e-05	0	0	0.89284	0.42656	FAIL
CALR:p.Asp165Gly	CALR	NM_004343.4:c.494A>G	NP_004334.1:p.Asp165Gly	NC_000019.10:g.12940244A>G	missense_variant&splice_region_variant	5/9	chr19	12940244	A	G	0.0003937	0.0002461	0	0.0003868	0.0001156	0	0.0003943	7.24e-05	0	0.000485	0.0003279	0	0.58770	0.71638	FAIL
CALR:p.Asp254Asn	CALR	NM_004343.4:c.760G>A	NP_004334.1:p.Asp254Asn	NC_000019.10:g.12940598G>A	missense_variant	6/9	chr19	12940598	G	A													0.87680	0.71638	FAIL
CALR:p.Asp254Tyr	CALR	NM_004343.4:c.760G>T	NP_004334.1:p.Asp254Tyr	NC_000019.10:g.12940598G>T	missense_variant	6/9	chr19	12940598	G	T													0.87680	0.71638	FAIL
CALR:p.Asp392_Asp394del	CALR	NM_004343.4:c.1176_1184del	NP_004334.1:p.Asp392_Asp394del	NC_000019.10:g.12943835_12943843del	inframe_deletion	9/9	chr19	12943832	AGATGAGGAT	A	4.641e-05	0	0	0.00011	0	0	1.315e-05	0	0	2.94e-05	0	0
CALR:p.Asp392Glu	CALR	NM_004343.4:c.1176T>G	NP_004334.1:p.Asp392Glu	NC_000019.10:g.12943835T>G	missense_variant	9/9	chr19	12943835	T	G													0.03024	0.19116	FAIL
CALR:p.Asp63His	CALR	NM_004343.4:c.187G>C	NP_004334.1:p.Asp63His	NC_000019.10:g.12939229G>C	missense_variant	2/9	chr19	12939229	G	C													0.89187	0.71638	FAIL
CALR:p.Glu379_Asp384del	CALR	NM_004343.4:c.1135_1152del	NP_004334.1:p.Glu379_Asp384del	NC_000019.10:g.12943794_12943811del	inframe_deletion	9/9	chr19	12943793	GGAGGAGGAGGCAGAGGAC	G
CALR:p.Glu381Ala	CALR	NM_004343.4:c.1142A>C	NP_004334.1:p.Glu381Ala	NC_000019.10:g.12943801A>C	missense_variant	9/9	chr19	12943801	A	C	0.004776	0.0001562	0.008489	2.273e-05	0.02861	0.0008141	0.003109	0.0003379	0.008478	1.47e-05	0.02646	0.001035	0.30265	0.35529	FAIL	Benign	criteria provided, single submitter
CALR:p.Lys207Asn	CALR	NM_004343.4:c.621G>T	NP_004334.1:p.Lys207Asn	NC_000019.10:g.12940371G>T	missense_variant	5/9	chr19	12940371	G	T													0.32310	0.71638	FAIL
CALR:p.Pro303Leu	CALR	NM_004343.4:c.908C>T	NP_004334.1:p.Pro303Leu	NC_000019.10:g.12940835C>T	missense_variant	7/9	chr19	12940835	C	T													0.27267	0.06391	FAIL
CALR:p.Val155Met	CALR	NM_004343.4:c.463G>A	NP_004334.1:p.Val155Met	NC_000019.10:g.12940118G>A	missense_variant	4/9	chr19	12940118	G	A	3.977e-06	0	0	0	0	0	1.314e-05	2.412e-05	0	0	0	0	0.57236	0.71638	FAIL
CARD11:p.Ala1038Thr	CARD11	NM_032415.7:c.3112G>A	NP_115791.3:p.Ala1038Thr	NC_000007.14:g.2912204C>T	missense_variant	23/25	chr7	2912204	C	T	3.986e-05	0	0.0005439	0	0	0	4.6e-05	4.827e-05	0.0007701	1.47e-05	0	0	0.25740	0.25094	FAIL	Likely benign	criteria provided, single submitter
CARD11:p.Ala1047Thr	CARD11	NM_032415.7:c.3139G>A	NP_115791.3:p.Ala1047Thr	NC_000007.14:g.2912177C>T	missense_variant	23/25	chr7	2912177	C	T	0.0001356	6.175e-05	0	0.0002297	0	0.0001307	0.0002103	0	0	0.000441	0	0.0004151	0.45189	0.35271	FAIL	Conflicting classifications of pathogenicity	criteria provided, conflicting classifications
CARD11:p.Ala687Val	CARD11	NM_032415.7:c.2060C>T	NP_115791.3:p.Ala687Val	NC_000007.14:g.2923214G>A	missense_variant	16/25	chr7	2923214	G	A	0.00111	0.0002504	0.004809	0.001113	0.0005212	0.0001961	0.0009196	0.0003617	0.005401	0.001058	0.0007196	0.0004141	0.34355	0.31706	FAIL	Likely benign	criteria provided, multiple submitters, no conflicts
CARD11:p.Arg1077Trp	CARD11	NM_032415.7:c.3229C>T	NP_115791.3:p.Arg1077Trp	NC_000007.14:g.2910081G>A	missense_variant	24/25	chr7	2910081	G	A													0.50470	0.71638	FAIL
CARD11:p.Arg331His	CARD11	NM_032415.7:c.992G>A	NP_115791.3:p.Arg331His	NC_000007.14:g.2938704C>T	missense_variant	7/25	chr7	2938704	C	T	0.0001134	0	0	1.797e-05	0.0006123	0	1.314e-05	0	0	0	0.0001308	0	0.83846	0.71638	FAIL	Uncertain significance	criteria provided, single submitter
CARD11:p.Arg364His	CARD11	NM_032415.7:c.1091G>A	NP_115791.3:p.Arg364His	NC_000007.14:g.2937959C>T	missense_variant	8/25	chr7	2937959	C	T													0.82824	0.71638	FAIL
CARD11:p.Arg518Gln	CARD11	NM_032415.7:c.1553G>A	NP_115791.3:p.Arg518Gln	NC_000007.14:g.2932552C>T	missense_variant	11/25	chr7	2932552	C	T	2.008e-05	0	0	1.772e-05	2.913e-05	6.66e-05	6.582e-06	0	0	1.47e-05	0	0	0.11146	0.18154	FAIL	Likely benign	criteria provided, single submitter
CARD11:p.Arg555Trp	CARD11	NM_032415.7:c.1663C>T	NP_115791.3:p.Arg555Trp	NC_000007.14:g.2928689G>A	missense_variant	13/25	chr7	2928689	G	A	2.83e-05	0	0	6.235e-05	0	0	4.603e-05	7.244e-05	0	5.884e-05	0	0	0.33763	0.27772	FAIL	Uncertain significance	criteria provided, single submitter
CARD11:p.Arg855Gln	CARD11	NM_032415.7:c.2564G>A	NP_115791.3:p.Arg855Gln	NC_000007.14:g.2918534C>T	missense_variant	19/25	chr7	2918534	C	T	1.929e-05	0	0	3.352e-05	0	0	1.314e-05	4.822e-05	0	0	0	0	0.44157	0.37257	FAIL	Uncertain significance	criteria provided, single submitter
CARD11:p.Arg967Cys	CARD11	NM_032415.7:c.2899C>T	NP_115791.3:p.Arg967Cys	NC_000007.14:g.2913407G>A	missense_variant	22/25	chr7	2913407	G	A	4.012e-05	0.0001853	0	4.431e-05	2.894e-05	3.268e-05	5.256e-05	0.0001206	0	2.94e-05	6.548e-05	0	0.61563	0.36992	FAIL	Conflicting classifications of pathogenicity	criteria provided, conflicting classifications
CARD11:p.Arg974Cys	CARD11	NM_032415.7:c.2920C>T	NP_115791.3:p.Arg974Cys	NC_000007.14:g.2913386G>A	missense_variant	22/25	chr7	2913386	G	A	0.0002448	0	0	0.0003897	2.894e-05	6.535e-05	0.000276	0.0001206	0	0.0004116	0.0001965	0	0.51838	0.71638	FAIL	Conflicting classifications of pathogenicity	criteria provided, conflicting classifications
CARD11:p.Asp56Phe	CARD11	NM_032415.7:c.166_167delinsTT	NP_115791.3:p.Asp56Phe	NC_000007.14:g.2947628_2947629delinsAA	missense_variant	3/25	chr7	2947628	TC	AA
CARD11:p.Gly757Gly	CARD11	NM_032415.7:c.2271G>C	NP_115791.3:p.Gly757%3D	NC_000007.14:g.2919611C>G	splice_region_variant&synonymous_variant	18/25	chr7	2919611	C	G															FAIL
CARD11:p.Gly860Ser	CARD11	NM_032415.7:c.2578G>A	NP_115791.3:p.Gly860Ser	NC_000007.14:g.2918520C>T	missense_variant	19/25	chr7	2918520	C	T	0.000713	0	8.735e-05	6.691e-05	0	0.004562	0.0002102	4.823e-05	0	7.349e-05	0	0.005174	0.22570	0.13787	FAIL	Likely benign	criteria provided, multiple submitters, no conflicts
CARD11:p.Ile1083Val	CARD11	NM_032415.7:c.3247A>G	NP_115791.3:p.Ile1083Val	NC_000007.14:g.2910063T>C	missense_variant	24/25	chr7	2910063	T	C													0.37685	0.71638	FAIL
CARD11:p.Ile458Ser	CARD11	NM_032415.7:c.1373T>G	NP_115791.3:p.Ile458Ser	NC_000007.14:g.2934598A>C	missense_variant	10/25	chr7	2934598	A	C	0.0001114	6.155e-05	0	0.0002375	0	0	0.0001183	2.413e-05	0	0.0002498	0	0	0.68892	0.71638	FAIL	Conflicting classifications of pathogenicity	criteria provided, conflicting classifications
CARD11:p.Ile544Leu	CARD11	NM_032415.7:c.1630A>C	NP_115791.3:p.Ile544Leu	NC_000007.14:g.2930015T>G	missense_variant	12/25	chr7	2930015	T	G	0.002352	0.0005538	0	0.003123	0.001389	0.0006207	0.00265	0.0007728	0	0.003736	0.001636	0.001244	0.01835	0.06391	FAIL	Likely benign	criteria provided, multiple submitters, no conflicts
CARD11:p.Lys163Asn	CARD11	NM_032415.7:c.489G>C	NP_115791.3:p.Lys163Asn	NC_000007.14:g.2944407C>G	missense_variant	5/25	chr7	2944407	C	G													0.25870	0.71638	FAIL	Uncertain significance	criteria provided, single submitter
CARD11:p.Pro450Leu	CARD11	NM_032415.7:c.1349C>T	NP_115791.3:p.Pro450Leu	NC_000007.14:g.2934622G>A	missense_variant	10/25	chr7	2934622	G	A													0.89803	0.71638	FAIL
CARD11:p.Pro883Ser	CARD11	NM_032415.7:c.2647C>T	NP_115791.3:p.Pro883Ser	NC_000007.14:g.2917346G>A	missense_variant	20/25	chr7	2917346	G	A													0.62048	0.71638	FAIL	Uncertain significance	criteria provided, single submitter
CARD11:p.Ser537Gly	CARD11	NM_032415.7:c.1609A>G	NP_115791.3:p.Ser537Gly	NC_000007.14:g.2930036T>C	missense_variant	12/25	chr7	2930036	T	C	3.98e-06	0	5.437e-05	0	0	0							0.15816	0.36536	FAIL	Uncertain significance	criteria provided, single submitter
CARD11:p.Thr367Met	CARD11	NM_032415.7:c.1100C>T	NP_115791.3:p.Thr367Met	NC_000007.14:g.2937950G>A	missense_variant	8/25	chr7	2937950	G	A	3.981e-06	0	0	8.798e-06	0	0							0.97930	0.71638	FAIL
CARD11:p.Thr532Met	CARD11	NM_032415.7:c.1595C>T	NP_115791.3:p.Thr532Met	NC_000007.14:g.2930050G>A	missense_variant	12/25	chr7	2930050	G	A	0.000406	6.155e-05	0.004406	0.0001408	2.895e-05	0	0.0002694	2.413e-05	0.005387	0.0001617	0	0	0.04735	0.06391	FAIL	Conflicting classifications of pathogenicity	criteria provided, conflicting classifications
CARD11:p.Val1009Ile	CARD11	NM_032415.7:c.3025G>A	NP_115791.3:p.Val1009Ile	NC_000007.14:g.2912291C>T	missense_variant	23/25	chr7	2912291	C	T	0.0006226	0.003705	5.439e-05	0.0005742	0.0004338	0.000392	0.001347	0.003766	0	0.0005585	0.000393	0.0006216	0.37894	0.33545	FAIL	Likely benign	criteria provided, multiple submitters, no conflicts
CASP8:c.1305-1G>A	CASP8	NM_001372051.1:c.1305-1G>A		NC_000002.12:g.201286458G>A	splice_acceptor_variant		chr2	201286458	G	A															PASS
CASP8:p.Asp363IlefsTer19	CASP8	NM_001372051.1:c.1087del	NP_001358980.1:p.Asp363IlefsTer19	NC_000002.12:g.201285100del	frameshift_variant	8/9	chr2	201285095	AG	A															FAIL
CASP8:p.Cys287Arg	CASP8	NM_001372051.1:c.859T>C	NP_001358980.1:p.Cys287Arg	NC_000002.12:g.201284872T>C	missense_variant	8/9	chr2	201284872	T	C	1.193e-05	0	0	2.637e-05	0	0	3.286e-05	0	0	7.348e-05	0	0	0.05686	0.06391	FAIL
CASP8:p.Glu84Gly	CASP8	NM_001372051.1:c.251A>G	NP_001358980.1:p.Glu84Gly	NC_000002.12:g.201266737A>G	missense_variant	2/9	chr2	201266737	A	G	3.981e-06	0	0	8.802e-06	0	0	1.314e-05	0	0	2.94e-05	0	0	0.45232	0.25205	FAIL	Uncertain significance	criteria provided, multiple submitters, no conflicts
CASP8:p.Ile298Val	CASP8	NM_001372051.1:c.892A>G	NP_001358980.1:p.Ile298Val	NC_000002.12:g.201284905A>G	missense_variant	8/9	chr2	201284905	A	G	0.0007237	0	0	0.0009582	8.673e-05	6.533e-05	0.0005916	9.659e-05	0	0.0008233	0.0004583	0	0.01867	0.06391	FAIL	Conflicting classifications of pathogenicity	criteria provided, conflicting classifications
CASP8:p.Lys148Arg	CASP8	NM_001372051.1:c.443A>G	NP_001358980.1:p.Lys148Arg	NC_000002.12:g.201272669A>G	missense_variant	4/9	chr2	201272669	A	G	0.0003381	0.0001231	0	0.0006155	0.0002024	0	0.0001971	0.0001447	0	0.0003234	0.0001309	0	0.60194	0.71638	FAIL	Uncertain significance	criteria provided, multiple submitters, no conflicts
CASP8:p.Lys320Met	CASP8	NM_001372051.1:c.959A>T	NP_001358980.1:p.Lys320Met	NC_000002.12:g.201284972A>T	missense_variant	8/9	chr2	201284972	A	T													0.36037	0.29231	FAIL
CASP8:p.Met307Thr	CASP8	NM_001372051.1:c.920T>C	NP_001358980.1:p.Met307Thr	NC_000002.12:g.201284933T>C	missense_variant	8/9	chr2	201284933	T	C	7.953e-06	0	0	1.758e-05	0	0	6.571e-06	0	0	1.47e-05	0	0	0.04480	0.06391	FAIL
CASP8:p.Val410PhefsTer28	CASP8	NM_001372051.1:c.1228_1229del	NP_001358980.1:p.Val410PhefsTer28	NC_000002.12:g.201285241_201285242del	frameshift_variant	8/9	chr2	201285237	CTG	C							1.971e-05	0	0	4.409e-05	0	0			FAIL	Pathogenic	no assertion criteria provided
CBFB:p.Arg19Ter	CBFB	NM_022845.3:c.54dup	NP_074036.1:p.Arg19Ter	NC_000016.10:g.67029461dup	frameshift_variant	1/6	chr16	67029455	G	GT															FAIL
CBFB:p.Arg40His	CBFB	NM_022845.3:c.119G>A	NP_074036.1:p.Arg40His	NC_000016.10:g.67029767G>A	missense_variant	2/6	chr16	67029767	G	A													0.76345	0.71638	FAIL
CBFB:p.Arg9Lys	CBFB	NM_022845.3:c.26G>A	NP_074036.1:p.Arg9Lys	NC_000016.10:g.67029433G>A	missense_variant	1/6	chr16	67029433	G	A	0.0001288	0	0.0005262	0.0001842	0	3.669e-05	0.000112	0	0.001357	0.0001325	0	0	0.72367	0.71638	FAIL
CBFB:p.Phe12Ile	CBFB	NM_022845.3:c.34T>A	NP_074036.1:p.Phe12Ile	NC_000016.10:g.67029441T>A	missense_variant	1/6	chr16	67029441	T	A													0.60341	0.71638	FAIL
CBFB:p.Trp110Ter	CBFB	NM_022845.3:c.330G>A	NP_074036.1:p.Trp110Ter	NC_000016.10:g.67066729G>A	stop_gained	4/6	chr16	67066729	G	A													0.98068	0.71638	FAIL
CBL:p.Ala463Thr	CBL	NM_005188.4:c.1387G>A	NP_005179.2:p.Ala463Thr	NC_000011.10:g.119278669G>A	missense_variant	9/16	chr11	119278669	G	A													0.61504	0.71638	FAIL
CBL:p.Ala757Thr	CBL	NM_005188.4:c.2269G>A	NP_005179.2:p.Ala757Thr	NC_000011.10:g.119298375G>A	missense_variant	15/16	chr11	119298375	G	A	0.001452	0.0002461	0.0001631	0.0009939	0.0008384	0.005977	0.0008936	0.0001207	0	0.0009405	0.001309	0.005599	0.13813	0.16062	FAIL	Benign/Likely benign	criteria provided, multiple submitters, no conflicts
CBL:p.Arg343Gln	CBL	NM_005188.4:c.1028G>A	NP_005179.2:p.Arg343Gln	NC_000011.10:g.119277777G>A	missense_variant	7/16	chr11	119277777	G	A	3.977e-06	0	0	8.794e-06	0	0	1.315e-05	4.828e-05	0	0	0	0	0.97042	0.71638	FAIL	Uncertain significance	criteria provided, multiple submitters, no conflicts
CBL:p.Arg506Gln	CBL	NM_005188.4:c.1517G>A	NP_005179.2:p.Arg506Gln	NC_000011.10:g.119285054G>A	missense_variant	10/16	chr11	119285054	G	A													0.93048	0.71638	FAIL	Uncertain significance	criteria provided, single submitter
CBL:p.Arg563His	CBL	NM_005188.4:c.1688G>A	NP_005179.2:p.Arg563His	NC_000011.10:g.119285313G>A	missense_variant	11/16	chr11	119285313	G	A	7.954e-06	0	0	1.758e-05	0	0	6.58e-06	0	0	1.47e-05	0	0	0.93069	0.71638	FAIL	Uncertain significance	criteria provided, single submitter
CBL:p.Arg96His	CBL	NM_005188.4:c.287G>A	NP_005179.2:p.Arg96His	NC_000011.10:g.119232539G>A	missense_variant	2/16	chr11	119232539	G	A	3.977e-06	0	0	0	2.891e-05	0	6.573e-06	0	0.0001923	0	0	0	0.99689	0.71638	FAIL	Uncertain significance	criteria provided, single submitter
CBL:p.Asp311Asn	CBL	NM_005188.4:c.931G>A	NP_005179.2:p.Asp311Asn	NC_000011.10:g.119276058G>A	missense_variant	6/16	chr11	119276058	G	A													0.97623	0.71638	FAIL
CBL:p.Asp806Gly	CBL	NM_005188.4:c.2417A>G	NP_005179.2:p.Asp806Gly	NC_000011.10:g.119298523A>G	missense_variant	15/16	chr11	119298523	A	G													0.67576	0.71638	FAIL
CBL:p.His42del	CBL	NM_005188.4:c.125_127del	NP_005179.2:p.His42del	NC_000011.10:g.119206542_119206544del	inframe_deletion	1/16	chr11	119206522	GCAC	G	0.0006652	0.001259	0.0006258	0.0006362	0.000165	0.0004846	6.586e-06	0	0	0	6.551e-05	0			FAIL	Benign/Likely benign	criteria provided, multiple submitters, no conflicts
CBL:p.His42dup	CBL	NM_005188.4:c.125_127dup	NP_005179.2:p.His42dup	NC_000011.10:g.119206542_119206544dup	inframe_insertion	1/16	chr11	119206522	G	GCAC	0.001982	0.01095	0.004291	0.0005524	0.001527	0.002952	0.003609	0.01023	0.002514	0.0006038	0.001703	0.004364				Benign/Likely benign	criteria provided, multiple submitters, no conflicts
CBL:p.Met269Val	CBL	NM_005188.4:c.805A>G	NP_005179.2:p.Met269Val	NC_000011.10:g.119274889A>G	missense_variant	5/16	chr11	119274889	A	G	1.193e-05	0	0	2.637e-05	0	0							0.95135	0.71638	FAIL	Uncertain significance	criteria provided, multiple submitters, no conflicts
CBL:p.Phe325Leu	CBL	NM_005188.4:c.975C>G	NP_005179.2:p.Phe325Leu	NC_000011.10:g.119276102C>G	missense_variant	6/16	chr11	119276102	C	G													0.44821	0.71638	FAIL
CCND1:p.Cys68Ser	CCND1	NM_053056.3:c.203G>C	NP_444284.1:p.Cys68Ser	NC_000011.10:g.69643035G>C	missense_variant	2/5	chr11	69643035	G	C													0.96562	0.71638	FAIL
CCND1:p.Tyr44His	CCND1	NM_053056.3:c.130T>C	NP_444284.1:p.Tyr44His	NC_000011.10:g.69641443T>C	missense_variant	1/5	chr11	69641443	T	C													0.76822	0.71638	FAIL
CCND2:p.Arg56Pro	CCND2	NM_001759.4:c.167G>C	NP_001750.1:p.Arg56Pro	NC_000012.12:g.4274207G>C	missense_variant	1/5	chr12	4274207	G	C													0.97060	0.71638	FAIL
CCND2:p.Gln169_Ser175del	CCND2	NM_001759.4:c.506_526del	NP_001750.1:p.Gln169_Ser175del	NC_000012.12:g.4278854_4278874del	inframe_deletion	3/5	chr12	4278852	CCAGCAGCGGGAGAAGCTGTCT	C
CCND2:p.His157Arg	CCND2	NM_001759.4:c.470A>G	NP_001750.1:p.His157Arg	NC_000012.12:g.4278818A>G	missense_variant	3/5	chr12	4278818	A	G													0.95419	0.71638	FAIL
CCND2:p.Thr155Ile	CCND2	NM_001759.4:c.464C>T	NP_001750.1:p.Thr155Ile	NC_000012.12:g.4278812C>T	missense_variant	3/5	chr12	4278812	C	T													0.71656	0.71638	FAIL
CCND2:p.Thr236Ser	CCND2	NM_001759.4:c.707C>G	NP_001750.1:p.Thr236Ser	NC_000012.12:g.4288977C>G	missense_variant	4/5	chr12	4288977	C	G	4.011e-06	0	0	8.892e-06	0	0							0.80629	0.71638	FAIL
CCND3:p.Arg167Trp	CCND3	NM_001760.5:c.499C>T	NP_001751.1:p.Arg167Trp	NC_000006.12:g.41937310G>A	missense_variant	3/5	chr6	41937310	G	A	4.772e-05	0	0	9.669e-05	2.891e-05	0	5.915e-05	0	0	0.0001029	0	0	0.28154	0.06391	FAIL
CCND3:p.Gln260Ter	CCND3	NM_001760.5:c.778C>T	NP_001751.1:p.Gln260Ter	NC_000006.12:g.41936041G>A	stop_gained	5/5	chr6	41936041	G	A													0.61651	0.38783	FAIL
CCND3:p.Glu253Asp	CCND3	NM_001760.5:c.759G>T	NP_001751.1:p.Glu253Asp	NC_000006.12:g.41936060C>A	missense_variant	5/5	chr6	41936060	C	A	0.01177	0.002095	0.0002177	0.01337	0.009522	0.01693	0.01026	0.00297	0.0001926	0.0127	0.0127	0.01884	0.20315	0.38300	FAIL
CCND3:p.Ser259Ala	CCND3	NM_001760.5:c.774_775delinsTG	NP_001751.1:p.Ser259Ala	NC_000006.12:g.41936044_41936045delinsCA	missense_variant	5/5	chr6	41936044	AG	CA
CCNE1:p.Ala353Thr	CCNE1	NM_001238.4:c.1057G>A	NP_001229.1:p.Ala353Thr	NC_000019.10:g.29822550G>A	missense_variant	11/12	chr19	29822550	G	A	3.978e-06	0	0	8.795e-06	0	0	6.574e-06	2.414e-05	0	0	0	0	0.25942	0.21332	FAIL
CCNE1:p.Asn260Ile	CCNE1	NM_001238.4:c.779A>T	NP_001229.1:p.Asn260Ile	NC_000019.10:g.29822069A>T	missense_variant	9/12	chr19	29822069	A	T	0.002128	0.0004921	0	0.002927	0.002285	0.0004573	0.002102	0.0005788	0	0.003381	0.001309	0.0008285	0.65069	0.71638	FAIL
CCNE1:p.Ile147Val	CCNE1	NM_001238.4:c.439A>G	NP_001229.1:p.Ile147Val	NC_000019.10:g.29817518A>G	missense_variant	6/12	chr19	29817518	A	G	0.001114	0.0003076	0	0.001276	0.001619	0.001176	0.001163	0.0007964	0	0.001088	0.002423	0.001036	0.59857	0.33990	FAIL
CD274:p.Arg86Gln	CD274	NM_014143.4:c.257G>A	NP_054862.1:p.Arg86Gln	NC_000009.12:g.5457283G>A	missense_variant	3/7	chr9	5457283	G	A	2.389e-05	0	0	1.76e-05	2.901e-05	9.801e-05							0.02872	0.06391	FAIL
CD274:p.Gln173His	CD274	NM_014143.4:c.519A>C	NP_054862.1:p.Gln173His	NC_000009.12:g.5462958A>C	missense_variant	4/7	chr9	5462958	A	C													0.14461	0.13787	FAIL
CD274:p.Glu164Lys	CD274	NM_014143.4:c.490G>A	NP_054862.1:p.Glu164Lys	NC_000009.12:g.5462929G>A	missense_variant	4/7	chr9	5462929	G	A	0.0003583	6.152e-05	0	0.0003875	0.00113	6.533e-05	0.000414	9.653e-05	0	0.0003527	0.001833	0	0.60914	0.71638	FAIL
CD274:p.His233Leu	CD274	NM_014143.4:c.698A>T	NP_054862.1:p.His233Leu	NC_000009.12:g.5465514A>T	missense_variant	5/7	chr9	5465514	A	T	0.000231	0	0	0.0004845	0	0	0.0002168	0	0	0.0004704	0	0	0.05524	0.06391	FAIL
CD274:p.Pro146Arg	CD274	NM_014143.4:c.437C>G	NP_054862.1:p.Pro146Arg	NC_000009.12:g.5462876C>G	missense_variant	4/7	chr9	5462876	C	G	0.003935	0.0006152	0	0.005118	0.004201	0.0002287	0.003549	0.000555	0	0.004616	0.005892	0.0006219	0.27184	0.31427	FAIL	Likely benign	criteria provided, single submitter
CD274:p.Ser34Thr	CD274	NM_014143.4:c.101G>C	NP_054862.1:p.Ser34Thr	NC_000009.12:g.5457127G>C	missense_variant	3/7	chr9	5457127	G	C	1.592e-05	0	0	3.52e-05	0	0	3.285e-05	0	0	7.348e-05	0	0	0.34930	0.71638	FAIL
CD276:p.Ala358Thr	CD276	NM_001024736.2:c.1072G>A	NP_001019907.1:p.Ala358Thr	NC_000015.10:g.73703997G>A	missense_variant&splice_region_variant	5/10	chr15	73703997	G	A	0.0004189	6.283e-05	0	0.0007743	0.0001752	0.0001671	0.0004797	0.000169	0	0.0007201	0.0009158	0	0.75286	0.71638	FAIL
CD276:p.Arg267Cys	CD276	NM_001024736.2:c.799C>T	NP_001019907.1:p.Arg267Cys	NC_000015.10:g.73703724C>T	missense_variant	5/10	chr15	73703724	C	T	1.199e-05	0	0	1.774e-05	0	3.268e-05	1.315e-05	2.415e-05	0	0	0	0.000207	0.12096	0.18845	FAIL
CD276:p.Arg329His	CD276	NM_001024736.2:c.986G>A	NP_001019907.1:p.Arg329His	NC_000015.10:g.73703911G>A	missense_variant	5/10	chr15	73703911	G	A	1.203e-05	6.194e-05	5.446e-05	8.911e-06	0	0	1.314e-05	0	0	2.939e-05	0	0	0.51350	0.29345	FAIL
CD276:p.Gln328Arg	CD276	NM_001024736.2:c.983A>G	NP_001019907.1:p.Gln328Arg	NC_000015.10:g.73703908A>G	missense_variant	5/10	chr15	73703908	A	G	1.202e-05	0	0	0	8.69e-05	0	6.57e-06	0	0	0	6.541e-05	0	0.29888	0.20367	FAIL
CD276:p.Gly103Asp	CD276	NM_001024736.2:c.308G>A	NP_001019907.1:p.Gly103Asp	NC_000015.10:g.73702483G>A	missense_variant	3/10	chr15	73702483	G	A													0.93340	0.71638	FAIL
CD276:p.Gly130Ser	CD276	NM_001024736.2:c.388G>A	NP_001019907.1:p.Gly130Ser	NC_000015.10:g.73702563G>A	missense_variant	3/10	chr15	73702563	G	A	1.234e-05	6.373e-05	0	1.832e-05	0	0	1.315e-05	0	0	1.47e-05	6.543e-05	0	0.41001	0.32380	FAIL
CD276:p.Gly451Ser	CD276	NM_001024736.2:c.1351G>A	NP_001019907.1:p.Gly451Ser	NC_000015.10:g.73704454G>A	missense_variant	6/10	chr15	73704454	G	A	4.029e-05	0.0001243	0.0001637	0	0	0.000164	2.628e-05	2.412e-05	0.0001925	0	0	0.0004141	0.57168	0.71638	FAIL
CD276:p.Lys153Arg	CD276	NM_001024736.2:c.458A>G	NP_001019907.1:p.Lys153Arg	NC_000015.10:g.73702811A>G	missense_variant	4/10	chr15	73702811	A	G	2.408e-05	0	0	5.329e-05	0	0	6.573e-06	0	0	1.47e-05	0	0	0.51194	0.71638	FAIL
CD276:p.Pro185Ser	CD276	NM_001024736.2:c.553C>T	NP_001019907.1:p.Pro185Ser	NC_000015.10:g.73702906C>T	missense_variant	4/10	chr15	73702906	C	T	0.0008959	0.0004932	0	0.001858	5.784e-05	0	0.001334	0.0005307	0	0.002572	0.0001309	0	0.36726	0.13787	FAIL
CD276:p.Pro54ArgfsTer27	CD276	NM_001024736.2:c.161_162del	NP_001019907.1:p.Pro54ArgfsTer27	NC_000015.10:g.73702336_73702337del	frameshift_variant	3/10	chr15	73702335	CCT	C	1.995e-05	0	5.446e-05	3.534e-05	0	0	2.628e-05	2.412e-05	0	2.94e-05	0	0.000207			FAIL
CD276:p.Thr93Met	CD276	NM_001024736.2:c.278C>T	NP_001019907.1:p.Thr93Met	NC_000015.10:g.73702453C>T	missense_variant	3/10	chr15	73702453	C	T	1.196e-05	0	0.0001089	8.826e-06	0	0	2.628e-05	0	0.0001925	2.94e-05	0	0	0.53324	0.40164	FAIL
CD276:p.Val429Met	CD276	NM_001024736.2:c.1285G>A	NP_001019907.1:p.Val429Met	NC_000015.10:g.73704388G>A	missense_variant	6/10	chr15	73704388	G	A	0.002676	0.0006777	0	0.004292	0.001504	0.000196	0.002884	0.0008924	0	0.004776	0.001635	0.000207	0.20608	0.40164	FAIL
CD74:c.881-3C>T	CD74	NM_001025159.3:c.881-3C>T		NC_000005.10:g.150402253G>A	splice_region_variant&splice_polypyrimidine_tract_variant&intron_variant		chr5	150402253	G	A	0.002478	0.001023	0	0.003778	0.001106	0.0003959	0.002353	0.0006277	0	0.003853	0.001048	0.0004137			FAIL	Likely benign	criteria provided, single submitter
CD74:p.Ala122Pro	CD74	NM_001025159.3:c.364G>C	NP_001020330.1:p.Ala122Pro	NC_000005.10:g.150406895C>G	missense_variant	3/9	chr5	150406895	C	G	0.001111	0.0006009	0	0.001799	0.0003007	0.0006322	0.0007686	0.0003137	0	0.001381	6.54e-05	0.0006206	0.10086	0.06391	FAIL
CD74:p.Arg10Trp	CD74	NM_001025159.3:c.28C>T	NP_001020330.1:p.Arg10Trp	NC_000005.10:g.150412722G>A	missense_variant	1/9	chr5	150412722	G	A	7.958e-06	0	0	8.799e-06	2.891e-05	0							0.05211	0.06391	FAIL
CD74:p.Arg266Cys	CD74	NM_001025159.3:c.796C>T	NP_001020330.1:p.Arg266Cys	NC_000005.10:g.150403142G>A	missense_variant	7/9	chr5	150403142	G	A	0.0005062	0.0003231	0	0.0009312	0.0003188	6.536e-05	0.0005914	0.0002655	0.0001926	0.001132	0	0.0002068	0.87136	0.71638	FAIL
CD74:p.Asp150Glu	CD74	NM_001025159.3:c.450C>A	NP_001020330.1:p.Asp150Glu	NC_000005.10:g.150405172G>T	missense_variant	5/9	chr5	150405172	G	T													0.25754	0.71638	FAIL
CD79A:p.Arg124His	CD79A	NM_001783.4:c.371G>A	NP_001774.1:p.Arg124His	NC_000019.10:g.41879281G>A	missense_variant	2/5	chr19	41879281	G	A	0.0007613	0.0003737	0.0001093	0.00158	5.798e-05	3.27e-05	0.0008345	0.0003861	0	0.001617	6.543e-05	0	0.44883	0.31930	FAIL	Uncertain significance	criteria provided, multiple submitters, no conflicts
CD79A:p.Arg68Cys	CD79A	NM_001783.4:c.202C>T	NP_001774.1:p.Arg68Cys	NC_000019.10:g.41879112C>T	missense_variant	2/5	chr19	41879112	C	T	3.98e-06	0	0	8.803e-06	0	0							0.19801	0.23713	FAIL	Uncertain significance	criteria provided, single submitter
CD79A:p.Gly179Arg	CD79A	NM_001783.4:c.535G>A	NP_001774.1:p.Gly179Arg	NC_000019.10:g.41880706G>A	missense_variant	4/5	chr19	41880706	G	A	1.93e-05	0	8.894e-05	1.666e-05	0	4.393e-05	2.671e-05	0	0	5.929e-05	0	0	0.24156	0.06391	FAIL	Uncertain significance	criteria provided, multiple submitters, no conflicts
CD79A:p.Gly219Glu	CD79A	NM_001783.4:c.656G>A	NP_001774.1:p.Gly219Glu	NC_000019.10:g.41880955G>A	missense_variant	5/5	chr19	41880955	G	A													0.33352	0.33028	FAIL
CD79A:p.Ile103Met	CD79A	NM_001783.4:c.309A>G	NP_001774.1:p.Ile103Met	NC_000019.10:g.41879219A>G	missense_variant	2/5	chr19	41879219	A	G	4.019e-06	6.161e-05	0	0	0	0	3.944e-05	0.0001449	0	0	0	0	0.05222	0.18352	FAIL	Uncertain significance	criteria provided, single submitter
CD79A:p.Thr140Asn	CD79A	NM_001783.4:c.419C>A	NP_001774.1:p.Thr140Asn	NC_000019.10:g.41879574C>A	missense_variant	3/5	chr19	41879574	C	A	0.001345	0.0005215	0	0.002116	0.001906	0	0.001328	0.0003142	0	0.002118	0.002684	0	0.35474	0.71638	FAIL	Conflicting classifications of pathogenicity	criteria provided, conflicting classifications
CDC73:p.Arg441His	CDC73	NM_024529.5:c.1322G>A	NP_078805.3:p.Arg441His	NC_000001.11:g.193236261G>A	missense_variant	15/17	chr1	193236261	G	A	3.976e-06	0	0	0	0	0							0.97919	0.71638	FAIL	Uncertain significance	criteria provided, single submitter
CDC73:p.Ile13Thr	CDC73	NM_024529.5:c.38T>C	NP_078805.3:p.Ile13Thr	NC_000001.11:g.193122238T>C	missense_variant	1/17	chr1	193122238	T	C													0.64242	0.71638	FAIL
CDC73:p.Val230GlufsTer28	CDC73	NM_024529.5:c.687_688dup	NP_078805.3:p.Val230GlufsTer28	NC_000001.11:g.193142024_193142025dup	frameshift_variant	7/17	chr1	193142015	C	CAG	3.98e-06	0	0	8.804e-06	0	0	6.594e-06	0	0	1.472e-05	0	0				Pathogenic	criteria provided, multiple submitters, no conflicts
CDH1:c.1137+1G>A	CDH1	NM_004360.5:c.1137+1G>A		NC_000016.10:g.68812264G>A	splice_donor_variant		chr16	68812264	G	A	3.977e-06	6.152e-05	0	0	0	0	6.57e-06	2.413e-05	0	0	0	0			PASS	Pathogenic	reviewed by expert panel
CDH1:c.517_531+22del	CDH1	NM_004360.5:c.517_531+22del		NC_000016.10:g.68808553_68808589del	splice_donor_variant&splice_donor_5th_base_variant&coding_sequence_variant&intron_variant	4/16	chr16	68808551	CTAAAAACCTGGTTCAGGTAGAGAAAGAAGTTCTCTGT	C
CDH1:c.531+1G>A	CDH1	NM_004360.5:c.531+1G>A		NC_000016.10:g.68808568G>A	splice_donor_variant		chr16	68808568	G	A															PASS	Likely pathogenic	reviewed by expert panel
CDH1:c.531+1G>C	CDH1	NM_004360.5:c.531+1G>C		NC_000016.10:g.68808568G>C	splice_donor_variant		chr16	68808568	G	C															PASS	Likely pathogenic	criteria provided, multiple submitters, no conflicts
CDH1:p.Ala592Thr	CDH1	NM_004360.5:c.1774G>A	NP_004351.1:p.Ala592Thr	NC_000016.10:g.68822063G>A	missense_variant	12/16	chr16	68822063	G	A	0.003253	0.001046	0	0.00472	0.001792	0.003332	0.003117	0.0009902	0	0.005218	0.002554	0.003527	0.94154	0.71638	FAIL	Benign	reviewed by expert panel
CDH1:p.Ala617Thr	CDH1	NM_004360.5:c.1849G>A	NP_004351.1:p.Ala617Thr	NC_000016.10:g.68822138G>A	missense_variant	12/16	chr16	68822138	G	A	0.003492	0.04583	0	0.0001846	0.002949	0	0.01295	0.04483	0	0.0002793	0.005372	0	0.32488	0.13787	FAIL	Benign	reviewed by expert panel
CDH1:p.Ala634Val	CDH1	NM_004360.5:c.1901C>T	NP_004351.1:p.Ala634Val	NC_000016.10:g.68822190C>T	missense_variant	12/16	chr16	68822190	C	T													0.45759	0.35271	PASS	Pathogenic/Likely pathogenic	criteria provided, multiple submitters, no conflicts
CDH1:p.Arg527Ile	CDH1	NM_004360.5:c.1580G>T	NP_004351.1:p.Arg527Ile	NC_000016.10:g.68819294G>T	missense_variant	11/16	chr16	68819294	G	T													0.32226	0.32050	FAIL
CDH1:p.Arg54Gly	CDH1	NM_004360.5:c.160A>G	NP_004351.1:p.Arg54Gly	NC_000016.10:g.68738408A>G	missense_variant	2/16	chr16	68738408	A	G	2.644e-05	0	0	3.44e-05	4.165e-05	0	2.628e-05	0	0	5.881e-05	0	0	0.07938	0.30118	FAIL	Likely benign	reviewed by expert panel
CDH1:p.Arg732Gln	CDH1	NM_004360.5:c.2195G>A	NP_004351.1:p.Arg732Gln	NC_000016.10:g.68828204G>A	missense_variant	14/16	chr16	68828204	G	A													0.49982	0.71638	PASS	Pathogenic	reviewed by expert panel
CDH1:p.Asp254His	CDH1	NM_004360.5:c.760G>C	NP_004351.1:p.Asp254His	NC_000016.10:g.68810269G>C	missense_variant	6/16	chr16	68810269	G	C													0.97623	0.71638	FAIL	Uncertain significance	reviewed by expert panel
CDH1:p.Gly877Arg	CDH1	NM_004360.5:c.2629G>A	NP_004351.1:p.Gly877Arg	NC_000016.10:g.68833479G>A	missense_variant	16/16	chr16	68833479	G	A	1.193e-05	6.152e-05	5.437e-05	8.793e-06	0	0	1.314e-05	0	0	2.94e-05	0	0	0.99689	0.71638	FAIL	Uncertain significance	criteria provided, multiple submitters, no conflicts
CDH1:p.Gly879Ser	CDH1	NM_004360.5:c.2635G>A	NP_004351.1:p.Gly879Ser	NC_000016.10:g.68833485G>A	missense_variant	16/16	chr16	68833485	G	A	0.0001273	6.153e-05	0	0.0002462	2.891e-05	0	0.0001249	2.414e-05	0	0.0002205	0.0001967	0	0.75368	0.71638	FAIL	Likely benign	reviewed by expert panel
CDH1:p.Ile206TyrfsTer3	CDH1	NM_004360.5:c.615dup	NP_004351.1:p.Ile206TyrfsTer3	NC_000016.10:g.68808776dup	frameshift_variant	5/16	chr16	68808773	C	CT															FAIL
CDH1:p.Ile393Val	CDH1	NM_004360.5:c.1177A>G	NP_004351.1:p.Ile393Val	NC_000016.10:g.68813352A>G	missense_variant	9/16	chr16	68813352	A	G													0.51454	0.39380	FAIL	Uncertain significance	criteria provided, multiple submitters, no conflicts
CDH1:p.Pro127AlafsTer41	CDH1	NM_004360.5:c.377dup	NP_004351.1:p.Pro127AlafsTer41	NC_000016.10:g.68801883dup	frameshift_variant	3/16	chr16	68801877	G	GC															FAIL	Pathogenic/Likely pathogenic	criteria provided, multiple submitters, no conflicts
CDH1:p.Pro30Thr	CDH1	NM_004360.5:c.88C>A	NP_004351.1:p.Pro30Thr	NC_000016.10:g.68738336C>A	missense_variant	2/16	chr16	68738336	C	A	0.001344	0	0	0.002648	0.001397	0.0002663	0.001238	0.0003446	0	0.002276	0.0007056	0.0006769	0.23565	0.19116	FAIL	Benign	reviewed by expert panel
CDH1:p.Pro407Leu	CDH1	NM_004360.5:c.1220C>T	NP_004351.1:p.Pro407Leu	NC_000016.10:g.68813395C>T	missense_variant	9/16	chr16	68813395	C	T													0.42465	0.19116	FAIL	Uncertain significance	criteria provided, single submitter
CDH1:p.Pro645GlnfsTer8	CDH1	NM_004360.5:c.1934del	NP_004351.1:p.Pro645GlnfsTer8	NC_000016.10:g.68822223del	frameshift_variant	12/16	chr16	68822220	AC	A															FAIL
CDH1:p.Ser270Cys	CDH1	NM_004360.5:c.809C>G	NP_004351.1:p.Ser270Cys	NC_000016.10:g.68810318C>G	missense_variant	6/16	chr16	68810318	C	G													0.07017	0.06391	FAIL	Uncertain significance	criteria provided, multiple submitters, no conflicts
CDH1:p.Trp213Ter	CDH1	NM_004360.5:c.639G>A	NP_004351.1:p.Trp213Ter	NC_000016.10:g.68808800G>A	stop_gained	5/16	chr16	68808800	G	A													0.57440	0.71638	FAIL	Pathogenic	criteria provided, single submitter
CDH1:p.Val345Phe	CDH1	NM_004360.5:c.1033G>T	NP_004351.1:p.Val345Phe	NC_000016.10:g.68812159G>T	missense_variant	8/16	chr16	68812159	G	T													0.27621	0.27897	FAIL
CDH1:p.Val391Ala	CDH1	NM_004360.5:c.1172T>C	NP_004351.1:p.Val391Ala	NC_000016.10:g.68813347T>C	missense_variant	9/16	chr16	68813347	T	C													0.09872	0.06391	FAIL	Uncertain significance	criteria provided, single submitter
CDH1:p.Val487CysfsTer4	CDH1	NM_004360.5:c.1458dup	NP_004351.1:p.Val487CysfsTer4	NC_000016.10:g.68815652dup	frameshift_variant	10/16	chr16	68815649	C	CT															FAIL
CDH1:p.Val794Phe	CDH1	NM_004360.5:c.2380G>T	NP_004351.1:p.Val794Phe	NC_000016.10:g.68829738G>T	missense_variant	15/16	chr16	68829738	G	T													0.21874	0.23328	FAIL
CDK12:c.1047-2A>G	CDK12	NM_016507.4:c.1047-2A>G		NC_000017.11:g.39470877A>G	splice_acceptor_variant		chr17	39470877	A	G	0.0004224	6.483e-05	0	0.0005041	7.033e-05	0.001323	0.0004862	4.826e-05	0	0.0005438	6.554e-05	0.001241			PASS
CDK12:c.2963+1G>A	CDK12	NM_016507.4:c.2963+1G>A		NC_000017.11:g.39517557G>A	splice_donor_variant		chr17	39517557	G	A															PASS
CDK12:c.3095+1G>T	CDK12	NM_016507.4:c.3095+1G>T		NC_000017.11:g.39520088G>T	splice_donor_variant		chr17	39520088	G	T															PASS
CDK12:p.Ala1289Val	CDK12	NM_016507.4:c.3866C>T	NP_057591.2:p.Ala1289Val	NC_000017.11:g.39530709C>T	missense_variant	14/14	chr17	39530709	C	T							6.581e-06	0	0	1.471e-05	0	0	0.51421	0.71638	FAIL
CDK12:p.Arg329Gln	CDK12	NM_016507.4:c.986G>A	NP_057591.2:p.Arg329Gln	NC_000017.11:g.39463057G>A	missense_variant	1/14	chr17	39463057	G	A													0.90462	0.71638	FAIL
CDK12:p.Arg858Trp	CDK12	NM_016507.4:c.2572C>T	NP_057591.2:p.Arg858Trp	NC_000017.11:g.39501402C>T	missense_variant	6/14	chr17	39501402	C	T													0.37977	0.71638	FAIL
CDK12:p.Asn31del	CDK12	NM_016507.4:c.92_94del	NP_057591.2:p.Asn31del	NC_000017.11:g.39462163_39462165del	inframe_deletion	1/14	chr17	39462161	TAAC	T	1.591e-05	0	0	3.517e-05	0	0	6.57e-06	0	0	1.47e-05	0	0			FAIL
CDK12:p.Asp1342Asn	CDK12	NM_016507.4:c.4024G>A	NP_057591.2:p.Asp1342Asn	NC_000017.11:g.39530867G>A	missense_variant	14/14	chr17	39530867	G	A													0.64886	0.71638	FAIL
CDK12:p.Gln1113TrpfsTer5	CDK12	NM_016507.4:c.3337_3346del	NP_057591.2:p.Gln1113TrpfsTer5	NC_000017.11:g.39525893_39525902del	frameshift_variant	13/14	chr17	39525887	CTGAATCAAAG	C
CDK12:p.Gln1216Pro	CDK12	NM_016507.4:c.3647A>C	NP_057591.2:p.Gln1216Pro	NC_000017.11:g.39526203A>C	missense_variant	13/14	chr17	39526203	A	C													0.90248	0.71638	FAIL
CDK12:p.Gln1390Ter	CDK12	NM_016507.4:c.4168C>T	NP_057591.2:p.Gln1390Ter	NC_000017.11:g.39531011C>T	stop_gained	14/14	chr17	39531011	C	T													0.62890	0.71638	FAIL
CDK12:p.Gln575Ter	CDK12	NM_016507.4:c.1723C>T	NP_057591.2:p.Gln575Ter	NC_000017.11:g.39471555C>T	stop_gained	2/14	chr17	39471555	C	T													0.65074	0.71638	FAIL
CDK12:p.Glu1319Lys	CDK12	NM_016507.4:c.3955G>A	NP_057591.2:p.Glu1319Lys	NC_000017.11:g.39530798G>A	missense_variant	14/14	chr17	39530798	G	A													0.63185	0.71638	FAIL
CDK12:p.Glu1434Asp	CDK12	NM_016507.4:c.4302G>T	NP_057591.2:p.Glu1434Asp	NC_000017.11:g.39531145G>T	missense_variant	14/14	chr17	39531145	G	T													0.51389	0.71638	FAIL
CDK12:p.Glu519Asp	CDK12	NM_016507.4:c.1557A>C	NP_057591.2:p.Glu519Asp	NC_000017.11:g.39471389A>C	missense_variant	2/14	chr17	39471389	A	C													0.37560	0.42656	FAIL
CDK12:p.Glu647Ter	CDK12	NM_016507.4:c.1939G>T	NP_057591.2:p.Glu647Ter	NC_000017.11:g.39490564G>T	stop_gained	3/14	chr17	39490564	G	T													0.72380	0.71638	FAIL
CDK12:p.Glu848Lys	CDK12	NM_016507.4:c.2542G>A	NP_057591.2:p.Glu848Lys	NC_000017.11:g.39501372G>A	missense_variant	6/14	chr17	39501372	G	A													0.98424	0.71638	FAIL
CDK12:p.Gly1393Trp	CDK12	NM_016507.4:c.4177G>T	NP_057591.2:p.Gly1393Trp	NC_000017.11:g.39531020G>T	missense_variant	14/14	chr17	39531020	G	T													0.75250	0.71638	FAIL
CDK12:p.Leu70PhefsTer5	CDK12	NM_016507.4:c.206dup	NP_057591.2:p.Leu70PhefsTer5	NC_000017.11:g.39462277dup	frameshift_variant	1/14	chr17	39462275	A	AC															FAIL
CDK12:p.Pro1275Leu	CDK12	NM_016507.4:c.3824C>T	NP_057591.2:p.Pro1275Leu	NC_000017.11:g.39530667C>T	missense_variant	14/14	chr17	39530667	C	T	0.01161	0.002584	5.443e-05	0.01713	0.003855	0.004073	0.01082	0.003046	0.0001927	0.01629	0.006169	0.003322	0.43735	0.71638	FAIL	Benign/Likely benign	criteria provided, multiple submitters, no conflicts
CDK12:p.Pro697Ser	CDK12	NM_016507.4:c.2089C>T	NP_057591.2:p.Pro697Ser	NC_000017.11:g.39490714C>T	missense_variant	3/14	chr17	39490714	C	T	8.495e-05	0	0.001152	0	0	0	6.575e-06	0	0.0001924	0	0	0	0.39958	0.71638	FAIL
CDK12:p.Ser1075Gly	CDK12	NM_016507.4:c.3223A>G	NP_057591.2:p.Ser1075Gly	NC_000017.11:g.39524801A>G	missense_variant	12/14	chr17	39524801	A	G	3.977e-06	0	0	0	2.891e-05	0							0.30215	0.34210	PASS
CDK12:p.Ser318AlafsTer21	CDK12	NM_016507.4:c.950_951dup	NP_057591.2:p.Ser318AlafsTer21	NC_000017.11:g.39463021_39463022dup	frameshift_variant	1/14	chr17	39463020	G	GGC
CDK12:p.Ser433Gly	CDK12	NM_016507.4:c.1297A>G	NP_057591.2:p.Ser433Gly	NC_000017.11:g.39471129A>G	missense_variant	2/14	chr17	39471129	A	G													0.60301	0.71638	FAIL
CDK12:p.Ser487Phe	CDK12	NM_016507.4:c.1460C>T	NP_057591.2:p.Ser487Phe	NC_000017.11:g.39471292C>T	missense_variant	2/14	chr17	39471292	C	T													0.46321	0.71638	FAIL
CDK12:p.Ser651Ter	CDK12	NM_016507.4:c.1952C>A	NP_057591.2:p.Ser651Ter	NC_000017.11:g.39490577C>A	stop_gained	3/14	chr17	39490577	C	A													0.56850	0.71638	FAIL
CDK12:p.Thr520HisfsTer90	CDK12	NM_016507.4:c.1558del	NP_057591.2:p.Thr520HisfsTer90	NC_000017.11:g.39471390del	frameshift_variant	2/14	chr17	39471387	GA	G															FAIL
CDK12:p.Val1395Ala	CDK12	NM_016507.4:c.4184T>C	NP_057591.2:p.Val1395Ala	NC_000017.11:g.39531027T>C	missense_variant	14/14	chr17	39531027	T	C													0.53310	0.71638	FAIL
CDK12:p.Val275Ile	CDK12	NM_016507.4:c.823G>A	NP_057591.2:p.Val275Ile	NC_000017.11:g.39462894G>A	missense_variant	1/14	chr17	39462894	G	A	1.193e-05	0	0.0001631	0	0	0	6.573e-06	0	0.0001925	0	0	0	0.05321	0.06391	FAIL
CDK4:p.Ala170Thr	CDK4	NM_000075.4:c.508G>A	NP_000066.1:p.Ala170Thr	NC_000012.12:g.57750937C>T	missense_variant	4/8	chr12	57750937	C	T													0.63494	0.71638	FAIL
CDK4:p.Arg209Cys	CDK4	NM_000075.4:c.625C>T	NP_000066.1:p.Arg209Cys	NC_000012.12:g.57750663G>A	missense_variant	5/8	chr12	57750663	G	A	0.0003459	0	5.437e-05	0.0006768	0	0.0001307	0.000276	4.83e-05	0	0.0005585	0	0.0002071	0.42157	0.71638	FAIL	Conflicting classifications of pathogenicity	criteria provided, conflicting classifications
CDK4:p.Glu115Lys	CDK4	NM_000075.4:c.343G>A	NP_000066.1:p.Glu115Lys	NC_000012.12:g.57751218C>T	missense_variant	3/8	chr12	57751218	C	T	2.386e-05	0.0002461	0	0	0	6.533e-05	1.314e-05	4.826e-05	0	0	0	0	0.56444	0.35529	FAIL	Uncertain significance	criteria provided, multiple submitters, no conflicts
CDK4:p.Gly47Arg	CDK4	NM_000075.4:c.139G>A	NP_000066.1:p.Gly47Arg	NC_000012.12:g.57751579C>T	missense_variant	2/8	chr12	57751579	C	T													0.43544	0.71638	FAIL
CDK6:p.Asp110Asn	CDK6	NM_001145306.2:c.328G>A	NP_001138778.1:p.Asp110Asn	NC_000007.14:g.92774737C>T	missense_variant	3/8	chr7	92774737	C	T	0.001467	0.0003743	0	0.002708	0.001052	3.353e-05	0.001591	0.0005073	0	0.002867	0.0009822	0	0.57509	0.71638	FAIL	Conflicting classifications of pathogenicity	criteria provided, conflicting classifications
CDK6:p.His255Tyr	CDK6	NM_001145306.2:c.763C>T	NP_001138778.1:p.His255Tyr	NC_000007.14:g.92618143G>A	missense_variant	7/8	chr7	92618143	G	A													0.25508	0.71638	FAIL
CDK6:p.Ser317Cys	CDK6	NM_001145306.2:c.949A>T	NP_001138778.1:p.Ser317Cys	NC_000007.14:g.92615172T>A	missense_variant	8/8	chr7	92615172	T	A	0.003883	0.0002461	0	0.001921	0.001216	0.01055	0.002254	0.0002171	0	0.001838	0.0009815	0.006211	0.42719	0.71638	FAIL	Benign/Likely benign	criteria provided, multiple submitters, no conflicts
CDK8:p.Gln328Arg	CDK8	NM_001260.3:c.983A>G	NP_001251.1:p.Gln328Arg	NC_000013.11:g.26400502A>G	missense_variant	10/13	chr13	26400502	A	G													0.92103	0.71638	FAIL
CDK8:p.Lys307Arg	CDK8	NM_001260.3:c.920A>G	NP_001251.1:p.Lys307Arg	NC_000013.11:g.26397212A>G	missense_variant	9/13	chr13	26397212	A	G													0.92735	0.71638	FAIL
CDK8:p.Ser443Asn	CDK8	NM_001260.3:c.1328G>A	NP_001251.1:p.Ser443Asn	NC_000013.11:g.26404014G>A	missense_variant	13/13	chr13	26404014	G	A	7.965e-06	0	0.0001088	0	0	0							0.97461	0.71638	FAIL
CDKN1A:p.Arg143Trp	CDKN1A	NM_000389.5:c.427C>T	NP_000380.1:p.Arg143Trp	NC_000006.12:g.36684528C>T	missense_variant	2/3	chr6	36684528	C	T	3.192e-05	6.178e-05	0.0001088	3.534e-05	2.893e-05	0	4.6e-05	4.826e-05	0.0001927	5.881e-05	0	0	0.26855	0.31679	FAIL
CDKN1A:p.Arg9ProfsTer27	CDKN1A	NM_000389.5:c.25dup	NP_000380.1:p.Arg9ProfsTer27	NC_000006.12:g.36684126dup	frameshift_variant	2/3	chr6	36684124	T	TC															FAIL
CDKN1A:p.Trp65Cys	CDKN1A	NM_000389.5:c.195G>T	NP_000380.1:p.Trp65Cys	NC_000006.12:g.36684296G>T	missense_variant	2/3	chr6	36684296	G	T													0.78699	0.71638	PASS
CDKN1B:p.Asp132Gly	CDKN1B	NM_004064.5:c.395A>G	NP_004055.1:p.Asp132Gly	NC_000012.12:g.12718234A>G	missense_variant	1/3	chr12	12718234	A	G													0.34973	0.30089	FAIL	Uncertain significance	criteria provided, multiple submitters, no conflicts
CDKN1B:p.Gln77Pro	CDKN1B	NM_004064.5:c.230A>C	NP_004055.1:p.Gln77Pro	NC_000012.12:g.12718069A>C	missense_variant	1/3	chr12	12718069	A	C													0.55783	0.41325	FAIL
CDKN1B:p.Glu126GlyfsTer2	CDKN1B	NM_004064.5:c.367_376dup	NP_004055.1:p.Glu126GlyfsTer2	NC_000012.12:g.12718206_12718215dup	frameshift_variant	1/3	chr12	12718204	C	CGGCTAACTCT
CDKN1B:p.Glu146Ter	CDKN1B	NM_004064.5:c.436G>T	NP_004055.1:p.Glu146Ter	NC_000012.12:g.12718275G>T	stop_gained	1/3	chr12	12718275	G	T													0.91766	0.71638	FAIL
CDKN1B:p.Gly97ValfsTer22	CDKN1B	NM_004064.5:c.285del	NP_004055.1:p.Gly97ValfsTer22	NC_000012.12:g.12718124del	frameshift_variant	1/3	chr12	12718118	GC	G															FAIL	Pathogenic	criteria provided, single submitter
CDKN1B:p.Ile119Thr	CDKN1B	NM_004064.5:c.356T>C	NP_004055.1:p.Ile119Thr	NC_000012.12:g.12718195T>C	missense_variant	1/3	chr12	12718195	T	C	0.0005329	6.588e-05	0.0001098	0.0007597	0.001074	0	0.0006111	0.0002654	0	0.000882	0.001178	0	0.21985	0.06391	FAIL	Conflicting classifications of pathogenicity	criteria provided, conflicting classifications
CDKN1B:p.Phe62Leu	CDKN1B	NM_004064.5:c.186C>A	NP_004055.1:p.Phe62Leu	NC_000012.12:g.12718025C>A	missense_variant	1/3	chr12	12718025	C	A													0.29190	0.71638	FAIL	Uncertain significance	criteria provided, single submitter
CDKN1B:p.Pro122Leu	CDKN1B	NM_004064.5:c.365C>T	NP_004055.1:p.Pro122Leu	NC_000012.12:g.12718204C>T	missense_variant	1/3	chr12	12718204	C	T	2.823e-05	0	0	8.928e-06	0	0.0001963	1.314e-05	0	0	0	0.0001309	0	0.33156	0.37556	FAIL	Conflicting classifications of pathogenicity	criteria provided, conflicting classifications
CDKN1B:p.Pro133Thr	CDKN1B	NM_004064.5:c.397C>A	NP_004055.1:p.Pro133Thr	NC_000012.12:g.12718236C>A	missense_variant	1/3	chr12	12718236	C	A	0.0004079	6.298e-05	0	0.0002225	0.0002029	0.0009812	0.0002103	4.827e-05	0	0.0001029	0.0004579	0.0004139	0.44078	0.24590	FAIL	Conflicting classifications of pathogenicity	criteria provided, conflicting classifications
CDKN1B:p.Pro69Leu	CDKN1B	NM_004064.5:c.206C>T	NP_004055.1:p.Pro69Leu	NC_000012.12:g.12718045C>T	missense_variant	1/3	chr12	12718045	C	T	3.977e-06	0	0	8.792e-06	0	0	1.971e-05	0	0	4.41e-05	0	0	0.80946	0.71638	FAIL	Uncertain significance	criteria provided, multiple submitters, no conflicts
CDKN1B:p.Pro95Ser	CDKN1B	NM_004064.5:c.283C>T	NP_004055.1:p.Pro95Ser	NC_000012.12:g.12718122C>T	missense_variant	1/3	chr12	12718122	C	T	8.792e-05	0	0	0.0001501	0.0001157	3.267e-05	8.538e-05	0	0.0001925	0.000147	6.539e-05	0.0002067	0.38968	0.36153	FAIL	Uncertain significance	criteria provided, multiple submitters, no conflicts
CDKN1B:p.Ser161Cys	CDKN1B	NM_004064.5:c.482C>G	NP_004055.1:p.Ser161Cys	NC_000012.12:g.12718831C>G	missense_variant	2/3	chr12	12718831	C	G	0.0001752	0	0	0.0002199	0.0001447	0.0003921	0.0001578	0	0	0.0002793	0.0001965	0.0004139	0.42932	0.40164	FAIL	Conflicting classifications of pathogenicity	criteria provided, conflicting classifications
CDKN1B:p.Thr42Ile	CDKN1B	NM_004064.5:c.125C>T	NP_004055.1:p.Thr42Ile	NC_000012.12:g.12717964C>T	missense_variant	1/3	chr12	12717964	C	T	7.557e-05	0	0	5.276e-05	0.0002891	0	8.541e-05	0	0	0.0001176	0.0003271	0	0.36629	0.71638	FAIL	Conflicting classifications of pathogenicity	criteria provided, conflicting classifications
CDKN2A:c.151-1G>C	CDKN2A	NM_000077.5:c.151-1G>C		NC_000009.12:g.21971209C>G	splice_acceptor_variant		chr9	21971209	C	G															PASS	Pathogenic	criteria provided, multiple submitters, no conflicts
CDKN2A:c.151-1G>T	CDKN2A	NM_000077.5:c.151-1G>T		NC_000009.12:g.21971209C>A	splice_acceptor_variant		chr9	21971209	C	A															PASS	Pathogenic/Likely pathogenic	criteria provided, multiple submitters, no conflicts
CDKN2A:c.151-9_158del	CDKN2A	NM_000077.5:c.151-9_158del		NC_000009.12:g.21971202_21971218del	splice_acceptor_variant&coding_sequence_variant&intron_variant	2/3	chr9	21971200	CATCATGACCTGCCAGAG	C
CDKN2A:c.457+2T>G	CDKN2A	NM_000077.5:c.457+2T>G		NC_000009.12:g.21970900A>C	splice_donor_variant		chr9	21970900	A	C															PASS	Uncertain significance	criteria provided, single submitter
CDKN2A:p.Ala148Thr	CDKN2A	NM_000077.5:c.442G>A	NP_000068.1:p.Ala148Thr	NC_000009.12:g.21970917C>T	missense_variant	2/3	chr9	21970917	C	T	0.02089	0.003603	0	0.03315	0.01577	0.01003	0.0197	0.004919	0.0001925	0.03095	0.02585	0.007441	0.16140	0.06391	FAIL	Benign	criteria provided, multiple submitters, no conflicts
CDKN2A:p.Ala36ArgfsTer17	CDKN2A	NM_000077.5:c.106del	NP_000068.1:p.Ala36ArgfsTer17	NC_000009.12:g.21974726del	frameshift_variant	1/3	chr9	21974721	GC	G															FAIL	Pathogenic	criteria provided, single submitter
CDKN2A:p.Arg58Ter	CDKN2A	NM_000077.5:c.172C>T	NP_000068.1:p.Arg58Ter	NC_000009.12:g.21971187G>A	stop_gained	2/3	chr9	21971187	G	A	0	0	0	0	0	0							0.10399	0.06391	FAIL	Pathogenic	criteria provided, multiple submitters, no conflicts
CDKN2A:p.Arg67Trp	CDKN2A	NM_058197.5:c.199A>T	NP_478104.2:p.Arg67Trp	NC_000009.12:g.21974629T>A	missense_variant	1/3	chr9	21974629	T	A	7.962e-06	0	0	1.762e-05	0	0	1.972e-05	0	0	4.412e-05	0	0			FAIL
CDKN2A:p.Arg80Ter	CDKN2A	NM_000077.5:c.238C>T	NP_000068.1:p.Arg80Ter	NC_000009.12:g.21971121G>A	stop_gained	2/3	chr9	21971121	G	A	0	0	0	0	0	0							0.32571	0.31029	FAIL	Pathogenic/Likely pathogenic	criteria provided, multiple submitters, no conflicts
CDKN2A:p.Asp84Tyr	CDKN2A	NM_000077.5:c.250G>T	NP_000068.1:p.Asp84Tyr	NC_000009.12:g.21971109C>A	missense_variant	2/3	chr9	21971109	C	A	4.319e-06	0	0	0	2.926e-05	0							0.78227	0.71638	FAIL
CDKN2A:p.Asp92Glu	CDKN2A	NM_000077.5:c.276C>A	NP_000068.1:p.Asp92Glu	NC_000009.12:g.21971083G>T	missense_variant	2/3	chr9	21971083	G	T													0.30761	0.71638	FAIL	Uncertain significance	criteria provided, multiple submitters, no conflicts
CDKN2A:p.Glu33Ter	CDKN2A	NM_000077.5:c.97G>T	NP_000068.1:p.Glu33Ter	NC_000009.12:g.21974731C>A	stop_gained	1/3	chr9	21974731	C	A													0.06411	0.06391	FAIL
CDKN2A:p.Gly139Ser	CDKN2A	NM_000077.5:c.415G>A	NP_000068.1:p.Gly139Ser	NC_000009.12:g.21970944C>T	missense_variant	2/3	chr9	21970944	C	T	0	0	0	0	0	0							0.16180	0.06391	FAIL	Uncertain significance	criteria provided, multiple submitters, no conflicts
CDKN2A:p.Gly63Arg	CDKN2A	NM_058197.5:c.187G>C	NP_478104.2:p.Gly63Arg	NC_000009.12:g.21974641C>G	missense_variant	1/3	chr9	21974641	C	G	0.002021	0.001111	0	0.003497	0.001474	0.0005226	0.002023	0.0009405	0	0.003248	0.001897	0.000207			FAIL
CDKN2A:p.His83Tyr	CDKN2A	NM_000077.5:c.247C>T	NP_000068.1:p.His83Tyr	NC_000009.12:g.21971112G>A	missense_variant	2/3	chr9	21971112	G	A	0	0	0	0	0	0							0.94424	0.71638	FAIL	Conflicting classifications of pathogenicity	criteria provided, conflicting classifications
CDKN2A:p.Leu62_Glu69del	CDKN2A	NM_000077.5:c.185_208del	NP_000068.1:p.Leu62_Glu69del	NC_000009.12:g.21971158_21971181del	inframe_deletion	2/3	chr9	21971150	GGCTCCGCGCCGTGGAGCAGCAGCA	G
CDKN2A:p.Leu78HisfsTer41	CDKN2A	NM_000077.5:c.233_234del	NP_000068.1:p.Leu78HisfsTer41	NC_000009.12:g.21971128_21971129del	frameshift_variant	2/3	chr9	21971124	TGA	T															FAIL	Likely pathogenic	no assertion criteria provided
CDKN2A:p.Lys84Glu	CDKN2A	NM_058197.5:c.250A>G	NP_478104.2:p.Lys84Glu	NC_000009.12:g.21974578T>C	missense_variant	1/3	chr9	21974578	T	C															FAIL
CDKN2A:p.Met54del	CDKN2A	NM_000077.5:c.160_162del	NP_000068.1:p.Met54del	NC_000009.12:g.21971203_21971205del	inframe_deletion	2/3	chr9	21971196	CCAT	C															FAIL	Conflicting classifications of pathogenicity	criteria provided, conflicting classifications
CDKN2A:p.Ser12Ter	CDKN2A	NM_000077.5:c.35C>A	NP_000068.1:p.Ser12Ter	NC_000009.12:g.21974793G>T	stop_gained	1/3	chr9	21974793	G	T													0.14440	0.06391	FAIL	Pathogenic	criteria provided, multiple submitters, no conflicts
CDKN2A:p.Thr18AlafsTer15	CDKN2A	NM_000077.5:c.52_83del	NP_000068.1:p.Thr18AlafsTer15	NC_000009.12:g.21974745_21974776del	frameshift_variant	1/3	chr9	21974744	CACCTCCTCTACCCGACCCCGGGCCGCGGCCGT	C
CDKN2A:p.Trp110Ter	CDKN2A	NM_000077.5:c.330G>A	NP_000068.1:p.Trp110Ter	NC_000009.12:g.21971029C>T	stop_gained	2/3	chr9	21971029	C	T													0.20706	0.21832	FAIL	Pathogenic	criteria provided, multiple submitters, no conflicts
CDKN2A:p.Tyr44Ter	CDKN2A	NM_000077.5:c.132C>G	NP_000068.1:p.Tyr44Ter	NC_000009.12:g.21974696G>C	stop_gained	1/3	chr9	21974696	G	C													0.03703	0.06391	FAIL	Pathogenic	criteria provided, multiple submitters, no conflicts
CDKN2A:p.Tyr44ThrfsTer9	CDKN2A	NM_000077.5:c.130del	NP_000068.1:p.Tyr44ThrfsTer9	NC_000009.12:g.21974699del	frameshift_variant	1/3	chr9	21974697	TA	T															FAIL	Pathogenic	criteria provided, single submitter
CDKN2A:p.Val25AlafsTer15	CDKN2A	NM_000077.5:c.72_82del	NP_000068.1:p.Val25AlafsTer15	NC_000009.12:g.21974747_21974757del	frameshift_variant	1/3	chr9	21974745	ACCTCCTCTACC	A
CDKN2B:p.Arg2His	CDKN2B	NM_004936.4:c.5G>A	NP_004927.2:p.Arg2His	NC_000009.12:g.22008949C>T	missense_variant	1/2	chr9	22008949	C	T	2.018e-05	0	0	4.473e-05	0	0	1.314e-05	0	0	2.939e-05	0	0	0.26533	0.20232	FAIL
CDKN2B:p.Asn41Ser	CDKN2B	NM_004936.4:c.122A>G	NP_004927.2:p.Asn41Ser	NC_000009.12:g.22008832T>C	missense_variant	1/2	chr9	22008832	T	C	0.0001205	0	0	0.000205	0	0	0.0001314	2.412e-05	0	0.0002205	6.539e-05	0	0.56677	0.71638	FAIL	Uncertain significance	criteria provided, single submitter
CDKN2B:p.Asp86Asn	CDKN2B	NM_004936.4:c.256G>A	NP_004927.2:p.Asp86Asn	NC_000009.12:g.22006148C>T	missense_variant	2/2	chr9	22006148	C	T	0.001202	0.0001315	0	0.002159	0.0004657	0.0001637	0.001156	0.0002411	0	0.002072	0.000654	0	0.59217	0.71638	FAIL	Conflicting classifications of pathogenicity	criteria provided, conflicting classifications
CDKN2B:p.Gly12Ser	CDKN2B	NM_004936.4:c.34G>A	NP_004927.2:p.Gly12Ser	NC_000009.12:g.22008920C>T	missense_variant	1/2	chr9	22008920	C	T	5.281e-05	0	0	7.222e-05	0.000116	0	3.941e-05	0	0	7.349e-05	6.539e-05	0	0.11612	0.06391	FAIL	Uncertain significance	criteria provided, single submitter
CDKN2C:p.Arg39Ser	CDKN2C	NM_078626.3:c.117G>C	NP_523240.1:p.Arg39Ser	NC_000001.11:g.50970485G>C	missense_variant	1/2	chr1	50970485	G	C													0.49771	0.71638	FAIL
CDKN2C:p.Glu8Gln	CDKN2C	NM_078626.3:c.22G>C	NP_523240.1:p.Glu8Gln	NC_000001.11:g.50970390G>C	missense_variant	1/2	chr1	50970390	G	C													0.54504	0.71638	FAIL
CDKN2C:p.Gly160Arg	CDKN2C	NM_078626.3:c.478G>A	NP_523240.1:p.Gly160Arg	NC_000001.11:g.50974241G>A	missense_variant	2/2	chr1	50974241	G	A							3.286e-05	0.0001207	0	0	0	0	0.16767	0.23839	FAIL
CDKN2C:p.Leu25Phe	CDKN2C	NM_078626.3:c.75G>C	NP_523240.1:p.Leu25Phe	NC_000001.11:g.50970443G>C	missense_variant	1/2	chr1	50970443	G	C							6.572e-06	0	0	1.47e-05	0	0	0.67111	0.71638	FAIL
CDKN2C:p.Pro106Leu	CDKN2C	NM_078626.3:c.317C>T	NP_523240.1:p.Pro106Leu	NC_000001.11:g.50974080C>T	missense_variant	2/2	chr1	50974080	C	T													0.76547	0.71638	FAIL
CDKN2C:p.Pro106Ser	CDKN2C	NM_078626.3:c.316C>T	NP_523240.1:p.Pro106Ser	NC_000001.11:g.50974079C>T	missense_variant	2/2	chr1	50974079	C	T													0.65643	0.71638	FAIL
CDKN2C:p.Val130Ala	CDKN2C	NM_078626.3:c.389T>C	NP_523240.1:p.Val130Ala	NC_000001.11:g.50974152T>C	missense_variant	2/2	chr1	50974152	T	C	1.989e-05	0	0	3.518e-05	2.892e-05	0	1.315e-05	2.414e-05	0	1.47e-05	0	0	0.46677	0.71638	FAIL
CDKN2C:p.Val152LeufsTer4	CDKN2C	NM_078626.3:c.454del	NP_523240.1:p.Val152LeufsTer4	NC_000001.11:g.50974217del	frameshift_variant	2/2	chr1	50974215	AG	A															FAIL
CEBPA:p.Asn31Lys	CEBPA	NM_001287424.2:c.93C>G	NP_001274353.1:p.Asn31Lys	NC_000019.10:g.33302427G>C	missense_variant	1/1	chr19	33302427	G	C															FAIL
CEBPA:p.Gly340Ser	CEBPA	NM_004364.5:c.1018G>A	NP_004355.2:p.Gly340Ser	NC_000019.10:g.33301397C>T	missense_variant	1/1	chr19	33301397	C	T	3.274e-05	0	0	7.211e-05	0	0	5.255e-05	0	0	0.0001029	6.539e-05	0	0.47487	0.71638	FAIL	Uncertain significance	criteria provided, multiple submitters, no conflicts
CEBPA:p.His58Gln	CEBPA	NM_004364.5:c.174C>A	NP_004355.2:p.His58Gln	NC_000019.10:g.33302241G>T	missense_variant	1/1	chr19	33302241	G	T							1.319e-05	0	0	2.947e-05	0	0	0.81210	0.71638	FAIL	Uncertain significance	criteria provided, single submitter
CEBPA:p.Ile341Val	CEBPA	NM_004364.5:c.1021A>G	NP_004355.2:p.Ile341Val	NC_000019.10:g.33301394T>C	missense_variant	1/1	chr19	33301394	T	C	3.277e-05	0.0001319	0	5.41e-05	0	0	5.912e-05	2.412e-05	0	0.0001176	0	0	0.42262	0.71638	FAIL	Uncertain significance	criteria provided, multiple submitters, no conflicts
CEBPA:p.Val328Glu	CEBPA	NM_004364.5:c.983T>A	NP_004355.2:p.Val328Glu	NC_000019.10:g.33301432A>T	missense_variant	1/1	chr19	33301432	A	T													0.79818	0.71638	FAIL
CENPA:p.Gln89Ter	CENPA	NM_001809.4:c.265C>T	NP_001800.1:p.Gln89Ter	NC_000002.12:g.26792810C>T	stop_gained	3/5	chr2	26792810	C	T													0.35083	0.40164	FAIL
CENPA:p.Val119LeufsTer50	CENPA	NM_001809.4:c.354del	NP_001800.1:p.Val119LeufsTer50	NC_000002.12:g.26793210del	frameshift_variant	4/5	chr2	26793209	GA	G															FAIL
CHD2:p.Ala1134Val	CHD2	NM_001271.4:c.3401C>T	NP_001262.3:p.Ala1134Val	NC_000015.10:g.92985661C>T	missense_variant	26/39	chr15	92985661	C	T	4.034e-06	0	0	8.861e-06	0	0							0.80984	0.71638
CHD2:p.Ala1750Ser	CHD2	NM_001271.4:c.5248G>T	NP_001262.3:p.Ala1750Ser	NC_000015.10:g.93024466G>T	missense_variant	39/39	chr15	93024466	G	T							1.315e-05	4.829e-05	0	0	0	0	0.23596	0.23669		Uncertain significance	criteria provided, single submitter
CHD2:p.Arg1354Lys	CHD2	NM_001271.4:c.4061G>A	NP_001262.3:p.Arg1354Lys	NC_000015.10:g.93000564G>A	missense_variant	32/39	chr15	93000564	G	A	3.581e-05	0	0	7.915e-05	0	0	3.942e-05	0	0	8.819e-05	0	0	0.60860	0.71638		Conflicting classifications of pathogenicity	criteria provided, conflicting classifications
CHD2:p.Arg1678Gln	CHD2	NM_001271.4:c.5033G>A	NP_001262.3:p.Arg1678Gln	NC_000015.10:g.93020138G>A	missense_variant	38/39	chr15	93020138	G	A	0.000179	0	0	0.0001407	0.0003469	0	0.0001119	2.417e-05	0	0.0001471	0.000131	0	0.82690	0.71638		Conflicting classifications of pathogenicity	criteria provided, conflicting classifications
CHD2:p.Arg903Ile	CHD2	NM_001271.4:c.2708G>T	NP_001262.3:p.Arg903Ile	NC_000015.10:g.92978364G>T	missense_variant	21/39	chr15	92978364	G	T													0.99102	0.71638		Uncertain significance	criteria provided, single submitter
CHD2:p.Asn364Ser	CHD2	NM_001271.4:c.1091A>G	NP_001262.3:p.Asn364Ser	NC_000015.10:g.92944453A>G	missense_variant	10/39	chr15	92944453	A	G	0.000235	0.0002461	0.0001632	0.0003435	0.0001742	9.805e-05	0.0002759	0.0001447	0.0001922	0.000485	0.0001308	0	0.57932	0.71638		Conflicting classifications of pathogenicity	criteria provided, conflicting classifications
CHD2:p.Asn493Ter	CHD2	NM_001271.4:c.1476_1477insT	NP_001262.3:p.Asn493Ter	NC_000015.10:g.92949050_92949051insT	frameshift_variant	13/39	chr15	92949050	A	AT
CHD2:p.Asp1302Asn	CHD2	NM_001271.4:c.3904G>A	NP_001262.3:p.Asp1302Asn	NC_000015.10:g.92998517G>A	missense_variant	31/39	chr15	92998517	G	A	3.977e-06	0	5.437e-05	0	0	0							0.58911	0.71638
CHD2:p.Gln1392ThrfsTer17	CHD2	NM_001271.4:c.4173dup	NP_001262.3:p.Gln1392ThrfsTer17	NC_000015.10:g.93002212dup	frameshift_variant	33/39	chr15	93002203	G	GA	0.004165	0.005208	0.006711	0.002883	0.008805	0.004397	0	0	0	0	0	0				Pathogenic	criteria provided, multiple submitters, no conflicts
CHD2:p.Gln1561Glu	CHD2	NM_001271.4:c.4681C>G	NP_001262.3:p.Gln1561Glu	NC_000015.10:g.93012433C>G	missense_variant	36/39	chr15	93012433	C	G							6.573e-06	0	0	1.47e-05	0	0	0.80087	0.71638
CHD2:p.Gln378Ter	CHD2	NM_001271.4:c.1132C>T	NP_001262.3:p.Gln378Ter	NC_000015.10:g.92944494C>T	stop_gained	10/39	chr15	92944494	C	T													0.80581	0.71638
CHD2:p.Glu234Asp	CHD2	NM_001271.4:c.702A>T	NP_001262.3:p.Glu234Asp	NC_000015.10:g.92941831A>T	missense_variant	8/39	chr15	92941831	A	T													0.40299	0.71638		Uncertain significance	criteria provided, single submitter
CHD2:p.Gly1574Ala	CHD2	NM_001271.4:c.4721G>C	NP_001262.3:p.Gly1574Ala	NC_000015.10:g.93014724G>C	missense_variant	37/39	chr15	93014724	G	C	0.02058	0.004675	5.437e-05	0.0313	0.007576	0.003822	0.01943	0.00529	0.0001928	0.03006	0.01028	0.003524	0.75260	0.71638		Benign	criteria provided, multiple submitters, no conflicts
CHD2:p.Gly1658Arg	CHD2	NM_001271.4:c.4972G>A	NP_001262.3:p.Gly1658Arg	NC_000015.10:g.93020077G>A	missense_variant	38/39	chr15	93020077	G	A													0.69458	0.71638
CHD2:p.Gly200Glu	CHD2	NM_001271.4:c.599G>A	NP_001262.3:p.Gly200Glu	NC_000015.10:g.92939625G>A	missense_variant	7/39	chr15	92939625	G	A	1.591e-05	0	0	3.518e-05	0	0	6.573e-06	0	0	1.47e-05	0	0	0.68201	0.71638		Uncertain significance	criteria provided, single submitter
CHD2:p.Gly871Val	CHD2	NM_001271.4:c.2612G>T	NP_001262.3:p.Gly871Val	NC_000015.10:g.92978268G>T	missense_variant	21/39	chr15	92978268	G	T													0.99102	0.71638
CHD2:p.Leu717Ile	CHD2	NM_001271.4:c.2149C>A	NP_001262.3:p.Leu717Ile	NC_000015.10:g.92967473C>A	missense_variant	17/39	chr15	92967473	C	A													0.86479	0.71638
CHD2:p.Lys203Arg	CHD2	NM_001271.4:c.608A>G	NP_001262.3:p.Lys203Arg	NC_000015.10:g.92939634A>G	missense_variant	7/39	chr15	92939634	A	G	0.003281	0.0005537	0	0.00627	0.0008673	0	0.002425	0.0004586	0	0.004513	0.001047	0	0.27129	0.71638		Benign/Likely benign	criteria provided, multiple submitters, no conflicts
CHD2:p.Pro1733Ala	CHD2	NM_001271.4:c.5197C>G	NP_001262.3:p.Pro1733Ala	NC_000015.10:g.93024415C>G	missense_variant	39/39	chr15	93024415	C	G	4.017e-06	0	0	0	0	3.269e-05	6.572e-06	0	0	1.47e-05	0	0	0.60028	0.71638		Conflicting classifications of pathogenicity	criteria provided, conflicting classifications
CHD2:p.Pro1779Thr	CHD2	NM_001271.4:c.5335C>A	NP_001262.3:p.Pro1779Thr	NC_000015.10:g.93024553C>A	missense_variant	39/39	chr15	93024553	C	A	4.007e-06	6.457e-05	0	0	0	0							0.48409	0.32345
CHD2:p.Ser1595Tyr	CHD2	NM_001271.4:c.4784C>A	NP_001262.3:p.Ser1595Tyr	NC_000015.10:g.93014787C>A	missense_variant	37/39	chr15	93014787	C	A	3.976e-06	0	5.437e-05	0	0	0							0.58311	0.41325
CHD2:p.Ser521IlefsTer33	CHD2	NM_001271.4:c.1560dup	NP_001262.3:p.Ser521IlefsTer33	NC_000015.10:g.92953414dup	frameshift_variant	14/39	chr15	92953413	T	TA
CHD2:p.Thr1004Ser	CHD2	NM_001271.4:c.3010A>T	NP_001262.3:p.Thr1004Ser	NC_000015.10:g.92981401A>T	missense_variant	24/39	chr15	92981401	A	T													0.91307	0.71638
CHD2:p.Thr546Ile	CHD2	NM_001271.4:c.1637C>T	NP_001262.3:p.Thr546Ile	NC_000015.10:g.92953491C>T	missense_variant	14/39	chr15	92953491	C	T													0.71452	0.71638
CHD2:p.Tyr686Asn	CHD2	NM_001271.4:c.2056T>A	NP_001262.3:p.Tyr686Asn	NC_000015.10:g.92967380T>A	missense_variant	17/39	chr15	92967380	T	A													0.88732	0.71638
CHD2:p.Val1299Gly	CHD2	NM_001271.4:c.3896T>G	NP_001262.3:p.Val1299Gly	NC_000015.10:g.92998509T>G	missense_variant	31/39	chr15	92998509	T	G													0.56928	0.71638
CHD2:p.Val175Ter	CHD2	NM_001271.4:c.522del	NP_001262.3:p.Val175Ter	NC_000015.10:g.92937596del	frameshift_variant	6/39	chr15	92937588	CA	C	4.548e-05	6.406e-05	0	5.472e-05	9.154e-05	0										Pathogenic/Likely pathogenic	criteria provided, multiple submitters, no conflicts
CHD2:p.Val186Leu	CHD2	NM_001271.4:c.556G>C	NP_001262.3:p.Val186Leu	NC_000015.10:g.92939582G>C	missense_variant	7/39	chr15	92939582	G	C													0.47270	0.71638
CHD4:p.Ala652Val	CHD4	NM_001273.5:c.1955C>T	NP_001264.2:p.Ala652Val	NC_000012.12:g.6596075G>A	missense_variant	13/40	chr12	6596075	G	A							6.577e-06	0	0.000193	0	0	0	0.89402	0.71638	FAIL
CHD4:p.Arg1105Trp	CHD4	NM_001273.5:c.3313C>T	NP_001264.2:p.Arg1105Trp	NC_000012.12:g.6591493G>A	missense_variant	22/40	chr12	6591493	G	A													0.68552	0.71638	FAIL
CHD4:p.Arg1256Trp	CHD4	NM_001273.5:c.3766C>T	NP_001264.2:p.Arg1256Trp	NC_000012.12:g.6587497G>A	missense_variant	25/40	chr12	6587497	G	A													0.54917	0.71638	FAIL
CHD4:p.Arg1757His	CHD4	NM_001273.5:c.5270G>A	NP_001264.2:p.Arg1757His	NC_000012.12:g.6577876C>T	missense_variant	37/40	chr12	6577876	C	T	3.977e-06	0	0	8.791e-06	0	0	6.571e-06	0	0	1.47e-05	0	0	0.48213	0.71638	FAIL
CHD4:p.Arg538Gln	CHD4	NM_001273.5:c.1613G>A	NP_001264.2:p.Arg538Gln	NC_000012.12:g.6598295C>T	missense_variant	11/40	chr12	6598295	C	T													0.62487	0.71638	FAIL
CHD4:p.Arg738Cys	CHD4	NM_001273.5:c.2212C>T	NP_001264.2:p.Arg738Cys	NC_000012.12:g.6594560G>A	missense_variant	15/40	chr12	6594560	G	A	3.977e-06	0	0	0	0	3.266e-05							0.65099	0.71638	FAIL
CHD4:p.Arg813Cys	CHD4	NM_001273.5:c.2437C>T	NP_001264.2:p.Arg813Cys	NC_000012.12:g.6593493G>A	missense_variant	16/40	chr12	6593493	G	A													0.80396	0.71638	FAIL
CHD4:p.Arg975Cys	CHD4	NM_001273.5:c.2923C>T	NP_001264.2:p.Arg975Cys	NC_000012.12:g.6592418G>A	missense_variant	19/40	chr12	6592418	G	A													0.54396	0.71638	FAIL
CHD4:p.Asn1113Ser	CHD4	NM_001273.5:c.3338A>G	NP_001264.2:p.Asn1113Ser	NC_000012.12:g.6591468T>C	missense_variant&splice_region_variant	22/40	chr12	6591468	T	C													0.84935	0.71638	FAIL	Likely pathogenic	criteria provided, single submitter
CHD4:p.Asp140Glu	CHD4	NM_001273.5:c.420T>G	NP_001264.2:p.Asp140Glu	NC_000012.12:g.6601978A>C	missense_variant	4/40	chr12	6601978	A	C	0.005159	9.954e-05	0.05111	0.0008392	0.0006161	0.005137	0.002087	0.0002175	0.03855	0.0008387	0.000919	0.006017	0.06585	0.24435	FAIL	Benign	criteria provided, multiple submitters, no conflicts
CHD4:p.Asp665Asn	CHD4	NM_001273.5:c.1993G>A	NP_001264.2:p.Asp665Asn	NC_000012.12:g.6596037C>T	missense_variant	13/40	chr12	6596037	C	T	3.977e-06	0	0	0	0	3.266e-05	6.583e-06	0	0	0	0	0.0002076	0.85694	0.71638	FAIL
CHD4:p.Cys1018Tyr	CHD4	NM_001273.5:c.3053G>A	NP_001264.2:p.Cys1018Tyr	NC_000012.12:g.6591953C>T	missense_variant	20/40	chr12	6591953	C	T													0.85694	0.71638	FAIL
CHD4:p.Cys464Tyr	CHD4	NM_001273.5:c.1391G>A	NP_001264.2:p.Cys464Tyr	NC_000012.12:g.6599864C>T	missense_variant	10/40	chr12	6599864	C	T													0.85503	0.71638	FAIL
CHD4:p.Glu138Asp	CHD4	NM_001273.5:c.414G>T	NP_001264.2:p.Glu138Asp	NC_000012.12:g.6601984C>A	missense_variant	4/40	chr12	6601984	C	A	9.551e-05	0.0005576	5.508e-05	4.54e-05	2.907e-05	6.569e-05	0.000237	0.0003629	0	0	0.001115	0	0.08049	0.26137	FAIL	Likely benign	criteria provided, single submitter
CHD4:p.Glu139del	CHD4	NM_001273.5:c.417_419del	NP_001264.2:p.Glu139del	NC_000012.12:g.6601998_6602000del	inframe_deletion	4/40	chr12	6601978	ATCC	A	0.0008123	0.0005973	0.0005242	0.0006778	0.0003423	0.0004414	0.0001713	0.0002176	0.0005809	0.0001767	0	0			FAIL	Conflicting classifications of pathogenicity	criteria provided, conflicting classifications
CHD4:p.Glu1567Gln	CHD4	NM_001273.5:c.4699G>C	NP_001264.2:p.Glu1567Gln	NC_000012.12:g.6581371C>G	missense_variant	32/40	chr12	6581371	C	G													0.67639	0.71638	FAIL
CHD4:p.Lys119del	CHD4	NM_001273.5:c.355_357del	NP_001264.2:p.Lys119del	NC_000012.12:g.6602056_6602058del	inframe_deletion	4/40	chr12	6602040	GCTT	G	0.000399	0.0002129	0.0004082	0.0004521	0.0001852	0.0001028	1.984e-05	0	0.0001946	0	6.591e-05	0			FAIL	Likely benign	criteria provided, single submitter
CHD4:p.Met608Leu	CHD4	NM_001273.5:c.1822A>T	NP_001264.2:p.Met608Leu	NC_000012.12:g.6597964T>A	missense_variant	12/40	chr12	6597964	T	A							6.571e-06	2.413e-05	0	0	0	0	0.71682	0.71638	FAIL	Uncertain significance	criteria provided, single submitter
CHD4:p.Pro513Arg	CHD4	NM_001273.5:c.1538C>G	NP_001264.2:p.Pro513Arg	NC_000012.12:g.6598370G>C	missense_variant	11/40	chr12	6598370	G	C													0.99102	0.71638	FAIL
CHD4:p.Ser85Ile	CHD4	NM_001273.5:c.254G>T	NP_001264.2:p.Ser85Ile	NC_000012.12:g.6602144C>A	missense_variant	4/40	chr12	6602144	C	A													0.76380	0.71638	FAIL
CHD4:p.Val1908Ile	CHD4	NM_001273.5:c.5722G>A	NP_001264.2:p.Val1908Ile	NC_000012.12:g.6570693C>T	missense_variant&splice_region_variant	40/40	chr12	6570693	C	T													0.54179	0.71638	FAIL
CHEK1:p.Glu248Asp	CHEK1	NM_001114122.3:c.744G>C	NP_001107594.1:p.Glu248Asp	NC_000011.10:g.125637474G>C	missense_variant	8/13	chr11	125637474	G	C													0.34118	0.71638	FAIL
CHEK2:p.Ala261Gly	CHEK2	NM_007194.4:c.782C>G	NP_009125.1:p.Ala261Gly	NC_000022.11:g.28711919G>C	missense_variant	6/15	chr22	28711919	G	C													0.18892	0.06391	FAIL
CHEK2:p.Arg117Gly	CHEK2	NM_007194.4:c.349A>G	NP_009125.1:p.Arg117Gly	NC_000022.11:g.28725338T>C	missense_variant	3/15	chr22	28725338	T	C	0.0001194	0	0	0.0002026	0.0001156	0	8.542e-05	2.413e-05	0	0.0001617	6.554e-05	0	0.37935	0.42656	FAIL	Pathogenic/Likely pathogenic	criteria provided, multiple submitters, no conflicts
CHEK2:p.Arg137Thr	CHEK2	NM_001005735.2:c.408_410delinsTAC	NP_001005735.1:p.Arg137Thr	NC_000022.11:g.28730458_28730460delinsGTA	missense_variant	3/16	chr22	28730458	CTT	GTA
CHEK2:p.Arg180Cys	CHEK2	NM_007194.4:c.538C>T	NP_009125.1:p.Arg180Cys	NC_000022.11:g.28725031G>A	missense_variant	4/15	chr22	28725031	G	A	0.001002	0.0004307	0.003208	0.001337	5.782e-05	0.0006534	0.0006187	0.0004592	0.005598	0.0005297	0	0.001866	0.62168	0.71638	FAIL	Conflicting classifications of pathogenicity	criteria provided, conflicting classifications
CHEK2:p.Arg181Cys	CHEK2	NM_007194.4:c.541C>T	NP_009125.1:p.Arg181Cys	NC_000022.11:g.28725028G>A	missense_variant	4/15	chr22	28725028	G	A	0.0001114	6.154e-05	0	6.157e-05	8.674e-05	0.0005227	5.926e-05	4.839e-05	0	5.885e-05	0.0001314	0.0002076	0.46473	0.71638	FAIL	Uncertain significance	criteria provided, multiple submitters, no conflicts
CHEK2:p.Asn446Asp	CHEK2	NM_007194.4:c.1336A>G	NP_009125.1:p.Asn446Asp	NC_000022.11:g.28695166T>C	missense_variant	12/15	chr22	28695166	T	C	7.169e-05	0	0	7.055e-05	0	0.0003267	3.285e-05	0	0	5.878e-05	6.545e-05	0	0.53578	0.71638	FAIL	Conflicting classifications of pathogenicity	criteria provided, conflicting classifications
CHEK2:p.Glu64Lys	CHEK2	NM_007194.4:c.190G>A	NP_009125.1:p.Glu64Lys	NC_000022.11:g.28734532C>T	missense_variant	2/15	chr22	28734532	C	T	0.0001551	6.152e-05	0	0.0002989	5.782e-05	6.533e-05	0.0001448	7.256e-05	0	0.0002794	0	0	0.52986	0.41325	FAIL	Conflicting classifications of pathogenicity	criteria provided, conflicting classifications
CHEK2:p.Ile157Thr	CHEK2	NM_007194.4:c.470T>C	NP_009125.1:p.Ile157Thr	NC_000022.11:g.28725099A>G	missense_variant	4/15	chr22	28725099	A	G	0.004121	0.0001231	0	0.003931	5.782e-05	3.267e-05	0.004042	0	0	0.005321	0.0001966	0	0.74220	0.71638	FAIL	Conflicting classifications of pathogenicity; risk factor	criteria provided, conflicting classifications
CHEK2:p.Ile160Arg	CHEK2	NM_007194.4:c.479T>G	NP_009125.1:p.Ile160Arg	NC_000022.11:g.28725090A>C	missense_variant	4/15	chr22	28725090	A	C	1.591e-05	0	0	0	0.0001156	0	6.572e-06	0	0	0	6.556e-05	0	0.74220	0.71638	FAIL	Conflicting classifications of pathogenicity	criteria provided, conflicting classifications
CHEK2:p.Ile440Phe	CHEK2	NM_007194.4:c.1318A>T	NP_009125.1:p.Ile440Phe	NC_000022.11:g.28695184T>A	missense_variant	12/15	chr22	28695184	T	A													0.72969	0.71638	FAIL	Uncertain significance	criteria provided, multiple submitters, no conflicts
CHEK2:p.Lys464Asn	CHEK2	NM_007194.4:c.1392G>T	NP_009125.1:p.Lys464Asn	NC_000022.11:g.28694101C>A	missense_variant	13/15	chr22	28694101	C	A	4.278e-06	0	0	9.197e-06	0	0							0.56684	0.71638	FAIL	Uncertain significance	criteria provided, multiple submitters, no conflicts
CHEK2:p.Ser194Cys	CHEK2	NM_007194.4:c.580A>T	NP_009125.1:p.Ser194Cys	NC_000022.11:g.28724989T>A	missense_variant	4/15	chr22	28724989	T	A													0.44830	0.27017	FAIL	Conflicting classifications of pathogenicity	criteria provided, conflicting classifications
CHEK2:p.Thr476Met	CHEK2	NM_007194.4:c.1427C>T	NP_009125.1:p.Thr476Met	NC_000022.11:g.28694066G>A	missense_variant	13/15	chr22	28694066	G	A	0.0003293	0.0002035	0	0.0005424	0.0001745	0	0.000309	0.0002173	0	0.0005292	0.000131	0	0.50351	0.42656	FAIL	Conflicting classifications of pathogenicity	criteria provided, conflicting classifications
CHEK2:p.Thr59Lys	CHEK2	NM_007194.4:c.176C>A	NP_009125.1:p.Thr59Lys	NC_000022.11:g.28734546G>T	missense_variant	2/15	chr22	28734546	G	T	1.591e-05	0	0	3.517e-05	0	0	1.974e-05	0	0	4.411e-05	0	0	0.72957	0.71638	FAIL	Uncertain significance	criteria provided, multiple submitters, no conflicts
CIC:p.Ala1761Thr	CIC	NM_001386298.1:c.5281G>A	NP_001373227.1:p.Ala1761Thr	NC_000019.10:g.42291322G>A	missense_variant	11/21	chr19	42291322	G	A													0.39958	0.38300	FAIL
CIC:p.Ala2105Thr	CIC	NM_001386298.1:c.6313G>A	NP_001373227.1:p.Ala2105Thr	NC_000019.10:g.42293072G>A	missense_variant	16/21	chr19	42293072	G	A	0.0001128	0	0	0.0002361	5.88e-05	0	7.883e-05	4.824e-05	0	0.0001323	6.539e-05	0	0.39821	0.36153	FAIL	Likely benign	criteria provided, single submitter
CIC:p.Asp1278His	CIC	NM_001386298.1:c.3832G>C	NP_001373227.1:p.Asp1278His	NC_000019.10:g.42289061G>C	missense_variant	8/21	chr19	42289061	G	C													0.65319	0.71638	FAIL
CIC:p.Gln1336Pro	CIC	NM_001386298.1:c.4007A>C	NP_001373227.1:p.Gln1336Pro	NC_000019.10:g.42289326A>C	missense_variant	9/21	chr19	42289326	A	C													0.52364	0.71638	FAIL
CIC:p.Leu1632Pro	CIC	NM_001386298.1:c.4895T>C	NP_001373227.1:p.Leu1632Pro	NC_000019.10:g.42290936T>C	missense_variant	11/21	chr19	42290936	T	C													0.35452	0.16614	FAIL
CREBBP:c.3370-2del	CREBBP	NM_004380.3:c.3370-2del		NC_000016.10:g.3758051del	splice_acceptor_variant		chr16	3758049	CT	C															FAIL
CREBBP:p.Ala1164Val	CREBBP	NM_004380.3:c.3491C>T	NP_004371.2:p.Ala1164Val	NC_000016.10:g.3757927G>A	missense_variant	18/31	chr16	3757927	G	A													0.98759	0.71638	FAIL
CREBBP:p.Ala1448Thr	CREBBP	NM_004380.3:c.4342G>A	NP_004371.2:p.Ala1448Thr	NC_000016.10:g.3738611C>T	missense_variant	26/31	chr16	3738611	C	T													0.71106	0.71638	FAIL
CREBBP:p.Ala1907Thr	CREBBP	NM_004380.3:c.5719G>A	NP_004371.2:p.Ala1907Thr	NC_000016.10:g.3729328C>T	missense_variant	31/31	chr16	3729328	C	T	0.001545	0.0003504	0	0.001866	0.0009352	0.003019	0.001221	0.0005096	0	0.001827	0.001249	0.001876	0.19868	0.22236	FAIL	Conflicting classifications of pathogenicity	criteria provided, conflicting classifications
CREBBP:p.Ala240ArgfsTer3	CREBBP	NM_004380.3:c.718_721del	NP_004371.2:p.Ala240ArgfsTer3	NC_000016.10:g.3850378_3850381del	frameshift_variant	2/31	chr16	3850373	TCAGC	T															FAIL
CREBBP:p.Ala981Thr	CREBBP	NM_004380.3:c.2941G>A	NP_004371.2:p.Ala981Thr	NC_000016.10:g.3769293C>T	missense_variant	15/31	chr16	3769293	C	T	0.003461	0.0004306	5.438e-05	0.00594	0.001648	0.0001307	0.003004	0.0006519	0	0.005601	0.0009823	0	0.31372	0.29334	FAIL	Benign	criteria provided, multiple submitters, no conflicts
CREBBP:p.Arg1169His	CREBBP	NM_004380.3:c.3506G>A	NP_004371.2:p.Arg1169His	NC_000016.10:g.3757912C>T	missense_variant	18/31	chr16	3757912	C	T													0.85116	0.71638	FAIL	Uncertain significance	criteria provided, multiple submitters, no conflicts
CREBBP:p.Arg1173Pro	CREBBP	NM_004380.3:c.3518G>C	NP_004371.2:p.Arg1173Pro	NC_000016.10:g.3757900C>G	missense_variant	18/31	chr16	3757900	C	G													0.85116	0.71638	FAIL
CREBBP:p.Arg1446Ser	CREBBP	NM_004380.3:c.4336C>A	NP_004371.2:p.Arg1446Ser	NC_000016.10:g.3738617G>T	missense_variant	26/31	chr16	3738617	G	T													0.58419	0.71638	FAIL
CREBBP:p.Arg1514Trp	CREBBP	NM_004380.3:c.4540C>T	NP_004371.2:p.Arg1514Trp	NC_000016.10:g.3736670G>A	missense_variant	27/31	chr16	3736670	G	A													0.46727	0.71638	FAIL
CREBBP:p.Arg1851His	CREBBP	NM_004380.3:c.5552G>A	NP_004371.2:p.Arg1851His	NC_000016.10:g.3729495C>T	missense_variant	31/31	chr16	3729495	C	T	3.98e-06	0	0	8.807e-06	0	0	6.572e-06	0	0	1.47e-05	0	0	0.63269	0.71638	FAIL
CREBBP:p.Arg2060Lys	CREBBP	NM_004380.3:c.6179G>A	NP_004371.2:p.Arg2060Lys	NC_000016.10:g.3728868C>T	missense_variant	31/31	chr16	3728868	C	T													0.54481	0.30364	FAIL
CREBBP:p.Arg440AlafsTer12	CREBBP	NM_004380.3:c.1316_1317insA	NP_004371.2:p.Arg440AlafsTer12	NC_000016.10:g.3791996dup	frameshift_variant	5/31	chr16	3791994	C	CT															FAIL
CREBBP:p.Asn1978Ser	CREBBP	NM_004380.3:c.5933A>G	NP_004371.2:p.Asn1978Ser	NC_000016.10:g.3729114T>C	missense_variant	31/31	chr16	3729114	T	C	0.005055	0.000873	0	0.006892	0.003636	7.362e-05	0.004269	0.001211	0	0.006266	0.002887	0.0004174	0.52172	0.71638	FAIL	Benign/Likely benign	criteria provided, multiple submitters, no conflicts
CREBBP:p.Asp1190Asn	CREBBP	NM_004380.3:c.3568G>A	NP_004371.2:p.Asp1190Asn	NC_000016.10:g.3757850C>T	missense_variant	18/31	chr16	3757850	C	T													0.85116	0.71638	FAIL
CREBBP:p.Cys176Tyr	CREBBP	NM_004380.3:c.527G>A	NP_004371.2:p.Cys176Tyr	NC_000016.10:g.3850568C>T	missense_variant	2/31	chr16	3850568	C	T													0.66256	0.71638	FAIL
CREBBP:p.Gln2208His	CREBBP	NM_004380.3:c.6624A>C	NP_004371.2:p.Gln2208His	NC_000016.10:g.3728423T>G	missense_variant	31/31	chr16	3728423	T	G	0.001867	0.0004408	0	0.002272	0.0002324	0	0.00177	0.0003869	0	0.001722	0	0	0.08569	0.30301	FAIL	Benign/Likely benign	criteria provided, multiple submitters, no conflicts
CREBBP:p.Gln2213_Gln2216del	CREBBP	NM_004380.3:c.6612_6623del	NP_004371.2:p.Gln2213_Gln2216del	NC_000016.10:g.3728438_3728449del	inframe_deletion	31/31	chr16	3728423	TTGTTGCTGCTGC	T	0.0001912	0.0002519	0.0004368	0.0001741	5.81e-05	0.0004579	0.0001711	0.0001693	0.0007725	0.0001914	6.549e-05	0.0002082				Conflicting classifications of pathogenicity	criteria provided, conflicting classifications
CREBBP:p.Gln946His	CREBBP	NM_004380.3:c.2838G>T	NP_004371.2:p.Gln946His	NC_000016.10:g.3770612C>A	missense_variant	14/31	chr16	3770612	C	A	7.973e-06	0	0	1.762e-05	0	0	6.572e-06	0	0	1.47e-05	0	0	0.40981	0.71638	FAIL	Uncertain significance	criteria provided, single submitter
CREBBP:p.Glu1278Lys	CREBBP	NM_004380.3:c.3832G>A	NP_004371.2:p.Glu1278Lys	NC_000016.10:g.3749631C>T	missense_variant	21/31	chr16	3749631	C	T													0.74624	0.71638	FAIL	Pathogenic/Likely pathogenic	criteria provided, multiple submitters, no conflicts
CREBBP:p.Glu1452Gly	CREBBP	NM_004380.3:c.4355A>G	NP_004371.2:p.Glu1452Gly	NC_000016.10:g.3738598T>C	missense_variant	26/31	chr16	3738598	T	C													0.88732	0.71638	FAIL
CREBBP:p.Glu1550Lys	CREBBP	NM_004380.3:c.4648G>A	NP_004371.2:p.Glu1550Lys	NC_000016.10:g.3736116C>T	missense_variant	28/31	chr16	3736116	C	T													0.85116	0.71638	FAIL
CREBBP:p.Glu664Ter	CREBBP	NM_004380.3:c.1990G>T	NP_004371.2:p.Glu664Ter	NC_000016.10:g.3778134C>A	stop_gained	10/31	chr16	3778134	C	A													0.85068	0.71638	FAIL
CREBBP:p.Gly2229Ser	CREBBP	NM_004380.3:c.6685G>A	NP_004371.2:p.Gly2229Ser	NC_000016.10:g.3728362C>T	missense_variant	31/31	chr16	3728362	C	T	0.00195	0.0169	0	0.0009255	0.0007026	0.0005033	0.004739	0.01492	0	0.0006479	0.001179	0.0002076	0.03476	0.06391	FAIL	Benign	criteria provided, multiple submitters, no conflicts
CREBBP:p.His1291Tyr	CREBBP	NM_004380.3:c.3871C>T	NP_004371.2:p.His1291Tyr	NC_000016.10:g.3745320G>A	missense_variant	22/31	chr16	3745320	G	A													0.96541	0.71638	FAIL
CREBBP:p.His384ProfsTer44	CREBBP	NM_004380.3:c.1148_1149insTCCC	NP_004371.2:p.His384ProfsTer44	NC_000016.10:g.3793455_3793458dup	frameshift_variant	4/31	chr16	3793453	C	CGGGA
CREBBP:p.Leu239Val	CREBBP	NM_004380.3:c.715C>G	NP_004371.2:p.Leu239Val	NC_000016.10:g.3850380G>C	missense_variant	2/31	chr16	3850380	G	C													0.47404	0.71638	FAIL
CREBBP:p.Leu551Ile	CREBBP	NM_004380.3:c.1651C>A	NP_004371.2:p.Leu551Ile	NC_000016.10:g.3781229G>T	missense_variant	7/31	chr16	3781229	G	T	0.01028	0.001477	0.01637	0.009082	0.005089	0.0112	0.00765	0.001738	0.01308	0.008438	0.008579	0.01138	0.68900	0.71638	FAIL	Conflicting classifications of pathogenicity	criteria provided, conflicting classifications
CREBBP:p.Lys315ArgfsTer39	CREBBP	NM_004380.3:c.942del	NP_004371.2:p.Lys315ArgfsTer39	NC_000016.10:g.3810636del	frameshift_variant	3/31	chr16	3810635	TG	T															FAIL
CREBBP:p.Met1506AspfsTer13	CREBBP	NM_004380.3:c.4514_4515insA	NP_004371.2:p.Met1506AspfsTer13	NC_000016.10:g.3736700dup	frameshift_variant	27/31	chr16	3736695	C	CT															FAIL
CREBBP:p.Met2221Leu	CREBBP	NM_004380.3:c.6661A>C	NP_004371.2:p.Met2221Leu	NC_000016.10:g.3728386T>G	missense_variant	31/31	chr16	3728386	T	G	0.0001711	0.00025	0	7.336e-05	0.0008432	0	0.0003813	0.0004829	0	0.0001617	0.001637	0	0.32310	0.71638	FAIL	Conflicting classifications of pathogenicity	criteria provided, conflicting classifications
CREBBP:p.Met2320Val	CREBBP	NM_004380.3:c.6958A>G	NP_004371.2:p.Met2320Val	NC_000016.10:g.3728089T>C	missense_variant	31/31	chr16	3728089	T	C													0.32046	0.71638	FAIL
CREBBP:p.Met518Val	CREBBP	NM_004380.3:c.1552A>G	NP_004371.2:p.Met518Val	NC_000016.10:g.3782705T>C	missense_variant	6/31	chr16	3782705	T	C													0.55055	0.71638	PASS
CREBBP:p.Met835Ile	CREBBP	NM_004380.3:c.2505G>T	NP_004371.2:p.Met835Ile	NC_000016.10:g.3770945C>A	missense_variant	14/31	chr16	3770945	C	A	3.996e-06	0	0	8.845e-06	0	0	3.29e-05	0	0	7.351e-05	0	0	0.30823	0.71638	FAIL	Uncertain significance	criteria provided, multiple submitters, no conflicts
CREBBP:p.Pro1053Leu	CREBBP	NM_004380.3:c.3158C>T	NP_004371.2:p.Pro1053Leu	NC_000016.10:g.3767812G>A	missense_variant	16/31	chr16	3767812	G	A	0.0006362	0	0	0.0002637	0.0005782	3.266e-05	0.0003812	7.243e-05	0	0.000147	0.0005239	0	0.59691	0.71638	FAIL	Benign/Likely benign	criteria provided, multiple submitters, no conflicts
CREBBP:p.Pro1114Thr	CREBBP	NM_004380.3:c.3340C>A	NP_004371.2:p.Pro1114Thr	NC_000016.10:g.3758883G>T	missense_variant	17/31	chr16	3758883	G	T													0.98235	0.71638	FAIL
CREBBP:p.Pro2150Leu	CREBBP	NM_004380.3:c.6449C>T	NP_004371.2:p.Pro2150Leu	NC_000016.10:g.3728598G>A	missense_variant	31/31	chr16	3728598	G	A	1.622e-05	0	5.45e-05	2.742e-05	0	0	1.971e-05	2.413e-05	0.0003855	0	0	0	0.36844	0.33545	FAIL	Conflicting classifications of pathogenicity	criteria provided, conflicting classifications
CREBBP:p.Ser128Cys	CREBBP	NM_004380.3:c.383C>G	NP_004371.2:p.Ser128Cys	NC_000016.10:g.3850712G>C	missense_variant	2/31	chr16	3850712	G	C	0.0007401	0	0	0.00139	8.673e-05	0	0.0006897	7.233e-05	0	0.001337	6.541e-05	0	0.53345	0.71638	FAIL	Benign/Likely benign	criteria provided, multiple submitters, no conflicts
CREBBP:p.Ser1365Ter	CREBBP	NM_004380.3:c.4094C>G	NP_004371.2:p.Ser1365Ter	NC_000016.10:g.3740438G>C	stop_gained	24/31	chr16	3740438	G	C													0.98759	0.71638	FAIL
CREBBP:p.Ser1680del	CREBBP	NM_004380.3:c.5039_5041del	NP_004371.2:p.Ser1680del	NC_000016.10:g.3731328_3731330del	inframe_deletion	30/31	chr16	3731322	AAGG	A															FAIL	Conflicting classifications of pathogenicity	criteria provided, conflicting classifications
CREBBP:p.Ser1934Pro	CREBBP	NM_004380.3:c.5800T>C	NP_004371.2:p.Ser1934Pro	NC_000016.10:g.3729247A>G	missense_variant	31/31	chr16	3729247	A	G	0.0003499	0	0	0.0007151	4.096e-05	0	0.0002995	4.921e-05	0	0.0005481	6.599e-05	0	0.64319	0.71638	FAIL	Conflicting classifications of pathogenicity	criteria provided, conflicting classifications
CREBBP:p.Ser480Phe	CREBBP	NM_004380.3:c.1439C>T	NP_004371.2:p.Ser480Phe	NC_000016.10:g.3782818G>A	missense_variant	6/31	chr16	3782818	G	A													0.99689	0.71638	FAIL
CREBBP:p.Ser962Phe	CREBBP	NM_004380.3:c.2885C>T	NP_004371.2:p.Ser962Phe	NC_000016.10:g.3769349G>A	missense_variant	15/31	chr16	3769349	G	A													0.94799	0.71638	FAIL
CREBBP:p.Thr1137Ile	CREBBP	NM_004380.3:c.3410C>T	NP_004371.2:p.Thr1137Ile	NC_000016.10:g.3758008G>A	missense_variant	18/31	chr16	3758008	G	A													0.98759	0.71638	FAIL
CREBBP:p.Thr242CysfsTer6	CREBBP	NM_004380.3:c.723_724insTGCTGGCTGAG	NP_004371.2:p.Thr242CysfsTer6	NC_000016.10:g.3850373_3850383dup	frameshift_variant	2/31	chr16	3850371	T	TCTCAGCCAGCA
CREBBP:p.Thr910Ala	CREBBP	NM_004380.3:c.2728A>G	NP_004371.2:p.Thr910Ala	NC_000016.10:g.3770722T>C	missense_variant	14/31	chr16	3770722	T	C	0.002399	0.0002462	0	0.003115	8.673e-05	0.000196	0.002323	0.0003627	0	0.003148	6.559e-05	0	0.34545	0.37899	FAIL	Benign/Likely benign	criteria provided, multiple submitters, no conflicts
CREBBP:p.Thr999Met	CREBBP	NM_004380.3:c.2996C>T	NP_004371.2:p.Thr999Met	NC_000016.10:g.3769238G>A	missense_variant	15/31	chr16	3769238	G	A	3.579e-05	0	0	3.516e-05	0.0001156	0	3.286e-05	0	0	7.351e-05	0	0	0.35290	0.16614	FAIL	Benign/Likely benign	criteria provided, multiple submitters, no conflicts
CREBBP:p.Val1129Ile	CREBBP	NM_004380.3:c.3385G>A	NP_004371.2:p.Val1129Ile	NC_000016.10:g.3758033C>T	missense_variant	18/31	chr16	3758033	C	T	1.61e-05	0	0	3.588e-05	0	0	6.733e-06	0	0	1.475e-05	0	0	0.85116	0.71638	FAIL	Uncertain significance	criteria provided, multiple submitters, no conflicts
CREBBP:p.Val1154Met	CREBBP	NM_004380.3:c.3460G>A	NP_004371.2:p.Val1154Met	NC_000016.10:g.3757958C>T	missense_variant	18/31	chr16	3757958	C	T													0.85116	0.71638	FAIL
CREBBP:p.Val992Ile	CREBBP	NM_004380.3:c.2974G>A	NP_004371.2:p.Val992Ile	NC_000016.10:g.3769260C>T	missense_variant	15/31	chr16	3769260	C	T	0.003456	0.04811	0	0.000167	0.001445	6.533e-05	0.01322	0.04606	0	0.0001323	0.004777	0.0002073	0.37087	0.21487	FAIL	Benign	criteria provided, multiple submitters, no conflicts
CRKL:p.Glu303Lys	CRKL	NM_005207.4:c.907G>A	NP_005198.1:p.Glu303Lys	NC_000022.11:g.20949840G>A	missense_variant	3/3	chr22	20949840	G	A													0.87812	0.71638	FAIL
CRKL:p.Gly30Asp	CRKL	NM_005207.4:c.89G>A	NP_005198.1:p.Gly30Asp	NC_000022.11:g.20918023G>A	missense_variant	1/3	chr22	20918023	G	A													0.97888	0.71638	FAIL
CRKL:p.Gly74Glu	CRKL	NM_005207.4:c.221G>A	NP_005198.1:p.Gly74Glu	NC_000022.11:g.20918155G>A	missense_variant	1/3	chr22	20918155	G	A													0.97911	0.71638	FAIL
CRKL:p.His91Tyr	CRKL	NM_005207.4:c.271C>T	NP_005198.1:p.His91Tyr	NC_000022.11:g.20918205C>T	missense_variant	1/3	chr22	20918205	C	T													0.82762	0.71638	FAIL
CRLF2:c.79+1G>A	CRLF2	NM_022148.4:c.79+1G>A		NC_000023.11:g.1212555C>T	splice_donor_variant		chrX	1212555	C	T	0.0004517	6.498e-05	0	0.0008655	0	0	0.0002379	4.863e-05	0	0.0004565	0	0			PASS
CRLF2:p.Ala177Gly	CRLF2	NM_022148.4:c.530C>G	NP_071431.2:p.Ala177Gly	NC_000023.11:g.1198678G>C	missense_variant	5/8	chrX	1198678	G	C	1.206e-05	0	0	1.776e-05	0	0							0.22048	0.25924	FAIL
CRLF2:p.Arg215Gln	CRLF2	NM_022148.4:c.644G>A	NP_071431.2:p.Arg215Gln	NC_000023.11:g.1198564C>T	missense_variant&splice_region_variant	5/8	chrX	1198564	C	T	7.235e-05	0.0003227	0	7.106e-05	5.793e-05	6.536e-05	0.0001184	0.0002899	0	4.411e-05	6.561e-05	0.0002073	0.03823	0.06391	FAIL
CRLF2:p.Gly174Val	CRLF2	NM_022148.4:c.521G>T	NP_071431.2:p.Gly174Val	NC_000023.11:g.1198687C>A	missense_variant	5/8	chrX	1198687	C	A	4.019e-05	0	0	2.664e-05	0	0.0002288							0.12703	0.15269	FAIL
CRLF2:p.Val136Met	CRLF2	NM_022148.4:c.406G>A	NP_071431.2:p.Val136Met	NC_000023.11:g.1202479C>T	missense_variant	4/8	chrX	1202479	C	T	0.01757	0.01537	0	0.02367	0.009678	0.002712	0.01942	0.01582	0	0.02307	0.01598	0.002483	0.14419	0.15269	FAIL	not provided	no classification provided
CSF1R:p.Ala123Gly	CSF1R	NM_001288705.3:c.368C>G	NP_001275634.1:p.Ala123Gly	NC_000005.10:g.150080276G>C	missense_variant	3/21	chr5	150080276	G	C	0.0009475	0	0	0.000213	0.004136	9.805e-05	0.0002496	0	0	0.0001616	0.000981	0	0.40941	0.25405	FAIL	Benign/Likely benign	criteria provided, multiple submitters, no conflicts
CSF1R:p.Ala167Thr	CSF1R	NM_001288705.3:c.499G>A	NP_001275634.1:p.Ala167Thr	NC_000005.10:g.150080145C>T	missense_variant	3/21	chr5	150080145	C	T													0.28364	0.71638	FAIL
CSF1R:p.Ala245Ser	CSF1R	NM_001288705.3:c.733G>T	NP_001275634.1:p.Ala245Ser	NC_000005.10:g.150077432C>A	missense_variant	5/21	chr5	150077432	C	A	0.007206	0.09855	0	0.0002028	0.004515	9.866e-05	0.02731	0.09556	0	0.000338	0.008573	0.0004151	0.01140	0.06391	FAIL	Benign	criteria provided, multiple submitters, no conflicts
CSF1R:p.Ala497Thr	CSF1R	NM_001288705.3:c.1489G>A	NP_001275634.1:p.Ala497Thr	NC_000005.10:g.150069894C>T	missense_variant	9/21	chr5	150069894	C	T	4.01e-06	0	0	8.907e-06	0	0							0.00801	0.06391	FAIL
CSF1R:p.Arg106Gln	CSF1R	NM_001288705.3:c.317G>A	NP_001275634.1:p.Arg106Gln	NC_000005.10:g.150080327C>T	missense_variant	3/21	chr5	150080327	C	T	0.0001503	0	0	0.0002918	2.897e-05	0	0.0001708	2.413e-05	0	0.0003528	0	0	0.10101	0.06391	FAIL	Conflicting classifications of pathogenicity	criteria provided, conflicting classifications
CSF1R:p.Arg106Trp	CSF1R	NM_001288705.3:c.316C>T	NP_001275634.1:p.Arg106Trp	NC_000005.10:g.150080328G>A	missense_variant	3/21	chr5	150080328	G	A	0.0004347	0.0003163	5.457e-05	0.0008025	5.794e-05	3.276e-05	0.0004402	9.653e-05	0.0001923	0.0008378	0	0	0.28654	0.13787	FAIL	Conflicting classifications of pathogenicity	criteria provided, conflicting classifications
CSF1R:p.Arg294Gln	CSF1R	NM_001288705.3:c.881G>A	NP_001275634.1:p.Arg294Gln	NC_000005.10:g.150077284C>T	missense_variant	5/21	chr5	150077284	C	T	0.0007476	0.0001845	0	0.001301	2.891e-05	3.266e-05	0.0005912	0.0002171	0	0.0009553	6.545e-05	0.000207	0.18856	0.71638	FAIL	Conflicting classifications of pathogenicity	criteria provided, conflicting classifications
CSF1R:p.Asn241Thr	CSF1R	NM_001288705.3:c.722A>C	NP_001275634.1:p.Asn241Thr	NC_000005.10:g.150078119T>G	missense_variant	4/21	chr5	150078119	T	G	5.171e-05	0.0004306	0	1.759e-05	2.893e-05	9.799e-05	0.0001315	0.0004105	0.000193	0	0	0.0004148	0.21147	0.26871	FAIL	Benign	criteria provided, single submitter
CSF1R:p.Asn78ThrfsTer34	CSF1R	NM_001288705.3:c.233del	NP_001275634.1:p.Asn78ThrfsTer34	NC_000005.10:g.150080844del	frameshift_variant	2/21	chr5	150080840	GT	G															FAIL
CSF1R:p.Gln970Ter	CSF1R	NM_001288705.3:c.2908C>T	NP_001275634.1:p.Gln970Ter	NC_000005.10:g.150054080G>A	stop_gained	21/21	chr5	150054080	G	A													0.90619	0.71638	FAIL
CSF1R:p.Glu916Lys	CSF1R	NM_001288705.3:c.2746G>A	NP_001275634.1:p.Glu916Lys	NC_000005.10:g.150054339C>T	missense_variant	20/21	chr5	150054339	C	T	0.0003312	0	0	0.0006901	8.68e-05	3.267e-05	0.0002234	7.237e-05	0	0.0004116	6.54e-05	0	0.32948	0.17040	FAIL	Conflicting classifications of pathogenicity	criteria provided, conflicting classifications
CSF1R:p.Glu920Asp	CSF1R	NM_001288705.3:c.2760G>C	NP_001275634.1:p.Glu920Asp	NC_000005.10:g.150054325C>G	missense_variant	20/21	chr5	150054325	C	G	0.002632	0.0008005	0	0.003244	0.0008099	0.0001307	0.003114	0.000603	0	0.00344	0.003271	0.000207	0.14025	0.23278	FAIL	Benign/Likely benign	criteria provided, multiple submitters, no conflicts
CSF1R:p.Gly957Arg	CSF1R	NM_001288705.3:c.2869G>C	NP_001275634.1:p.Gly957Arg	NC_000005.10:g.150054119C>G	missense_variant	21/21	chr5	150054119	C	G	7.976e-06	0	0	1.765e-05	0	0	1.314e-05	0	0	2.939e-05	0	0	0.56893	0.42656	FAIL
CSF1R:p.Ile888Met	CSF1R	NM_001288705.3:c.2664C>G	NP_001275634.1:p.Ile888Met	NC_000005.10:g.150054421G>C	missense_variant	20/21	chr5	150054421	G	C													0.48479	0.71638	FAIL
CSF1R:p.Met766Ile	CSF1R	NM_001288705.3:c.2298G>T	NP_001275634.1:p.Met766Ile	NC_000005.10:g.150057308C>A	missense_variant	16/21	chr5	150057308	C	A													0.51264	0.71638	FAIL
CSF1R:p.Pro21Ser	CSF1R	NM_001288705.3:c.61C>T	NP_001275634.1:p.Pro21Ser	NC_000005.10:g.150081013G>A	missense_variant	2/21	chr5	150081013	G	A	2.802e-05	6.162e-05	0	5.34e-05	0	0	3.287e-05	2.414e-05	0	5.881e-05	0	0	0.62211	0.35271	FAIL	Uncertain significance	criteria provided, single submitter
CSF1R:p.Pro347Ser	CSF1R	NM_001288705.3:c.1039C>T	NP_001275634.1:p.Pro347Ser	NC_000005.10:g.150073344G>A	missense_variant	6/21	chr5	150073344	G	A													0.19425	0.06391	FAIL
CSF1R:p.Ser405Arg	CSF1R	NM_001288705.3:c.1215C>A	NP_001275634.1:p.Ser405Arg	NC_000005.10:g.150070286G>T	missense_variant	8/21	chr5	150070286	G	T													0.01729	0.06391	FAIL
CSF1R:p.Ser908Cys	CSF1R	NM_001288705.3:c.2723C>G	NP_001275634.1:p.Ser908Cys	NC_000005.10:g.150054362G>C	missense_variant	20/21	chr5	150054362	G	C													0.21843	0.35396	FAIL
CSF1R:p.Tyr546Phe	CSF1R	NM_001288705.3:c.1637A>T	NP_001275634.1:p.Tyr546Phe	NC_000005.10:g.150061839T>A	missense_variant	11/21	chr5	150061839	T	A													0.71589	0.71638	FAIL
CSF1R:p.Val279Met	CSF1R	NM_001288705.3:c.835G>A	NP_001275634.1:p.Val279Met	NC_000005.10:g.150077330C>T	missense_variant	5/21	chr5	150077330	C	T	0.002469	6.152e-05	0.02789	0.000211	0.001214	0.0004899	0.00138	9.655e-05	0.03349	0.0001911	0.0005231	0.0008306	0.04632	0.06391	FAIL	Benign	criteria provided, multiple submitters, no conflicts
CSF1R:p.Val32Gly	CSF1R	NM_001288705.3:c.95T>G	NP_001275634.1:p.Val32Gly	NC_000005.10:g.150080979A>C	missense_variant	2/21	chr5	150080979	A	C	0.003383	0.001108	0	0.005841	0.002546	0.0001634	0.003214	0.001013	0	0.005233	0.00445	0.0002071	0.59963	0.40164	FAIL	Benign/Likely benign	criteria provided, multiple submitters, no conflicts
CSF1R:p.Val518Met	CSF1R	NM_001288705.3:c.1552G>A	NP_001275634.1:p.Val518Met	NC_000005.10:g.150068289C>T	missense_variant	10/21	chr5	150068289	C	T	0.0007539	0.01022	0	1.794e-05	0.0004633	3.268e-05	0.003022	0.01066	0	0	0.001112	0	0.49407	0.34134	FAIL	Benign	criteria provided, multiple submitters, no conflicts
CSF3R:c.1286-2A>G	CSF3R	NM_000760.4:c.1286-2A>G		NC_000001.11:g.36469842T>C	splice_acceptor_variant		chr1	36469842	T	C															FAIL
CSF3R:p.Ala119Thr	CSF3R	NM_000760.4:c.355G>A	NP_000751.1:p.Ala119Thr	NC_000001.11:g.36475383C>T	missense_variant	4/17	chr1	36475383	C	T	0.0006335	0.0001846	0	0.001033	0.0002024	0	0.000828	0.0002172	0	0.001294	6.543e-05	0	0.60368	0.39380	FAIL	Uncertain significance	criteria provided, multiple submitters, no conflicts
CSF3R:p.Arg332Gln	CSF3R	NM_000760.4:c.995G>A	NP_000751.1:p.Arg332Gln	NC_000001.11:g.36472240C>T	missense_variant&splice_region_variant	8/17	chr1	36472240	C	T	0	0	0	0	0	0	1.972e-05	0	0	2.94e-05	0	0	0.01401	0.06391	FAIL	Uncertain significance	criteria provided, single submitter
CSF3R:p.Arg343Trp	CSF3R	NM_000760.4:c.1027C>T	NP_000751.1:p.Arg343Trp	NC_000001.11:g.36472110G>A	missense_variant	9/17	chr1	36472110	G	A	3.189e-05	6.177e-05	0	6.164e-05	0	0	4.601e-05	2.415e-05	0	8.82e-05	0	0	0.22523	0.26112	FAIL	Uncertain significance	criteria provided, multiple submitters, no conflicts
CSF3R:p.Arg440Gln	CSF3R	NM_000760.4:c.1319G>A	NP_000751.1:p.Arg440Gln	NC_000001.11:g.36469807C>T	missense_variant	11/17	chr1	36469807	C	T	0.003287	0.0005725	5.438e-05	0.004951	0.004685	3.266e-05	0.004133	0.0007721	0	0.005571	0.008834	0	0.02701	0.13787	FAIL	Benign	criteria provided, multiple submitters, no conflicts
CSF3R:p.Arg698Cys	CSF3R	NM_156039.3:c.2092C>T	NP_724781.1:p.Arg698Cys	NC_000001.11:g.36466857G>A	missense_variant	17/17	chr1	36466857	G	A	0.002188	0.0005016	0	0.004314	0.0007524	6.535e-05	0.002536	0.0008203	0	0.00488	0.0005886	0	0.17018	0.06391	FAIL
CSF3R:p.Asp320Asn	CSF3R	NM_000760.4:c.958G>A	NP_000751.1:p.Asp320Asn	NC_000001.11:g.36472277C>T	missense_variant	8/17	chr1	36472277	C	T	0.01882	0.005049	0.000544	0.02812	0.01437	0.002842	0.02046	0.006275	0.0005803	0.03227	0.01714	0.001864	0.10586	0.17678	FAIL	Benign	criteria provided, multiple submitters, no conflicts
CSF3R:p.Asp510His	CSF3R	NM_000760.4:c.1528G>C	NP_000751.1:p.Asp510His	NC_000001.11:g.36469204C>G	missense_variant	12/17	chr1	36469204	C	G	0.02168	0.1579	5.437e-05	0.013	0.01411	0.008884	0.05263	0.153	0.0001927	0.01317	0.02405	0.009536	0.42032	0.21118	FAIL	Benign	criteria provided, multiple submitters, no conflicts
CSF3R:p.Gln346Arg	CSF3R	NM_000760.4:c.1037A>G	NP_000751.1:p.Gln346Arg	NC_000001.11:g.36472100T>C	missense_variant	9/17	chr1	36472100	T	C	0.006993	0.07889	0	0.001268	0.005149	0.000196	0.02401	0.07927	0	0.001367	0.01309	0.0002068	0.10778	0.06391	FAIL	Benign	criteria provided, multiple submitters, no conflicts
CSF3R:p.Glu145Lys	CSF3R	NM_000760.4:c.433G>A	NP_000751.1:p.Glu145Lys	NC_000001.11:g.36473816C>T	missense_variant	5/17	chr1	36473816	C	T													0.35732	0.71638	FAIL
CSF3R:p.Glu149Asp	CSF3R	NM_000760.4:c.447G>C	NP_000751.1:p.Glu149Asp	NC_000001.11:g.36473802C>G	missense_variant	5/17	chr1	36473802	C	G	0.002935	0.0009845	0	0.004695	0.001619	0.002417	0.002943	0.001085	0	0.004967	0.002159	0.002278	0.09546	0.25850	FAIL	Conflicting classifications of pathogenicity	criteria provided, conflicting classifications
CSF3R:p.Glu405Lys	CSF3R	NM_000760.4:c.1213G>A	NP_000751.1:p.Glu405Lys	NC_000001.11:g.36471505C>T	missense_variant	10/17	chr1	36471505	C	T	0.00532	0.0004307	0	0.006188	0.0006938	0.0001307	0.004671	0.0008441	0	0.005261	0.001113	0.000207	0.34612	0.20493	FAIL	Benign	criteria provided, multiple submitters, no conflicts
CSF3R:p.Gly366Arg	CSF3R	NM_000760.4:c.1096G>A	NP_000751.1:p.Gly366Arg	NC_000001.11:g.36471622C>T	missense_variant	10/17	chr1	36471622	C	T	0.0001432	0	0.00087	0.0001319	2.891e-05	0.0001307	9.857e-05	2.413e-05	0.001157	8.819e-05	0	0.0002071	0.24808	0.13787	FAIL	Uncertain significance	criteria provided, single submitter
CSF3R:p.Gly683Arg	CSF3R	NM_156039.3:c.2047G>A	NP_724781.1:p.Gly683Arg	NC_000001.11:g.36466902C>T	missense_variant	17/17	chr1	36466902	C	T	0.01199	0.1583	0	0.001745	0.00834	0.0002941	0.0443	0.1511	0	0.001955	0.01747	0.0008282	0.04675	0.06391	FAIL
CSF3R:p.Ile125Thr	CSF3R	NM_000760.4:c.374T>C	NP_000751.1:p.Ile125Thr	NC_000001.11:g.36473875A>G	missense_variant	5/17	chr1	36473875	A	G													0.14004	0.06391	FAIL
CSF3R:p.Met696Thr	CSF3R	NM_156039.3:c.2087T>C	NP_724781.1:p.Met696Thr	NC_000001.11:g.36466862A>G	missense_variant	17/17	chr1	36466862	A	G	0.006176	0.001267	0	0.006808	0.003878	0.002713	0.005506	0.0009408	0	0.006615	0.004321	0.002693	0.07475	0.06391	FAIL
CSF3R:p.Pro421ArgfsTer12	CSF3R	NM_000760.4:c.1260del	NP_000751.1:p.Pro421ArgfsTer12	NC_000001.11:g.36471458del	frameshift_variant	10/17	chr1	36471457	GA	G															FAIL
[truncated: 6,121 more rows]
