# Supplementary material for: Oncogenicity Variant Interpreter (OncoVI) Supports Harmonized Somatic Variant Interpretation in Precision Oncology
Source: J Mol Diagn. 2026 Apr 3;28(6):469–84. doi: 10.1016/j.jmoldx.2026.03.004 (PMC13269341; doi:10.1016/j.jmoldx.2026.03.004)
Supplement: Supplemental Table S5 [file mmc14.xlsx]

## Sheet: Supplementary Table 5
Supplemental Table S5. Variants (n=691) of the ClinVar data set annotated via the VEP-based in-house pipeline.
Gene	HGVSc	HGVSp	HGVSg	Consequence	EXON	CHROM	POS	REF	ALT	gnomADe_AF	gnomADe_AFR_AF	gnomADe_EAS_AF	gnomADe_NFE_AF	gnomADe_AMR_AF	gnomADe_SAS_AF	gnomADg_AF	gnomADg_AFR_AF	gnomADg_EAS_AF	gnomADg_NFE_AF	gnomADg_AMR_AF	gnomADg_SAS_AF	phyloP100way_vertebrate_rankscore	phastCons100way_vertebrate_rankscore	SpliceAI_cutoff	ClinVar_germline	ClinVar_germline_review_status
AR	NM_000044.6:c.2632A>G	NP_000035.2:p.Thr878Ala	NC_000023.11:g.67723710A>G	missense_variant	8/8	X	67723710	A	G													0.63255	0.71638	FAIL	Pathogenic	no assertion criteria provided
MYC	NM_002467.6:c.220C>G	NP_002458.2:p.Pro74Ala	NC_000008.11:g.127738437C>G	missense_variant	2/3	8	127738437	C	G													0.85773	0.71638	FAIL	other	criteria provided, single submitter
PDGFRA	NM_006206.6:c.2525A>T	NP_006197.1:p.Asp842Val	NC_000004.12:g.54285926A>T	missense_variant	18/23	4	54285926	A	T													0.96006	0.71638	FAIL	Conflicting classifications of pathogenicity	no assertion criteria provided
PDGFRA	NM_006206.6:c.1682T>A	NP_006197.1:p.Val561Asp	NC_000004.12:g.54274869T>A	missense_variant	12/23	4	54274869	T	A													0.87216	0.71638	FAIL	Conflicting classifications of pathogenicity	no assertion criteria provided
KIT	NM_000222.3:c.1676_1681del	NP_000213.1:p.Val559_Val560del	NC_000004.12:g.54727444_54727449del	inframe_deletion	11/21	4	54727442	GGTTGTT	G
KIT	NM_000222.3:c.1676T>A	NP_000213.1:p.Val559Asp	NC_000004.12:g.54727444T>A	missense_variant	11/21	4	54727444	T	A													0.85380	0.71638	FAIL	Pathogenic/Likely pathogenic	no assertion criteria provided
BRAF	NM_004333.6:c.1801A>G	NP_004324.2:p.Lys601Glu	NC_000007.14:g.140753334T>C	missense_variant	15/18	7	140753334	T	C	3.98e-06	0	0	8.8e-06	0	0	0	0	0	0	0	0	0.87182	0.71638	FAIL	Pathogenic	criteria provided, single submitter
EGFR	NM_005228.5:c.2240_2257del	NP_005219.2:p.Leu747_Pro753delinsSer	NC_000007.14:g.55174777_55174794del	inframe_deletion	19/28	7	55174776	TTAAGAGAAGCAACATCTC	T
CTNNB1	NM_001904.4:c.133_135del	NP_001895.1:p.Ser45del	NC_000003.12:g.41224645_41224647del	inframe_deletion	3/15	3	41224642	CCTT	C															FAIL
CTNNB1	NM_001904.4:c.94G>T	NP_001895.1:p.Asp32Tyr	NC_000003.12:g.41224606G>T	missense_variant	3/15	3	41224606	G	T													0.99689	0.71638	FAIL	Pathogenic/Likely pathogenic; other	no assertion criteria provided
CTNNB1	NM_001904.4:c.98C>T	NP_001895.1:p.Ser33Phe	NC_000003.12:g.41224610C>T	missense_variant	3/15	3	41224610	C	T													0.86479	0.71638	FAIL	Pathogenic/Likely pathogenic; other	no assertion criteria provided
CTNNB1	NM_001904.4:c.134C>T	NP_001895.1:p.Ser45Phe	NC_000003.12:g.41224646C>T	missense_variant	3/15	3	41224646	C	T													0.86479	0.71638	FAIL	Pathogenic/Likely pathogenic; other	no assertion criteria provided
CTNNB1	NM_001904.4:c.133T>C	NP_001895.1:p.Ser45Pro	NC_000003.12:g.41224645T>C	missense_variant	3/15	3	41224645	T	C													0.88732	0.71638	FAIL	Pathogenic/Likely pathogenic	no assertion criteria provided
ERBB2	NM_004448.4:c.2329G>T	NP_004439.2:p.Val777Leu	NC_000017.11:g.39724747G>T	missense_variant	20/27	17	39724747	G	T													0.99689	0.71638	FAIL	Uncertain significance	criteria provided, single submitter
ERBB2	NM_004448.4:c.2331_2339dup	NP_004439.2:p.Gly778_Pro780dup	NC_000017.11:g.39724749_39724757dup	inframe_insertion	20/27	17	39724748	T	TGGGCTCCCC																Pathogenic	criteria provided, single submitter
KRAS	NM_004985.5:c.182A>T	NP_004976.2:p.Gln61Leu	NC_000012.12:g.25227342T>A	missense_variant	3/5	12	25227342	T	A													0.88060	0.71638	FAIL	Pathogenic	criteria provided, single submitter
EGFR	NM_005228.5:c.2572C>A	NP_005219.2:p.Leu858Met	NC_000007.14:g.55191821C>A	missense_variant	21/28	7	55191821	C	A													0.42831	0.71638	FAIL	Uncertain significance	criteria provided, single submitter
PIK3CA	NM_006218.4:c.1637A>G	NP_006209.2:p.Gln546Arg	NC_000003.12:g.179218307A>G	missense_variant	10/21	3	179218307	A	G													0.92735	0.71638	FAIL	Pathogenic	criteria provided, multiple submitters, no conflicts
RB1	NM_000321.3:c.1961-2A>T		NC_000013.11:g.48459686A>T	splice_acceptor_variant		13	48459686	A	T															PASS	Pathogenic	no assertion criteria provided
SPOP	NM_001007228.2:c.305T>G	NP_001007229.1:p.Phe102Cys	NC_000017.11:g.49619281A>C	missense_variant	4/10	17	49619281	A	C													0.95528	0.71638	FAIL	Conflicting classifications of pathogenicity	no assertion criteria provided
EGFR	NM_005228.5:c.2237_2255delinsT	NP_005219.2:p.Glu746_Ser752delinsVal	NC_000007.14:g.55174774_55174792delinsT	protein_altering_variant	19/28	7	55174774	AATTAAGAGAAGCAACATC	T																Likely pathogenic; drug response	no assertion criteria provided
EGFR	NM_005228.5:c.2311_2319dup	NP_005219.2:p.Asn771_His773dup	NC_000007.14:g.55181320_55181328dup	inframe_insertion	20/28	7	55181317	G	GACAACCCCC																drug response	no assertion criteria provided
RIT1	NM_006912.6:c.241G>C	NP_008843.1:p.Glu81Gln	NC_000001.11:g.155904499C>G	missense_variant	5/6	1	155904499	C	G													0.73312	0.71638	PASS	Pathogenic	no assertion criteria provided
KIT	NM_000222.3:c.1669_1674del	NP_000213.1:p.Trp557_Lys558del	NC_000004.12:g.54727437_54727442del	inframe_deletion	11/21	4	54727434	CAGTGGA	C
FGFR1	NM_023110.3:c.1638C>A	NP_075598.2:p.Asn546Lys	NC_000008.11:g.38417331G>T	missense_variant	12/18	8	38417331	G	T													0.41478	0.71638	FAIL	Pathogenic	criteria provided, multiple submitters, no conflicts
ARID1A	NM_006015.6:c.1113del	NP_006006.3:p.Gln372SerfsTer19	NC_000001.11:g.26697516del	frameshift_variant	1/20	1	26697510	CG	C	0.0002659	0	0	0.0002453	0.000578	0.0003385									FAIL
IDH1	NM_005896.4:c.395G>T	NP_005887.2:p.Arg132Leu	NC_000002.12:g.208248388C>A	missense_variant	4/10	2	208248388	C	A													0.71829	0.71638	FAIL	Pathogenic/Likely pathogenic	no assertion criteria provided
IDH1	NM_005896.4:c.394C>G	NP_005887.2:p.Arg132Gly	NC_000002.12:g.208248389G>C	missense_variant	4/10	2	208248389	G	C	0	0	0	0	0	0							0.76659	0.71638	FAIL	Pathogenic/Likely pathogenic	no assertion criteria provided
PIK3CA	NM_006218.4:c.1633G>C	NP_006209.2:p.Glu545Gln	NC_000003.12:g.179218303G>C	missense_variant	10/21	3	179218303	G	C													0.97623	0.71638	FAIL	Pathogenic/Likely pathogenic; drug response	no assertion criteria provided
PIK3CA	NM_006218.4:c.1637A>C	NP_006209.2:p.Gln546Pro	NC_000003.12:g.179218307A>C	missense_variant	10/21	3	179218307	A	C													0.92735	0.71638	FAIL	Pathogenic	criteria provided, single submitter
PDGFRA	NM_006206.6:c.1977C>G	NP_006197.1:p.Asn659Lys	NC_000004.12:g.54277981C>G	missense_variant	14/23	4	54277981	C	G													0.35742	0.71638	FAIL	Pathogenic	no assertion criteria provided
KIT	NM_000222.3:c.1669T>A	NP_000213.1:p.Trp557Arg	NC_000004.12:g.54727437T>A	missense_variant	11/21	4	54727437	T	A													0.85380	0.71638	FAIL	Pathogenic/Likely pathogenic	no assertion criteria provided
KIT	NM_000222.3:c.1679T>G	NP_000213.1:p.Val560Gly	NC_000004.12:g.54727447T>G	missense_variant	11/21	4	54727447	T	G													0.85380	0.71638	FAIL	Pathogenic/Likely pathogenic	no assertion criteria provided
KIT	NM_000222.3:c.1696A>G	NP_000213.1:p.Asn566Asp	NC_000004.12:g.54727464A>G	missense_variant	11/21	4	54727464	A	G													0.93766	0.71638	FAIL	Pathogenic	no assertion criteria provided
BRAF	NM_004333.6:c.1786G>C	NP_004324.2:p.Gly596Arg	NC_000007.14:g.140753349C>G	missense_variant	15/18	7	140753349	C	G													0.84922	0.71638	FAIL	Pathogenic/Likely pathogenic	no assertion criteria provided
KRAS	NM_004985.5:c.351A>T	NP_004976.2:p.Lys117Asn	NC_000012.12:g.25225713T>A	missense_variant	4/5	12	25225713	T	A							0	0	0	0	0	0	0.28864	0.71638	FAIL	Pathogenic	no assertion criteria provided
IDH2	NM_002168.4:c.515G>A	NP_002159.2:p.Arg172Lys	NC_000015.10:g.90088606C>T	missense_variant	4/11	15	90088606	C	T													0.86479	0.71638	FAIL	Pathogenic/Likely pathogenic; risk factor	no assertion criteria provided
GNA11	NM_002067.5:c.626A>T	NP_002058.2:p.Gln209Leu	NC_000019.10:g.3118944A>T	missense_variant	5/7	19	3118944	A	T													0.93807	0.71638	FAIL	Pathogenic/Likely pathogenic	criteria provided, multiple submitters, no conflicts
KRAS	NM_004985.5:c.57G>T	NP_004976.2:p.Leu19Phe	NC_000012.12:g.25245328C>A	missense_variant	2/5	12	25245328	C	A													0.36769	0.71638	FAIL	Likely pathogenic	no assertion criteria provided
ERBB2	NM_004448.4:c.2264T>C	NP_004439.2:p.Leu755Ser	NC_000017.11:g.39723967T>C	missense_variant	19/27	17	39723967	T	C													0.88732	0.71638	FAIL	Likely pathogenic	no assertion criteria provided
APC	NM_000038.6:c.4285C>T	NP_000029.2:p.Gln1429Ter	NC_000005.10:g.112839879C>T	stop_gained	16/16	5	112839879	C	T													0.81546	0.71638	FAIL	Pathogenic	criteria provided, multiple submitters, no conflicts
PIK3R1	NM_181523.3:c.1126G>A	NP_852664.1:p.Gly376Arg	NC_000005.10:g.68293310G>A	missense_variant	10/16	5	68293310	G	A													0.99689	0.71638	FAIL	Pathogenic/Likely pathogenic	no assertion criteria provided
FGFR4	NM_213647.3:c.1605C>G	NP_998812.1:p.Asn535Lys	NC_000005.10:g.177095415C>G	missense_variant	12/18	5	177095415	C	G													0.39479	0.71638	FAIL	Likely pathogenic	no assertion criteria provided
ERBB3	NM_001982.4:c.850G>A	NP_001973.2:p.Gly284Arg	NC_000012.12:g.56088138G>A	missense_variant	7/28	12	56088138	G	A													0.49632	0.35396	FAIL	Likely pathogenic	no assertion criteria provided
MAP2K1	NM_002755.4:c.169A>G	NP_002746.1:p.Lys57Glu	NC_000015.10:g.66435115A>G	missense_variant	2/11	15	66435115	A	G													0.94054	0.71638	FAIL	Pathogenic/Likely pathogenic	no assertion criteria provided
EGFR	NM_005228.5:c.323G>A	NP_005219.2:p.Arg108Lys	NC_000007.14:g.55143387G>A	missense_variant	3/28	7	55143387	G	A													0.98647	0.71638	FAIL	Likely pathogenic	no assertion criteria provided
EGFR	NM_005228.5:c.866C>T	NP_005219.2:p.Ala289Val	NC_000007.14:g.55154129C>T	missense_variant	7/28	7	55154129	C	T													0.85748	0.71638	FAIL	Likely pathogenic	no assertion criteria provided
EGFR	NM_005228.5:c.1793G>T	NP_005219.2:p.Gly598Val	NC_000007.14:g.55165350G>T	missense_variant	15/28	7	55165350	G	T	3.977e-06	0	0	8.793e-06	0	0							0.74958	0.71638	FAIL	Likely pathogenic	no assertion criteria provided
EZH2	NM_004456.5:c.1936T>A	NP_004447.2:p.Tyr646Asn	NC_000007.14:g.148811636A>T	missense_variant	16/20	7	148811636	A	T													0.93030	0.71638	FAIL	Likely pathogenic	no assertion criteria provided
CTNNB1	NM_001904.4:c.95A>T	NP_001895.1:p.Asp32Val	NC_000003.12:g.41224607A>T	missense_variant	3/15	3	41224607	A	T													0.96006	0.71638	FAIL	Likely pathogenic	no assertion criteria provided
CTNNB1	NM_001904.4:c.98C>G	NP_001895.1:p.Ser33Cys	NC_000003.12:g.41224610C>G	missense_variant	3/15	3	41224610	C	G													0.86479	0.71638	FAIL	Likely pathogenic; other	no assertion criteria provided
PDGFRA	NM_006206.6:c.2524G>T	NP_006197.1:p.Asp842Tyr	NC_000004.12:g.54285925G>T	missense_variant	18/23	4	54285925	G	T													0.99689	0.71638	FAIL	Likely pathogenic	no assertion criteria provided
PIK3R1	NM_181523.3:c.1727_1729del	NP_852664.1:p.Thr576del	NC_000005.10:g.68295306_68295308del	inframe_deletion	13/16	5	68295303	AGAC	A															FAIL
CDKN2A	NM_000077.5:c.181G>T	NP_000068.1:p.Glu61Ter	NC_000009.12:g.21971178C>A	stop_gained	2/3	9	21971178	C	A													0.11898	0.06391	FAIL	Likely pathogenic	no assertion criteria provided
ERBB2	NM_004448.4:c.2033G>A	NP_004439.2:p.Arg678Gln	NC_000017.11:g.39723405G>A	missense_variant	17/27	17	39723405	G	A													0.73482	0.71638	FAIL	Likely pathogenic	no assertion criteria provided
B2M	NM_004048.4:c.1A>G	NP_004039.1:p.Met1?	NC_000015.10:g.44711547A>G	start_lost	1/4	15	44711547	A	G	0	0	0	0	0	0							0.41277	0.32681	FAIL	Likely pathogenic	no assertion criteria provided
CREBBP	NM_004380.3:c.4337G>T	NP_004371.2:p.Arg1446Leu	NC_000016.10:g.3738616C>A	missense_variant	26/31	16	3738616	C	A													0.85773	0.71638	FAIL	Likely pathogenic	no assertion criteria provided
EGFR	NM_005228.5:c.866C>A	NP_005219.2:p.Ala289Asp	NC_000007.14:g.55154129C>A	missense_variant	7/28	7	55154129	C	A													0.85748	0.71638	FAIL	Likely pathogenic	no assertion criteria provided
ERBB3	NM_001982.4:c.310G>A	NP_001973.2:p.Val104Met	NC_000012.12:g.56085070G>A	missense_variant	3/28	12	56085070	G	A													0.58934	0.71638	FAIL	Pathogenic/Likely pathogenic	no assertion criteria provided
ERBB3	NM_001982.4:c.310G>T	NP_001973.2:p.Val104Leu	NC_000012.12:g.56085070G>T	missense_variant	3/28	12	56085070	G	T													0.58934	0.71638	FAIL	Likely pathogenic	no assertion criteria provided
IDH2	NM_002168.4:c.514A>G	NP_002159.2:p.Arg172Gly	NC_000015.10:g.90088607T>C	missense_variant	4/11	15	90088607	T	C													0.35895	0.71638	FAIL	Likely pathogenic	no assertion criteria provided
MAP2K1	NM_002755.4:c.157T>G	NP_002746.1:p.Phe53Val	NC_000015.10:g.66435103T>G	missense_variant	2/11	15	66435103	T	G													0.86082	0.71638	FAIL	Likely pathogenic	no assertion criteria provided
MAPK1	NM_002745.5:c.964G>A	NP_002736.3:p.Glu322Lys	NC_000022.11:g.21772875C>T	missense_variant&splice_region_variant	7/9	22	21772875	C	T													0.85401	0.71638	FAIL	Likely pathogenic	no assertion criteria provided
MYCN	NM_005378.6:c.131C>T	NP_005369.2:p.Pro44Leu	NC_000002.12:g.15942195C>T	missense_variant	2/3	2	15942195	C	T													0.82824	0.71638	FAIL	Likely pathogenic	no assertion criteria provided
PIK3CA	NM_006218.4:c.3141T>G	NP_006209.2:p.His1047Gln	NC_000003.12:g.179234298T>G	missense_variant	21/21	3	179234298	T	G													0.10729	0.29893	FAIL	Likely pathogenic	no assertion criteria provided
PIK3CA	NM_006218.4:c.3127A>G	NP_006209.2:p.Met1043Val	NC_000003.12:g.179234284A>G	missense_variant	21/21	3	179234284	A	G													0.91790	0.71638	FAIL	Likely pathogenic	no assertion criteria provided
PIK3CA	NM_006218.4:c.1031T>G	NP_006209.2:p.Val344Gly	NC_000003.12:g.179203761T>G	missense_variant	5/21	3	179203761	T	G													0.81225	0.71638	FAIL	Likely pathogenic	no assertion criteria provided
RHOA	NM_001664.4:c.13C>T	NP_001655.1:p.Arg5Trp	NC_000003.12:g.49375577G>A	missense_variant	2/5	3	49375577	G	A													0.33524	0.71638	FAIL	Likely pathogenic	no assertion criteria provided
SF3B1	NM_012433.4:c.1873C>T	NP_036565.2:p.Arg625Cys	NC_000002.12:g.197402760G>A	missense_variant	14/25	2	197402760	G	A	3.982e-06	0	0	8.812e-06	0	0	0	0	0	0	0	0	0.61548	0.71638	FAIL	Likely pathogenic	no assertion criteria provided
SPOP	NM_001007228.2:c.391T>G	NP_001007229.1:p.Trp131Gly	NC_000017.11:g.49619070A>C	missense_variant	5/10	17	49619070	A	C													0.94543	0.71638	FAIL	Likely pathogenic	no assertion criteria provided
SPOP	NM_001007228.2:c.259T>A	NP_001007229.1:p.Tyr87Asn	NC_000017.11:g.49619327A>T	missense_variant	4/10	17	49619327	A	T													0.95528	0.71638	FAIL	Likely pathogenic	no assertion criteria provided
SPOP	NM_001007228.2:c.260A>G	NP_001007229.1:p.Tyr87Cys	NC_000017.11:g.49619326T>C	missense_variant	4/10	17	49619326	T	C													0.88267	0.71638	FAIL	Likely pathogenic	no assertion criteria provided
KIT	NM_000222.3:c.1672A>C	NP_000213.1:p.Lys558Gln	NC_000004.12:g.54727440A>C	missense_variant	11/21	4	54727440	A	C													0.93766	0.71638	FAIL	Likely pathogenic	no assertion criteria provided
KIT	NM_000222.3:c.1671G>C	NP_000213.1:p.Trp557Cys	NC_000004.12:g.54727439G>C	missense_variant	11/21	4	54727439	G	C													0.98235	0.71638	FAIL	Likely pathogenic	no assertion criteria provided
KIT	NM_000222.3:c.1679_1680inv	NP_000213.1:p.Val560Glu	NC_000004.12:g.54727447_54727448inv	missense_variant	11/21	4	54727447	TT	AA																Likely pathogenic	no assertion criteria provided
DAXX	NM_001141969.2:c.1178del	NP_001135441.1:p.Lys393ArgfsTer135	NC_000006.12:g.33320458del	frameshift_variant	4/8	6	33320452	CT	C															FAIL
MEN1	NM_001370259.2:c.245_259del	NP_001357188.2:p.Asp82_Ile86del	NC_000011.10:g.64809853_64809867del	inframe_deletion	2/10	11	64809850	GCGATGATAGACAGGT	G
DAXX	NM_001141969.2:c.329_330del	NP_001135441.1:p.Ser110Ter	NC_000006.12:g.33321449_33321450del	frameshift_variant	3/8	6	33321444	TAG	T															FAIL
ATRX	NM_000489.6:c.1558G>T	NP_000480.3:p.Val520Phe	NC_000023.11:g.77683698C>A	missense_variant	9/35	X	77683698	C	A													0.61324	0.71638	FAIL	Likely pathogenic	no assertion criteria provided
MTOR	NM_004958.4:c.6625C>G	NP_004949.1:p.Leu2209Val	NC_000001.11:g.11124535G>C	missense_variant	47/58	1	11124535	G	C													0.51509	0.71638	FAIL	Likely pathogenic	no assertion criteria provided
DAXX	NM_001141969.2:c.850C>T	NP_001135441.1:p.Pro284Ser	NC_000006.12:g.33320925G>A	missense_variant	3/8	6	33320925	G	A													0.91448	0.71638	FAIL	Likely pathogenic	no assertion criteria provided
MEN1	NM_001370259.2:c.981_1006del	NP_001357188.2:p.Tyr327Ter	NC_000011.10:g.64806275_64806300del	stop_gained&frameshift_variant	7/10	11	64806274	TCCCGCACATTGCGGTTGCGACAGTGG	T
DAXX	NM_001141969.2:c.801_824del	NP_001135441.1:p.Arg269_Asn276del	NC_000006.12:g.33320952_33320975del	inframe_deletion	3/8	6	33320950	GATGAGCCGCTCAATGCGCCTGTTA	G
MECOM	NM_004991.4:c.2200C>T	NP_004982.2:p.Gln734Ter	NC_000003.12:g.169115672G>A	stop_gained	8/17	3	169115672	G	A													0.60702	0.71638	FAIL	Uncertain significance	no assertion criteria provided
BAP1	NM_004656.4:c.374A>C	NP_004647.1:p.Glu125Ala	NC_000003.12:g.52407959T>G	missense_variant&splice_region_variant	5/17	3	52407959	T	G													0.84148	0.71638	FAIL	Uncertain significance	no assertion criteria provided
NOTCH1	NM_017617.5:c.4045_4052del	NP_060087.3:p.Ala1349LeufsTer53	NC_000009.12:g.136505846_136505853del	frameshift_variant	25/34	9	136505843	GGTACGAGC	G
NOTCH1	NM_017617.5:c.2825G>A	NP_060087.3:p.Cys942Tyr	NC_000009.12:g.136509877C>T	missense_variant	18/34	9	136509877	C	T													0.84193	0.71638	FAIL	Likely pathogenic	no assertion criteria provided
SMARCA2	NM_003070.5:c.3638G>C	NP_003061.3:p.Arg1213Pro	NC_000009.12:g.2116003G>C	missense_variant	25/34	9	2116003	G	C													0.99689	0.71638	FAIL	Uncertain significance	no assertion criteria provided
ARID2	NM_152641.4:c.2989C>T	NP_689854.2:p.Gln997Ter	NC_000012.12:g.45851112C>T	stop_gained	15/21	12	45851112	C	T													0.70527	0.71638	FAIL	Likely pathogenic	no assertion criteria provided
STAT3	NM_139276.3:c.1467T>A	NP_644805.1:p.Asn489Lys	NC_000017.11:g.42324844A>T	missense_variant&splice_region_variant	17/24	17	42324844	A	T													0.28273	0.71638	FAIL	Uncertain significance	no assertion criteria provided
SMARCB1	NM_003073.5:c.110G>C	NP_003064.2:p.Arg37Pro	NC_000022.11:g.23791772G>C	missense_variant	2/9	22	23791772	G	C													0.97956	0.71638	FAIL	Uncertain significance	no assertion criteria provided
BCOR	NM_001123385.2:c.4787_4802del	NP_001116857.1:p.Gly1596ValfsTer17	NC_000023.11:g.40054273_40054288del	frameshift_variant	13/15	X	40054272	ATAGAAGTCCCAAGTGC	A
BCOR	NM_001123385.2:c.4063G>T	NP_001116857.1:p.Glu1355Ter	NC_000023.11:g.40062856C>A	stop_gained	9/15	X	40062856	C	A													0.75546	0.71638	FAIL	Likely pathogenic	no assertion criteria provided
BCOR	NM_001123385.2:c.398_399insAC	NP_001116857.1:p.Ala134ArgfsTer28	NC_000023.11:g.40074947_40074948insGT	frameshift_variant	4/15	X	40074947	C	CGT																Likely pathogenic	no assertion criteria provided
APC	NM_000038.6:c.1682del	NP_000029.2:p.Lys561ArgfsTer9	NC_000005.10:g.112828911del	frameshift_variant	14/16	5	112828906	TA	T															FAIL
KIT	NM_000222.3:c.1665_1672delinsCC	NP_000213.1:p.Trp557_Lys558del	NC_000004.12:g.54727433_54727440delinsCC	protein_altering_variant	11/21	4	54727433	ACAGTGGA	CC																Likely pathogenic	criteria provided, single submitter
KIT	NM_000222.3:c.1668_1686del	NP_000213.1:p.Trp557Ter	NC_000004.12:g.54727436_54727454del	frameshift_variant	11/21	4	54727435	AGTGGAAGGTTGTTGAGGAG	A
TP53	NM_000546.6:c.980_981del	NP_000537.3:p.Tyr327PhefsTer9	NC_000017.11:g.7673549_7673550del	frameshift_variant	9/11	17	7673546	AAT	A															FAIL
TP53	NM_000546.6:c.277del	NP_000537.3:p.Leu93CysfsTer30	NC_000017.11:g.7676095del	frameshift_variant	4/11	17	7676091	AG	A															FAIL
EGFR	NM_005228.5:c.3055C>A	NP_005219.2:p.Pro1019Thr	NC_000007.14:g.55201296C>A	missense_variant	25/28	7	55201296	C	A													0.85599	0.71638	FAIL	Uncertain significance	no assertion criteria provided
EGFR	NM_005228.5:c.3056C>A	NP_005219.2:p.Pro1019Gln	NC_000007.14:g.55201297C>A	missense_variant	25/28	7	55201297	C	A													0.85599	0.71638	FAIL	Uncertain significance	no assertion criteria provided
CIC	NM_001386298.1:c.3017_3018insT	NP_001373227.1:p.Gly1008TrpfsTer6	NC_000019.10:g.42287078_42287079insT	frameshift_variant	4/21	19	42287078	C	CT															FAIL	Likely pathogenic	no assertion criteria provided
CHD6	NM_032221.5:c.3296G>A	NP_115597.3:p.Arg1099Gln	NC_000020.11:g.41452767C>T	missense_variant	21/37	20	41452767	C	T	7.963e-06	0	5.438e-05	0	0	3.266e-05							0.86479	0.71638	PASS	Uncertain significance	no assertion criteria provided
MN1	NM_002430.3:c.785del	NP_002421.3:p.Gly262ValfsTer76	NC_000022.11:g.27799761del	frameshift_variant	1/2	22	27799758	AC	A															FAIL
MN1	NM_002430.3:c.772_776del	NP_002421.3:p.His258CysfsTer56	NC_000022.11:g.27799768_27799772del	frameshift_variant	1/2	22	27799767	ATAATG	A
ATRX	NM_000489.6:c.6440G>T	NP_000480.3:p.Ser2147Ile	NC_000023.11:g.77558733C>A	missense_variant	29/35	X	77558733	C	A													0.81546	0.71638	FAIL	Uncertain significance	no assertion criteria provided
ATRX	NM_000489.6:c.4213A>G	NP_000480.3:p.Arg1405Gly	NC_000023.11:g.77656561T>C	missense_variant&splice_region_variant	13/35	X	77656561	T	C													0.37024	0.71638	FAIL	Uncertain significance	no assertion criteria provided
DNMT1	NM_001130823.3:c.1645-1G>T		NC_000019.10:g.10154774C>A	splice_acceptor_variant		19	10154774	C	A															PASS	Likely pathogenic	no assertion criteria provided
STK11	NM_000455.5:c.963del	NP_000446.1:p.Ile322SerfsTer14	NC_000019.10:g.1223027del	frameshift_variant	8/10	19	1223024	GC	G															FAIL
BRAF	NM_004333.6:c.1457_1471del	NP_004324.2:p.Asn486_Pro490del	NC_000007.14:g.140778038_140778052del	inframe_deletion	12/18	7	140778036	GTAGGTGCTGTCACAT	G
SLC29A1	NM_001372327.1:c.20C>T	NP_001359256.1:p.Pro7Leu	NC_000006.12:g.44227333C>T	missense_variant	2/13	6	44227333	C	T													0.59336	0.71638	FAIL	Uncertain significance	no assertion criteria provided
KEAP1	NM_203500.2:c.700C>T	NP_987096.1:p.Arg234Trp	NC_000019.10:g.10492202G>A	missense_variant	3/6	19	10492202	G	A													0.30252	0.71638	FAIL	Uncertain significance	no assertion criteria provided
HNF1A	NM_000545.8:c.1136del	NP_000536.6:p.Pro379LeufsTer5	NC_000012.12:g.120996569del	frameshift_variant	6/10	12	120996563	TC	T							6.601e-06	0	0	0	6.569e-05	0			FAIL
CDKN2B	NM_004936.4:c.*2619C>T		NC_000009.12:g.22003368G>A	3_prime_UTR_variant	2/2	9	22003368	G	A							0.707	0.9238	0.8214	0.5681	0.7795	0.7488			FAIL	Likely pathogenic; protective	no assertion criteria provided
PIK3CA	NM_006218.4:c.1345C>T	NP_006209.2:p.Pro449Ser	NC_000003.12:g.179210279C>T	missense_variant	8/21	3	179210279	C	T													0.81546	0.71638	FAIL	Pathogenic/Likely pathogenic	criteria provided, multiple submitters, no conflicts
PIK3R1	NM_181523.3:c.1392_1403del	NP_852664.1:p.Asp464_Tyr467del	NC_000005.10:g.68293801_68293812del	inframe_deletion	11/16	5	68293794	AATATGATAGATT	A
BRCA1	NM_007294.4:c.967G>T	NP_009225.1:p.Gly323Ter	NC_000017.11:g.43094564C>A	stop_gained	10/23	17	43094564	C	A													0.19970	0.42656	FAIL	-	-
ATRX	NM_000489.6:c.4557+2T>G		NC_000023.11:g.77652112A>C	splice_donor_variant		X	77652112	A	C															PASS	not provided	no classification provided
ATM	NM_000051.4:c.1837_1839del	NP_000042.3:p.Val613del	NC_000011.10:g.108252851_108252853del	inframe_deletion	12/63	11	108252850	TGTG	T															FAIL
PIK3CA	NM_006218.4:c.2086G>A	NP_006209.2:p.Gly696Arg	NC_000003.12:g.179221056G>A	missense_variant	14/21	3	179221056	G	A													0.97623	0.71638	FAIL	Uncertain significance	no assertion criteria provided
JAK2	NM_004972.4:c.2385G>T	NP_004963.1:p.Arg795Ser	NC_000009.12:g.5080634G>T	missense_variant	18/25	9	5080634	G	T							6.761e-06	0	0	1.492e-05	0	0	0.42549	0.71638	FAIL	Uncertain significance	no assertion criteria provided
SMARCA4	NM_003072.5:c.276G>C	NP_003063.2:p.Gln92His	NC_000019.10:g.10985326G>C	missense_variant	3/35	19	10985326	G	C													0.36091	0.71638	FAIL	Uncertain significance	no assertion criteria provided
MSH6	NM_000179.3:c.3644T>A	NP_000170.1:p.Leu1215Ter	NC_000002.12:g.47805705T>A	stop_gained&splice_region_variant	7/10	2	47805705	T	A													0.80629	0.71638	FAIL	Uncertain significance	no assertion criteria provided
ATRX	NM_000489.6:c.3904del	NP_000480.3:p.Arg1302GlufsTer44	NC_000023.11:g.77664690del	frameshift_variant	11/35	X	77664683	CT	C															FAIL
TERT			NC_000005.10:g.1295135G>A	upstream_gene_variant		5	1295135	G	A																Pathogenic	no assertion criteria provided
KRAS	NM_004985.5:c.187G>A	NP_004976.2:p.Glu63Lys	NC_000012.12:g.25227337C>T	missense_variant	3/5	12	25227337	C	T													0.85858	0.71638	FAIL	Uncertain significance	no assertion criteria provided
APC	NM_000038.6:c.4222G>T	NP_000029.2:p.Glu1408Ter	NC_000005.10:g.112839816G>T	stop_gained	16/16	5	112839816	G	T													0.82239	0.71638	FAIL	Pathogenic/Likely pathogenic	criteria provided, multiple submitters, no conflicts
APC	NM_000038.6:c.4312del	NP_000029.2:p.Thr1438HisfsTer35	NC_000005.10:g.112839906del	frameshift_variant	16/16	5	112839902	TA	T															FAIL
APC	NM_000038.6:c.4476del	NP_000029.2:p.Thr1493ArgfsTer14	NC_000005.10:g.112840070del	frameshift_variant	16/16	5	112840068	GC	G															FAIL
TP53	NM_000546.6:c.783-10T>G		NC_000017.11:g.7673847A>C	splice_polypyrimidine_tract_variant&intron_variant		17	7673847	A	C															PASS	Uncertain significance	criteria provided, single submitter
SOCS1	NM_003745.2:c.462C>A	NP_003736.1:p.Tyr154Ter	NC_000016.10:g.11255017G>T	stop_gained	2/2	16	11255017	G	T	4.6e-06	9.653e-05	0	0	0	0							0.55760	0.71638	FAIL	Pathogenic	no assertion criteria provided
PTEN	NM_000314.8:c.340G>T	NP_000305.3:p.Glu114Ter	NC_000010.11:g.87933099G>T	stop_gained	5/9	10	87933099	G	T													0.97093	0.71638	FAIL	Pathogenic	criteria provided, single submitter
RHOA	NM_001664.4:c.50G>T	NP_001655.1:p.Gly17Val	NC_000003.12:g.49375540C>A	missense_variant	2/5	3	49375540	C	A													0.83905	0.71638	FAIL	Pathogenic	no assertion criteria provided
TP53	NM_000546.6:c.470_475del	NP_000537.3:p.Val157_Arg158del	NC_000017.11:g.7675142_7675147del	inframe_deletion	5/11	17	7675136	GCGCGGA	G
KRAS	NM_004985.5:c.32C>A	NP_004976.2:p.Ala11Asp	NC_000012.12:g.25245353G>T	missense_variant	2/5	12	25245353	G	T													0.99183	0.71638	FAIL	-	-
BRCA1	NM_007294.4:c.*8C>T		NC_000017.11:g.43045670G>A	3_prime_UTR_variant	23/23	17	43045670	G	A															FAIL	-	-
PTEN	NM_000314.8:c.467G>T	NP_000305.3:p.Gly156Val	NC_000010.11:g.87933226G>T	missense_variant	5/9	10	87933226	G	T													0.82725	0.71638	FAIL	Uncertain significance	criteria provided, single submitter
SMARCB1	NM_003073.5:c.1102C>T	NP_003064.2:p.Gln368Ter	NC_000022.11:g.23833687C>T	stop_gained	8/9	22	23833687	C	T													0.82717	0.71638	FAIL	Likely pathogenic	criteria provided, single submitter
CDK12	NM_016507.4:c.2644C>T	NP_057591.2:p.Arg882Trp	NC_000017.11:g.39509739C>T	missense_variant	7/14	17	39509739	C	T													0.85068	0.71638	FAIL	-	-
KDM6A	NM_001291415.2:c.4073T>A	NP_001278344.1:p.Leu1358Ter	NC_000023.11:g.45107448T>A	stop_gained	28/30	X	45107448	T	A													0.55415	0.71638	FAIL	-	-
RBM10	NM_005676.5:c.1177G>T	NP_005667.2:p.Glu393Ter	NC_000023.11:g.47180435G>T	stop_gained	12/24	X	47180435	G	T													0.97219	0.71638	FAIL	-	-
FGF16	NM_003868.3:c.298G>T	NP_003859.1:p.Ala100Ser	NC_000023.11:g.77454180G>T	missense_variant	2/3	X	77454180	G	T													0.98592	0.71638	FAIL	-	-
ATRX	NM_000489.6:c.6905del	NP_000480.3:p.Phe2302SerfsTer18	NC_000023.11:g.77522335del	frameshift_variant	32/35	X	77522332	GA	G															FAIL
ATRX	NM_000489.6:c.6338_6341del	NP_000480.3:p.Phe2113SerfsTer9	NC_000023.11:g.77558836_77558839del	frameshift_variant	29/35	X	77558831	GATAA	G															FAIL
ATRX	NM_000489.6:c.6247_6248insT	NP_000480.3:p.Tyr2083LeufsTer18	NC_000023.11:g.77574329dup	frameshift_variant	28/35	X	77574328	T	TA															FAIL	-	-
ATRX	NM_000489.6:c.6111-1G>A		NC_000023.11:g.77589941C>T	splice_acceptor_variant		X	77589941	C	T															PASS	-	-
CDK12	NM_016507.4:c.2760G>A	NP_057591.2:p.Trp920Ter	NC_000017.11:g.39511622G>A	stop_gained	8/14	17	39511622	G	A													0.99689	0.71638	FAIL	-	-
ATRX	NM_000489.6:c.4699+1G>T		NC_000023.11:g.77635914C>A	splice_donor_variant		X	77635914	C	A															PASS	-	-
ATRX	NM_000489.6:c.4225_4228del	NP_000480.3:p.Lys1409GlnfsTer80	NC_000023.11:g.77654191_77654194del	frameshift_variant	14/35	X	77654186	GCTTT	G															FAIL
ATRX	NM_000489.6:c.2935G>T	NP_000480.3:p.Glu979Ter	NC_000023.11:g.77682321C>A	stop_gained	9/35	X	77682321	C	A													0.22112	0.31706	FAIL	-	-
ATRX	NM_000489.6:c.2912_2915del	NP_000480.3:p.Lys971ThrfsTer31	NC_000023.11:g.77682346_77682349del	frameshift_variant	9/35	X	77682340	GTCTT	G															FAIL
ATRX	NM_000489.6:c.1871T>A	NP_000480.3:p.Leu624Ter	NC_000023.11:g.77683385A>T	stop_gained	9/35	X	77683385	A	T													0.45241	0.71638	FAIL	-	-
ATRX	NM_000489.6:c.1373C>A	NP_000480.3:p.Ser458Ter	NC_000023.11:g.77683883G>T	stop_gained	9/35	X	77683883	G	T													0.20738	0.32764	FAIL	-	-
ATRX	NM_000489.6:c.986_990del	NP_000480.3:p.Lys329IlefsTer3	NC_000023.11:g.77684272_77684276del	frameshift_variant	9/35	X	77684265	ATTTCT	A
ATRX	NM_000489.6:c.897_898insA	NP_000480.3:p.Val300SerfsTer2	NC_000023.11:g.77684362dup	frameshift_variant	9/35	X	77684358	C	CT															FAIL	-	-
CDK12	NM_016507.4:c.3109C>T	NP_057591.2:p.Gln1037Ter	NC_000017.11:g.39524687C>T	stop_gained	12/14	17	39524687	C	T													0.86479	0.71638	FAIL	-	-
ATRX	NM_000489.6:c.692del	NP_000480.3:p.Cys231PhefsTer26	NC_000023.11:g.77684564del	frameshift_variant	9/35	X	77684563	AC	A															FAIL
ATRX	NM_000489.6:c.612del	NP_000480.3:p.Tyr204Ter	NC_000023.11:g.77684989del	frameshift_variant	8/35	X	77684988	TG	T															FAIL
BTK	NM_000061.3:c.1633T>G	NP_000052.1:p.Tyr545Asp	NC_000023.11:g.101353987A>C	missense_variant&splice_region_variant	17/19	X	101353987	A	C													0.94851	0.71638	FAIL	-	-
IRS4	NM_001379150.1:c.1412A>C	NP_001366079.1:p.Glu471Ala	NC_000023.11:g.108734933T>G	missense_variant	1/2	X	108734933	T	G													0.53578	0.35821	FAIL	-	-
STAG2	NM_001042750.2:c.1541_1542del	NP_001036215.1:p.Thr514ArgfsTer2	NC_000023.11:g.124061777_124061778del	frameshift_variant	17/35	X	124061775	AAC	A															FAIL
STAG2	NM_001042750.2:c.3724C>T	NP_001036215.1:p.Arg1242Ter	NC_000023.11:g.124095390C>T	stop_gained	34/35	X	124095390	C	T													0.41582	0.71638	FAIL	-	-
SMARCA1	NM_001282874.2:c.1861C>T	NP_001269803.1:p.Arg621Cys	NC_000023.11:g.129490147G>A	missense_variant	15/25	X	129490147	G	A	1.659e-05	0	0	0	0.0001115	0							0.60873	0.71638	FAIL	-	-
TBL1XR1	NM_024665.7:c.971_973del	NP_078941.2:p.Ser324del	NC_000003.12:g.177038390_177038392del	inframe_deletion	11/16	3	177038386	CAAG	C															FAIL
BCL6	NM_001706.5:c.-50+2T>A		NC_000003.12:g.187745408A>T	splice_donor_variant		3	187745408	A	T							6.577e-06	2.416e-05	0	0	0	0			PASS	-	-
TET2	NM_001127208.3:c.2006del	NP_001120680.1:p.Pro669GlnfsTer31	NC_000004.12:g.105235948del	frameshift_variant	3/11	4	105235946	AC	A															FAIL
NFKBIE	NM_004556.3:c.342_345del	NP_004547.3:p.Tyr115SerfsTer13	NC_000006.12:g.44265004_44265007del	frameshift_variant	1/6	6	44265001	TGTAA	T	1.55e-05	8.101e-05	0	1.204e-05	0	0	1.973e-05	2.414e-05	0	2.942e-05	0	0			FAIL
PTCH1	NM_000264.5:c.2432_2433insAAGCAGA	NP_000255.2:p.Asp811GlufsTer20	NC_000009.12:g.95467248_95467254dup	frameshift_variant	15/24	9	95467243	G	GTCTGCTT																-	-
ATM	NM_000051.4:c.6031A>G	NP_000042.3:p.Ser2011Gly	NC_000011.10:g.108315847A>G	missense_variant	41/63	11	108315847	A	G													0.67049	0.71638	FAIL	-	-
ATM	NM_000051.4:c.6607dup	NP_000042.3:p.Ile2203AsnfsTer2	NC_000011.10:g.108325344dup	frameshift_variant	46/63	11	108325343	T	TA															FAIL	-	-
ATM	NM_000051.4:c.7208_7213del	NP_000042.3:p.Asn2403_Tyr2404del	NC_000011.10:g.108329139_108329144del	inframe_deletion	49/63	11	108329137	AAACTAC	A
ERBB2	NM_004448.4:c.2126A>T	NP_004439.2:p.Gln709Leu	NC_000017.11:g.39723578A>T	missense_variant	18/27	17	39723578	A	T													0.96006	0.71638	FAIL	-	-
ATM	NM_000051.4:c.8172_8189del	NP_000042.3:p.Asp2725_Gln2730del	NC_000011.10:g.108335865_108335882del	inframe_deletion	56/63	11	108335861	GACAAGATGCTGTCATGCA	G
MEF2B	NM_001145785.2:c.70C>T	NP_001139257.1:p.Arg24Trp	NC_000019.10:g.19149414G>A	missense_variant	3/9	19	19149414	G	A	4.007e-06	0	0	0	0	0							0.51710	0.71638	FAIL	-	-
EGLN2	NM_080732.4:c.11C>T	NP_542770.2:p.Pro4Leu	NC_000019.10:g.40800583C>T	missense_variant	2/6	19	40800583	C	T	1.271e-05	6.616e-05	0	9.444e-06	0	3.421e-05	2.628e-05	9.652e-05	0	0	0	0	0.28694	0.71638	FAIL	-	-
BRCA1	NM_007294.4:c.3466del	NP_009225.1:p.Asp1156MetfsTer4	NC_000017.11:g.43092065del	frameshift_variant	10/23	17	43092064	TC	T															FAIL
BRCA1	NM_007294.4:c.593+2T>C		NC_000017.11:g.43097242A>G	splice_donor_variant		17	43097242	A	G															PASS	-	-
BRIP1	NM_032043.3:c.3710C>G	NP_114432.2:p.Ser1237Cys	NC_000017.11:g.61683336G>C	missense_variant	20/20	17	61683336	G	C													0.28273	0.20554	FAIL	-	-
GNA13	NM_006572.6:c.1126C>G	NP_006563.2:p.Leu376Val	NC_000017.11:g.65014265G>C	missense_variant	4/4	17	65014265	G	C													0.50627	0.71638	PASS	-	-
GNA13	NM_006572.6:c.1029C>G	NP_006563.2:p.Tyr343Ter	NC_000017.11:g.65014362G>C	stop_gained	4/4	17	65014362	G	C													0.63220	0.71638	FAIL	-	-
SOX9	NM_000346.4:c.1058del	NP_000337.1:p.Pro353ArgfsTer30	NC_000017.11:g.72123915del	frameshift_variant	3/3	17	72123911	GC	G															FAIL
ACTG1	NM_001614.5:c.206A>C	NP_001605.1:p.Tyr69Ser	NC_000017.11:g.81512060T>G	missense_variant	3/6	17	81512060	T	G	0	0	0	0	0	0							0.81862	0.71638	FAIL	-	-
KLHL14	NM_020805.3:c.601A>T	NP_065856.1:p.Thr201Ser	NC_000018.10:g.32769991T>A	missense_variant	2/9	18	32769991	T	A													0.63418	0.71638	FAIL	-	-
KLHL14	NM_020805.3:c.460G>C	NP_065856.1:p.Val154Leu	NC_000018.10:g.32770132C>G	missense_variant	2/9	18	32770132	C	G													0.57102	0.42656	FAIL	-	-
SMAD2	NM_005901.6:c.1399T>C	NP_005892.1:p.Ser467Pro	NC_000018.10:g.47841832A>G	missense_variant	11/11	18	47841832	A	G													0.92241	0.71638	FAIL	-	-
SMAD4	NM_005359.6:c.33_45del	NP_005350.1:p.Ser12ValfsTer2	NC_000018.10:g.51047079_51047091del	frameshift_variant	2/12	18	51047077	ACAAGTAATGATGC	A
SMAD4	NM_005359.6:c.326T>G	NP_005350.1:p.Leu109Arg	NC_000018.10:g.51048762T>G	missense_variant	3/12	18	51048762	T	G													0.88267	0.71638	FAIL	-	-
SMAD4	NM_005359.6:c.380G>C	NP_005350.1:p.Cys127Ser	NC_000018.10:g.51048816G>C	missense_variant	3/12	18	51048816	G	C													0.99325	0.71638	FAIL	-	-
SMAD4	NM_005359.6:c.575_576del	NP_005350.1:p.Thr192ArgfsTer13	NC_000018.10:g.51054901_51054902del	frameshift_variant	5/12	18	51054899	GAC	G															FAIL
SMAD4	NM_005359.6:c.1000C>T	NP_005350.1:p.Gln334Ter	NC_000018.10:g.51065467C>T	stop_gained	9/12	18	51065467	C	T													0.84076	0.71638	FAIL	-	-
SMAD4	NM_005359.6:c.1255G>C	NP_005350.1:p.Gly419Arg	NC_000018.10:g.51067134G>C	missense_variant	10/12	18	51067134	G	C													0.98569	0.71638	FAIL	-	-
SMAD4	NM_005359.6:c.1398del	NP_005350.1:p.Gly467GlufsTer9	NC_000018.10:g.51076727del	frameshift_variant	11/12	18	51076726	CA	C															FAIL
BCL2	NM_000633.3:c.398T>C	NP_000624.2:p.Val133Ala	NC_000018.10:g.63318269A>G	missense_variant	2/3	18	63318269	A	G													0.93759	0.71638	FAIL	-	-
BCL2	NM_000633.3:c.51G>C	NP_000624.2:p.Lys17Asn	NC_000018.10:g.63318616C>G	missense_variant	2/3	18	63318616	C	G													0.13162	0.30133	FAIL	-	-
BCL2	NM_000633.3:c.39G>C	NP_000624.2:p.Glu13Asp	NC_000018.10:g.63318628C>G	missense_variant	2/3	18	63318628	C	G													0.19182	0.36992	FAIL	-	-
STK11	NM_000455.5:c.733C>T	NP_000446.1:p.Leu245Phe	NC_000019.10:g.1220716C>T	missense_variant&splice_region_variant	5/10	19	1220716	C	T													0.62904	0.71638	FAIL	-	-
CD70	NM_001252.5:c.544G>A	NP_001243.1:p.Asp182Asn	NC_000019.10:g.6586058C>T	missense_variant	3/3	19	6586058	C	T													0.39646	0.31601	FAIL	-	-
VAV1	NM_005428.4:c.388C>T	NP_005419.2:p.Pro130Ser	NC_000019.10:g.6821798C>T	missense_variant	4/27	19	6821798	C	T													0.58065	0.71638	FAIL	-	-
S1PR2	NM_004230.4:c.762_764del	NP_004221.3:p.Leu255del	NC_000019.10:g.10224144_10224146del	inframe_deletion	2/2	19	10224141	CAGA	C															FAIL
S1PR2	NM_004230.4:c.613A>T	NP_004221.3:p.Ile205Phe	NC_000019.10:g.10224293T>A	missense_variant	2/2	19	10224293	T	A													0.88732	0.71638	FAIL	-	-
KEAP1	NM_203500.2:c.1831G>T	NP_987096.1:p.Glu611Ter	NC_000019.10:g.10486696C>A	stop_gained	6/6	19	10486696	C	A													0.76416	0.71638	FAIL	-	-
KEAP1	NM_203500.2:c.109G>T	NP_987096.1:p.Glu37Ter	NC_000019.10:g.10499925C>A	stop_gained	2/6	19	10499925	C	A													0.59524	0.71638	FAIL	-	-
SMARCA4	NM_003072.5:c.580C>T	NP_003063.2:p.Gln194Ter	NC_000019.10:g.10986413C>T	stop_gained	4/35	19	10986413	C	T													0.84907	0.71638	FAIL	-	-
SMARCA4	NM_003072.5:c.2415del	NP_003063.2:p.Phe806SerfsTer25	NC_000019.10:g.11013089del	frameshift_variant	16/35	19	11013086	GC	G															FAIL
SMARCA4	NM_003072.5:c.3302T>G	NP_003063.2:p.Leu1101Arg	NC_000019.10:g.11027870T>G	missense_variant	24/35	19	11027870	T	G													0.83815	0.71638	FAIL	-	-
SMARCA4	NM_003072.5:c.4486G>T	NP_003063.2:p.Glu1496Ter	NC_000019.10:g.11058316G>T	stop_gained	31/35	19	11058316	G	T													0.98823	0.71638	FAIL	-	-
NOTCH3	NM_000435.3:c.5287G>A	NP_000426.2:p.Ala1763Thr	NC_000019.10:g.15167324C>T	missense_variant	29/33	19	15167324	C	T													0.37266	0.71638	FAIL	-	-
NOTCH3	NM_000435.3:c.5249G>A	NP_000426.2:p.Trp1750Ter	NC_000019.10:g.15167362C>T	stop_gained	29/33	19	15167362	C	T	0	0	0	0	0	0							0.85489	0.71638	FAIL	-	-
CCNE1	NM_001238.4:c.360G>C	NP_001229.1:p.Met120Ile	NC_000019.10:g.29817439G>C	missense_variant	6/12	19	29817439	G	C													0.74088	0.71638	FAIL	-	-
AKT2	NM_001626.6:c.228_229insCAGCTGATGAAGACCGAGAGGCCGCGACCCAACACCTTTGTCATACGC	NP_001617.1:p.Gln61_Arg76dup	NC_000019.10:g.40255219_40255266dup	inframe_insertion	4/14	19	40255216	A	AGCGTATGACAAAGGTGTTGGGTCGCGGCCTCTCGGTCTTCATCAGCTG																-	-
CIC	NM_001386298.1:c.5935_5953del	NP_001373227.1:p.Val1979ProfsTer17	NC_000019.10:g.42292598_42292616del	frameshift_variant	15/21	19	42292597	GGTGGGCGTGTCACCTGTGC	G
ERCC2	NM_000400.4:c.1387C>T	NP_000391.1:p.Pro463Ser	NC_000019.10:g.45357362G>A	missense_variant	15/23	19	45357362	G	A													0.89961	0.71638	FAIL	-	-
FGF21	NM_019113.4:c.382C>A	NP_061986.1:p.Leu128Ile	NC_000019.10:g.48757972C>A	missense_variant	4/4	19	48757972	C	A													0.43823	0.18154	FAIL	-	-
PPP2R1A	NM_014225.6:c.742C>G	NP_055040.2:p.Leu248Val	NC_000019.10:g.52213045C>G	missense_variant	6/15	19	52213045	C	G													0.41430	0.33075	FAIL	-	-
ASXL1	NM_015338.6:c.2572C>T	NP_056153.2:p.Gln858Ter	NC_000020.11:g.32435284C>T	stop_gained	13/13	20	32435284	C	T													0.35061	0.23473	FAIL	-	-
NF1	NM_001042492.3:c.7735del	NP_001035957.1:p.Met2579TrpfsTer45	NC_000017.11:g.31356579del	frameshift_variant	52/58	17	31356576	GA	G															FAIL
ASXL1	NM_015338.6:c.2926C>T	NP_056153.2:p.Gln976Ter	NC_000020.11:g.32435638C>T	stop_gained	13/13	20	32435638	C	T							6.573e-06	0	0	1.47e-05	0	0	0.09466	0.06391	FAIL	-	-
SAMHD1	NM_015474.4:c.630T>A	NP_056289.2:p.His210Gln	NC_000020.11:g.36927248A>T	missense_variant	6/16	20	36927248	A	T													0.39273	0.71638	FAIL	-	-
PTPRT	NM_007050.6:c.661C>T	NP_008981.4:p.Gln221Ter	NC_000020.11:g.42771458G>A	stop_gained	5/31	20	42771458	G	A													0.83913	0.71638	FAIL	-	-
PTPN1	NM_002827.4:c.1272C>A	NP_002818.1:p.Tyr424Ter	NC_000020.11:g.50581448C>A	stop_gained	9/10	20	50581448	C	A													0.48885	0.71638	FAIL	-	-
LZTR1	NM_006767.4:c.1483G>T	NP_006758.2:p.Glu495Ter	NC_000022.11:g.20994137G>T	stop_gained	14/21	22	20994137	G	T													0.69242	0.71638	FAIL	-	-
XBP1	NM_001079539.2:c.1094_1095del	NP_001073007.1:p.Phe365CysfsTer3	NC_000022.11:g.28795213_28795214del	frameshift_variant	6/6	22	28795210	CAA	C															FAIL
NF2	NM_000268.4:c.316G>T	NP_000259.1:p.Glu106Ter	NC_000022.11:g.29639165G>T	stop_gained	3/16	22	29639165	G	T													0.98499	0.71638	FAIL	-	-
NF2	NM_000268.4:c.552G>A	NP_000259.1:p.Trp184Ter	NC_000022.11:g.29655629G>A	stop_gained	6/16	22	29655629	G	A													0.98409	0.71638	FAIL	-	-
EP300	NM_001429.4:c.1244T>C	NP_001420.2:p.Leu415Pro	NC_000022.11:g.41129965T>C	missense_variant	5/31	22	41129965	T	C													0.88732	0.71638	FAIL	-	-
EP300	NM_001429.4:c.4399T>C	NP_001420.2:p.Tyr1467His	NC_000022.11:g.41170518T>C	missense_variant	27/31	22	41170518	T	C													0.87079	0.71638	FAIL	-	-
EP300	NM_001429.4:c.4404A>T	NP_001420.2:p.Lys1468Asn	NC_000022.11:g.41170523A>T	missense_variant	27/31	22	41170523	A	T													0.53665	0.71638	FAIL	-	-
DDX3X	NM_001356.5:c.43C>T	NP_001347.3:p.Gln15Ter	NC_000023.11:g.41334295C>T	stop_gained&splice_region_variant	1/17	X	41334295	C	T													0.74092	0.71638	FAIL	-	-
KDM6A	NM_001291415.2:c.593dup	NP_001278344.1:p.Asn198LysfsTer9	NC_000023.11:g.45034959dup	frameshift_variant	7/30	X	45034957	T	TA															FAIL	-	-
TNFRSF14	NM_003820.4:c.36G>A	NP_003811.2:p.Trp12Ter	NC_000001.11:g.2556700G>A	stop_gained	1/8	1	2556700	G	A													0.12681	0.06391	FAIL	-	-
RHOH	NM_004310.5:c.-331+2T>C		NC_000004.12:g.40197302T>C	splice_donor_variant		4	40197302	T	C															PASS	-	-
KDR	NM_002253.4:c.3064C>T	NP_002244.1:p.Arg1022Ter	NC_000004.12:g.55092622G>A	stop_gained	22/30	4	55092622	G	A													0.56744	0.71638	FAIL	-	-
TET2	NM_001127208.3:c.3579T>G	NP_001120680.1:p.Cys1193Trp	NC_000004.12:g.105242912T>G	missense_variant	5/11	4	105242912	T	G	6.354e-06	0	9.152e-05	0	0	0							0.19784	0.38783		-	-
FAT4	NM_001291303.3:c.13069C>T	NP_001278232.1:p.Arg4357Ter	NC_000004.12:g.125487591C>T	stop_gained	17/18	4	125487591	C	T													0.42502	0.71638	FAIL	-	-
FBXW7	NM_001349798.2:c.1745C>T	NP_001336727.1:p.Ser582Leu	NC_000004.12:g.152324294G>A	missense_variant	13/14	4	152324294	G	A													0.99689	0.71638	FAIL	-	-
FBXW7	NM_001349798.2:c.1691G>A	NP_001336727.1:p.Arg564His	NC_000004.12:g.152324348C>T	missense_variant	13/14	4	152324348	C	T	0	0	0	0	0	0							0.86479	0.71638	FAIL	-	-
FBXW7	NM_001349798.2:c.1529A>C	NP_001336727.1:p.Asp510Ala	NC_000004.12:g.152326121T>G	missense_variant	12/14	4	152326121	T	G													0.87839	0.71638	FAIL	-	-
FAT1	NM_005245.4:c.8781del	NP_005236.2:p.Ser2928ValfsTer9	NC_000004.12:g.186617805del	frameshift_variant	10/27	4	186617804	TC	T															FAIL
ARID1A	NM_006015.6:c.1762C>T	NP_006006.3:p.Gln588Ter	NC_000001.11:g.26731563C>T	stop_gained	3/20	1	26731563	C	T													0.64376	0.71638	FAIL	-	-
FAT1	NM_005245.4:c.2069C>T	NP_005236.2:p.Ala690Val	NC_000004.12:g.186707759G>A	missense_variant	2/27	4	186707759	G	A													0.68767	0.71638	FAIL	-	-
RICTOR	NM_152756.5:c.4307T>C	NP_689969.2:p.Ile1436Thr	NC_000005.10:g.38947271A>G	missense_variant	32/38	5	38947271	A	G							6.574e-06	2.414e-05	0	0	0	0	0.91433	0.71638	FAIL	-	-
PIK3R1	NM_181523.3:c.1350_1351insACAACT	NP_852664.1:p.His450_Glu451insThrThr	NC_000005.10:g.68293759_68293760insACAACT	inframe_insertion	11/16	5	68293758	A	ATACAAC																-	-
PIK3R1	NM_181523.3:c.1365_1367dup	NP_852664.1:p.Gln455_Phe456insLeu	NC_000005.10:g.68293774_68293776dup	inframe_insertion	11/16	5	68293773	A	AGTT																-	-
ARID1A	NM_006015.6:c.1831C>T	NP_006006.3:p.Gln611Ter	NC_000001.11:g.26732703C>T	stop_gained	4/20	1	26732703	C	T													0.55445	0.71638	FAIL	-	-
APC	NM_000038.6:c.2724_2737del	NP_000029.2:p.Thr909LeufsTer5	NC_000005.10:g.112838318_112838331del	frameshift_variant	16/16	5	112838316	TCTACCACTGAATTA	T
ARID1A	NM_006015.6:c.1991C>G	NP_006006.3:p.Ser664Ter	NC_000001.11:g.26760926C>G	stop_gained	5/20	1	26760926	C	G													0.81546	0.71638	FAIL	-	-
APC	NM_000038.6:c.3902_3912del	NP_000029.2:p.Thr1301SerfsTer10	NC_000005.10:g.112839496_112839506del	frameshift_variant	16/16	5	112839491	TAATACCCTGCA	T
APC	NM_000038.6:c.4063dup	NP_000029.2:p.Ser1355PhefsTer20	NC_000005.10:g.112839657dup	frameshift_variant	16/16	5	112839653	A	AT															FAIL	-	-
APC	NM_000038.6:c.4322del	NP_000029.2:p.Pro1441HisfsTer32	NC_000005.10:g.112839916del	frameshift_variant	16/16	5	112839914	AC	A															FAIL
ARID1A	NM_006015.6:c.2177_2189del	NP_006006.3:p.Pro726LeufsTer12	NC_000001.11:g.26761399_26761411del	frameshift_variant	6/20	1	26761398	CCTCGGCCACCCAG	C
APC	NM_000038.6:c.4470_4473del	NP_000029.2:p.His1490GlnfsTer16	NC_000005.10:g.112840064_112840067del	frameshift_variant	16/16	5	112840063	ATTTT	A															FAIL
RAD50	NM_005732.4:c.305G>T	NP_005723.2:p.Cys102Phe	NC_000005.10:g.132575868G>T	missense_variant	3/25	5	132575868	G	T													0.82000	0.71638	FAIL	-	-
EBF1	NM_024007.5:c.626G>A	NP_076870.1:p.Arg209Gln	NC_000005.10:g.158840039C>T	missense_variant	7/16	5	158840039	C	T													0.78710	0.71638	FAIL	-	-
EBF1	NM_024007.5:c.134+5G>A		NC_000005.10:g.159099340C>T	splice_donor_5th_base_variant&intron_variant		5	159099340	C	T															PASS	-	-
ARID1A	NM_006015.6:c.2706del	NP_006006.3:p.His902GlnfsTer17	NC_000001.11:g.26763259del	frameshift_variant	8/20	1	26763258	AT	A															FAIL
FLT4	NM_182925.5:c.1198G>A	NP_891555.2:p.Ala400Thr	NC_000005.10:g.180626171C>T	missense_variant	9/30	5	180626171	C	T	1.999e-05	0	0	2.665e-05	5.785e-05	0	6.572e-06	0	0	0	6.541e-05	0	0.23611	0.22155	FAIL	-	-
PIM1	NM_002648.4:c.128T>A	NP_002639.1:p.Leu43Gln	NC_000006.12:g.37170818T>A	missense_variant	2/6	6	37170818	T	A													0.78235	0.71638	FAIL	-	-
REV3L	NM_001372078.1:c.8492C>G	NP_001359007.1:p.Thr2831Arg	NC_000006.12:g.111313464G>C	missense_variant	28/32	6	111313464	G	C													0.84095	0.71638	FAIL	-	-
REV3L	NM_001372078.1:c.2867A>C	NP_001359007.1:p.Asp956Ala	NC_000006.12:g.111375488T>G	missense_variant	13/32	6	111375488	T	G													0.60729	0.71638	FAIL	-	-
ROS1	NM_001378902.1:c.6196C>T	NP_001365831.1:p.Arg2066Trp	NC_000006.12:g.117311039G>A	missense_variant	40/44	6	117311039	G	A	8.429e-05	0.000124	5.464e-05	1.77e-05	0.0001771	0.0001981	5.922e-05	4.833e-05	0	1.47e-05	0.0001969	0.0004146	0.56068	0.71638	FAIL	-	-
TNFAIP3	NM_001270508.2:c.255G>A	NP_001257437.1:p.Trp85Ter	NC_000006.12:g.137871482G>A	stop_gained	2/9	6	137871482	G	A													0.94383	0.71638	FAIL	-	-
TNFAIP3	NM_001270508.2:c.911_912del	NP_001257437.1:p.Lys304ArgfsTer28	NC_000006.12:g.137877181_137877182del	frameshift_variant	6/9	6	137877178	TAA	T															FAIL
TNFAIP3	NM_001270508.2:c.1777C>T	NP_001257437.1:p.Gln593Ter	NC_000006.12:g.137879222C>T	stop_gained	7/9	6	137879222	C	T													0.42128	0.17386	FAIL	-	-
ESR1	NM_000125.4:c.172G>A	NP_000116.2:p.Ala58Thr	NC_000006.12:g.151808084G>A	missense_variant	1/8	6	151808084	G	A	4.138e-06	0	0	0	2.919e-05	0							0.43245	0.41325	FAIL	-	-
ESR1	NM_000125.4:c.988G>A	NP_000116.2:p.Glu330Lys	NC_000006.12:g.151944400G>A	missense_variant	4/8	6	151944400	G	A	1.193e-05	0	0	2.639e-05	0	0	1.314e-05	0	0.0001928	1.47e-05	0	0	0.65232	0.71638	FAIL	-	-
ESR1	NM_000125.4:c.1609T>A	NP_000116.2:p.Tyr537Asn	NC_000006.12:g.152098787T>A	missense_variant	8/8	6	152098787	T	A													0.87040	0.71638	FAIL	-	-
ESR1	NM_000125.4:c.1610A>C	NP_000116.2:p.Tyr537Ser	NC_000006.12:g.152098788A>C	missense_variant	8/8	6	152098788	A	C													0.94329	0.71638	FAIL	-	-
ESR1	NM_000125.4:c.1610A>G	NP_000116.2:p.Tyr537Cys	NC_000006.12:g.152098788A>G	missense_variant	8/8	6	152098788	A	G													0.94329	0.71638	FAIL	-	-
ARID1B	NM_001374828.1:c.5264-1G>A		NC_000006.12:g.157203865G>A	splice_acceptor_variant		6	157203865	G	A															PASS	-	-
ARID1B	NM_001374828.1:c.5650_5651del	NP_001361757.1:p.Ser1884GlnfsTer22	NC_000006.12:g.157206422_157206423del	frameshift_variant	20/20	6	157206419	AAG	A															FAIL
CARD11	NM_032415.7:c.1070A>T	NP_115791.3:p.Asp357Val	NC_000007.14:g.2937980T>A	missense_variant	8/25	7	2937980	T	A	0	0	0	0	0	0							0.84234	0.71638	FAIL	-	-
EGFR	NM_005228.5:c.185T>G	NP_005219.2:p.Leu62Arg	NC_000007.14:g.55142382T>G	missense_variant	2/28	7	55142382	T	G													0.69682	0.71638	FAIL	-	-
EGFR	NM_005228.5:c.250G>A	NP_005219.2:p.Glu84Lys	NC_000007.14:g.55143314G>A	missense_variant	3/28	7	55143314	G	A	3.976e-06	0	0	8.79e-06	0	0							0.98647	0.71638	FAIL	-	-
EGFR	NM_005228.5:c.1740C>G	NP_005219.2:p.Ile580Met	NC_000007.14:g.55165297C>G	missense_variant	15/28	7	55165297	C	G							6.571e-06	0	0	1.47e-05	0	0	0.01472	0.06391	FAIL	-	-
EGFR	NM_005228.5:c.1797C>G	NP_005219.2:p.Val599%3D	NC_000007.14:g.55165354C>G	synonymous_variant	15/28	7	55165354	C	G															FAIL	-	-
EGFR	NM_005228.5:c.1860C>G	NP_005219.2:p.Cys620Trp	NC_000007.14:g.55165417C>G	missense_variant	15/28	7	55165417	C	G													0.38029	0.71638	FAIL	-	-
EGFR	NM_005228.5:c.1875C>G	NP_005219.2:p.Thr625%3D	NC_000007.14:g.55165432C>G	synonymous_variant	15/28	7	55165432	C	G															FAIL	-	-
ARID1A	NM_006015.6:c.6106G>T	NP_006006.3:p.Glu2036Ter	NC_000001.11:g.26780004G>T	stop_gained	20/20	1	26780004	G	T													0.96404	0.71638	FAIL	-	-
EGFR	NM_005228.5:c.1950G>T	NP_005219.2:p.Met650Ile	NC_000007.14:g.55173013G>T	missense_variant	17/28	7	55173013	G	T													0.00948	0.06391	FAIL	-	-
EGFR	NM_005228.5:c.2390G>C	NP_005219.2:p.Cys797Ser	NC_000007.14:g.55181399G>C	missense_variant	20/28	7	55181399	G	C													0.99040	0.71638	FAIL	-	-
HGF	NM_000601.6:c.299C>T	NP_000592.3:p.Pro100Leu	NC_000007.14:g.81758760G>A	missense_variant	3/18	7	81758760	G	A													0.83438	0.71638	FAIL	-	-
PIK3CG	NM_001282426.2:c.2545C>T	NP_001269355.1:p.Arg849Ter	NC_000007.14:g.106882123C>T	stop_gained	7/11	7	106882123	C	T	0	0	0	0	0	0	1.974e-05	0	0	2.941e-05	0	0	0.40444	0.71638	FAIL	-	-
PIK3CG	NM_001282426.2:c.3062G>A	NP_001269355.1:p.Arg1021His	NC_000007.14:g.106905140G>A	missense_variant	11/11	7	106905140	G	A	0.0001356	0	0.001142	2.649e-05	0	0.0002941	5.919e-05	0	0.0009626	4.411e-05	0	0.0002074	0.99689	0.71638	FAIL	-	-
BRAF	NM_004333.6:c.1741A>T	NP_004324.2:p.Asn581Tyr	NC_000007.14:g.140754187T>A	missense_variant&splice_region_variant	14/18	7	140754187	T	A													0.85257	0.71638	FAIL	-	-
BRAF	NM_004333.6:c.175G>A	NP_004324.2:p.Glu59Lys	NC_000007.14:g.140850176C>T	missense_variant	2/18	7	140850176	C	T	3.985e-06	0	0	8.803e-06	0	0							0.81546	0.71638	FAIL	-	-
BRAF	NM_004333.6:c.77_91del	NP_004324.2:p.Glu26_Gly30del	NC_000007.14:g.140924615_140924629del	inframe_deletion	1/18	7	140924612	GCGCCGGCGCCGGCCT	G
KMT2C	NM_170606.3:c.9239C>G	NP_733751.2:p.Ser3080Ter	NC_000007.14:g.152176214G>C	stop_gained	38/59	7	152176214	G	C													0.99689	0.71638	FAIL	-	-
KMT2C	NM_170606.3:c.6087del	NP_733751.2:p.Leu2030CysfsTer2	NC_000007.14:g.152181775del	frameshift_variant	36/59	7	152181772	AG	A															FAIL
KMT2C	NM_170606.3:c.5422_5423del	NP_733751.2:p.Pro1809LeufsTer18	NC_000007.14:g.152182439_152182440del	frameshift_variant	36/59	7	152182436	ACT	A															FAIL
TNFRSF14	NM_003820.4:c.236_239del	NP_003811.2:p.Pro79GlnfsTer11	NC_000001.11:g.2558400_2558403del	frameshift_variant	3/8	1	2558397	GCCCT	G															FAIL
KMT2C	NM_170606.3:c.5386C>T	NP_733751.2:p.Gln1796Ter	NC_000007.14:g.152182474G>A	stop_gained	36/59	7	152182474	G	A													0.72498	0.71638	FAIL	-	-
PCM1	NM_006197.4:c.3496T>G	NP_006188.4:p.Leu1166Val	NC_000008.11:g.17969660T>G	missense_variant	22/39	8	17969660	T	G													0.24529	0.33378	FAIL	-	-
LYN	NM_002350.4:c.1229C>T	NP_002341.1:p.Thr410Met	NC_000008.11:g.55999442C>T	missense_variant	12/13	8	55999442	C	T													0.86479	0.71638	FAIL	-	-
PREX2	NM_024870.4:c.788G>A	NP_079146.2:p.Arg263Gln	NC_000008.11:g.68038241G>A	missense_variant	7/40	8	68038241	G	A	3.983e-06	0	0	0	2.893e-05	0	6.577e-06	0	0	0	0	0	0.89304	0.71638	FAIL	-	-
MYC	NM_002467.6:c.1177C>T	NP_002458.2:p.Arg393Cys	NC_000008.11:g.127740770C>T	missense_variant	3/3	8	127740770	C	T													0.44777	0.71638	FAIL	-	-
CDKN2A	NM_000077.5:c.83del	NP_000068.1:p.Val28GlyfsTer25	NC_000009.12:g.21974745del	frameshift_variant	1/3	9	21974744	CA	C															FAIL	-	-
GNAQ	NM_002072.5:c.735+1G>A		NC_000009.12:g.77794462C>T	splice_donor_variant		9	77794462	C	T															PASS	-	-
NOTCH1	NM_017617.5:c.2652C>G	NP_060087.3:p.Cys884Trp	NC_000009.12:g.136510741G>C	missense_variant	17/34	9	136510741	G	C													0.42119	0.71638	FAIL	-	-
NOTCH1	NM_017617.5:c.2211C>A	NP_060087.3:p.Tyr737Ter	NC_000009.12:g.136513534G>T	stop_gained	14/34	9	136513534	G	T													0.54403	0.71638	FAIL	-	-
NOTCH1	NM_017617.5:c.973A>G	NP_060087.3:p.Asn325Asp	NC_000009.12:g.136518717T>C	missense_variant	6/34	9	136518717	T	C													0.78939	0.71638	FAIL	-	-
GATA3	NM_001002295.2:c.1006dup	NP_001002295.1:p.Asp336GlyfsTer17	NC_000010.11:g.8069554dup	frameshift_variant	5/6	10	8069550	T	TG															FAIL	-	-
RET	NM_020975.6:c.2428G>T	NP_066124.1:p.Gly810Cys	NC_000010.11:g.43119566G>T	missense_variant	14/20	10	43119566	G	T													0.99205	0.71638	FAIL	-	-
PTEN	NM_000314.8:c.69_70insAGAAACCACT	NP_000305.3:p.Asp24ArgfsTer4	NC_000010.11:g.87864538_87864539insAGAAACCACT	frameshift_variant	1/9	10	87864538	A	AAGAAACCACT																-	-
NOTCH2	NM_024408.4:c.6536C>A	NP_077719.2:p.Ser2179Ter	NC_000001.11:g.119916186G>T	stop_gained	34/34	1	119916186	G	T													0.75519	0.71638	FAIL	-	-
PTEN	NM_000314.8:c.271dup	NP_000305.3:p.Glu91GlyfsTer4	NC_000010.11:g.87933030dup	frameshift_variant	5/9	10	87933029	T	TG															FAIL	-	-
PTEN	NM_000314.8:c.474_492+1del		NC_000010.11:g.87933233_87933252del	splice_donor_variant&coding_sequence_variant	5/9	10	87933232	TAAGGACCAGAGACAAAAAGG	T
NOTCH2	NM_024408.4:c.3357G>T	NP_077719.2:p.Leu1119Phe	NC_000001.11:g.119937447C>A	missense_variant	21/34	1	119937447	C	A													0.19952	0.36992	FAIL	-	-
PTEN	NM_000314.8:c.526T>C	NP_000305.3:p.Tyr176His	NC_000010.11:g.87952151T>C	missense_variant	6/9	10	87952151	T	C													0.81546	0.71638	FAIL	-	-
PTEN	NM_000314.8:c.710del	NP_000305.3:p.Lys237SerfsTer19	NC_000010.11:g.87957928del	frameshift_variant	7/9	10	87957926	CA	C															FAIL
PTEN	NM_000314.8:c.797A>G	NP_000305.3:p.Lys266Arg	NC_000010.11:g.87958015A>G	missense_variant	7/9	10	87958015	A	G													0.92004	0.71638	FAIL	-	-
PTEN	NM_000314.8:c.1096A>C	NP_000305.3:p.Thr366Pro	NC_000010.11:g.87965356A>C	missense_variant	9/9	10	87965356	A	C													0.92204	0.71638	FAIL	-	-
FAS	NM_000043.6:c.61A>T	NP_000034.1:p.Lys21Ter	NC_000010.11:g.89003059A>T	stop_gained	2/9	10	89003059	A	T													0.23204	0.06391	FAIL	-	-
FAS	NM_000043.6:c.655dup	NP_000034.1:p.Thr219AsnfsTer8	NC_000010.11:g.89013346dup	frameshift_variant&splice_region_variant	8/9	10	89013343	G	GA															FAIL	-	-
FAS	NM_000043.6:c.736A>T	NP_000034.1:p.Lys246Ter	NC_000010.11:g.89014178A>T	stop_gained	9/9	10	89014178	A	T													0.51899	0.23921	FAIL	-	-
FGFR2	NM_000141.5:c.2329G>T	NP_000132.3:p.Glu777Ter	NC_000010.11:g.121479994C>A	stop_gained	18/18	10	121479994	C	A	3.977e-06	0	0	8.791e-06	0	0							0.83629	0.71638	FAIL	-	-
FGFR2	NM_000141.5:c.1288-1G>A		NC_000010.11:g.121503942C>T	splice_acceptor_variant		10	121503942	C	T															PASS	-	-
FGFR2	NM_000141.5:c.1165G>A	NP_000132.3:p.Ala389Thr	NC_000010.11:g.121515239C>T	missense_variant	9/18	10	121515239	C	T	2.386e-05	6.152e-05	0	1.759e-05	0	6.533e-05	6.574e-06	2.414e-05	0	0	0	0	0.35873	0.29721	FAIL	-	-
FGFR2	NM_000141.5:c.827T>G	NP_000132.3:p.Phe276Cys	NC_000010.11:g.121520091A>C	missense_variant	7/18	10	121520091	A	C													0.95450	0.71638	FAIL	-	-
CCND1	NM_053056.3:c.136A>G	NP_444284.1:p.Lys46Glu	NC_000011.10:g.69641449A>G	missense_variant	1/5	11	69641449	A	G	0	0	0	0	0	0							0.73140	0.71638	FAIL	-	-
TENM4	NM_001098816.3:c.6929T>A	NP_001092286.2:p.Leu2310Gln	NC_000011.10:g.78669416A>T	missense_variant	32/34	11	78669416	A	T													0.96006	0.71638	FAIL	-	-
EED	NM_003797.5:c.287del	NP_003788.2:p.Leu96CysfsTer16	NC_000011.10:g.86252167del	frameshift_variant	3/12	11	86252165	AT	A															FAIL
MRE11	NM_005591.4:c.334C>T	NP_005582.1:p.Gln112Ter	NC_000011.10:g.94479742G>A	stop_gained	5/20	11	94479742	G	A													0.74405	0.71638		-	-
BIRC3	NM_001165.5:c.906G>A	NP_001156.1:p.Trp302Ter	NC_000011.10:g.102325518G>A	stop_gained	3/9	11	102325518	G	A													0.99689	0.71638	FAIL	-	-
ETV6	NM_001987.5:c.17C>G	NP_001978.1:p.Ala6Gly	NC_000012.12:g.11650144C>G	missense_variant	1/8	12	11650144	C	G													0.35474	0.71638	FAIL	-	-
ETV6	NM_001987.5:c.19C>T	NP_001978.1:p.Gln7Ter	NC_000012.12:g.11650146C>T	stop_gained	1/8	12	11650146	C	T													0.51319	0.71638	FAIL	-	-
ETV6	NM_001987.5:c.27C>A	NP_001978.1:p.Ser9Arg	NC_000012.12:g.11650154C>A	missense_variant	1/8	12	11650154	C	A	4e-06	6.182e-05	0	0	0	0	1.973e-05	7.244e-05	0	0	0	0	0.42654	0.71638	FAIL	-	-
ARID2	NM_152641.4:c.2369_2373del	NP_689854.2:p.Thr790AsnfsTer49	NC_000012.12:g.45850492_45850496del	frameshift_variant	15/21	12	45850489	TTACAG	T
TNFRSF14	NM_003820.4:c.602G>A	NP_003811.2:p.Trp201Ter	NC_000001.11:g.2561723G>A	stop_gained	6/8	1	2561723	G	A													0.02610	0.06391	FAIL	-	-
ARID2	NM_152641.4:c.3613G>T	NP_689854.2:p.Gly1205Ter	NC_000012.12:g.45851736G>T	stop_gained	15/21	12	45851736	G	T													0.73398	0.71638	FAIL	-	-
KMT2D	NM_003482.4:c.11779C>T	NP_003473.3:p.Gln3927Ter	NC_000012.12:g.49032926G>A	stop_gained	40/55	12	49032926	G	A													0.69242	0.71638	FAIL	-	-
KMT2D	NM_003482.4:c.10530T>A	NP_003473.3:p.Tyr3510Ter	NC_000012.12:g.49034277A>T	stop_gained	39/55	12	49034277	A	T													0.22318	0.37257	FAIL	-	-
KMT2D	NM_003482.4:c.9740del	NP_003473.3:p.Leu3247ArgfsTer83	NC_000012.12:g.49037616del	frameshift_variant	35/55	12	49037615	CA	C															FAIL
KMT2D	NM_003482.4:c.9396C>A	NP_003473.3:p.Cys3132Ter	NC_000012.12:g.49037960G>T	stop_gained	35/55	12	49037960	G	T													0.26562	0.41325	FAIL	-	-
KMT2D	NM_003482.4:c.9127_9128del	NP_003473.3:p.Asn3043TrpfsTer5	NC_000012.12:g.49038228_49038229del	frameshift_variant	35/55	12	49038227	ATT	A															FAIL
KMT2D	NM_003482.4:c.5704G>T	NP_003473.3:p.Glu1902Ter	NC_000012.12:g.49042819C>A	stop_gained	27/55	12	49042819	C	A													0.46973	0.37899	FAIL	-	-
KMT2D	NM_003482.4:c.5270G>C	NP_003473.3:p.Arg1757Pro	NC_000012.12:g.49043917C>G	missense_variant	23/55	12	49043917	C	G													0.84405	0.71638	FAIL	-	-
KMT2D	NM_003482.4:c.4587G>A	NP_003473.3:p.Trp1529Ter	NC_000012.12:g.49046171C>T	stop_gained	18/55	12	49046171	C	T													0.86479	0.71638	FAIL	-	-
KMT2D	NM_003482.4:c.4095_4096insT	NP_003473.3:p.Leu1366SerfsTer66	NC_000012.12:g.49048696dup	frameshift_variant	14/55	12	49048694	G	GA															FAIL	-	-
KMT2D	NM_003482.4:c.2469C>A	NP_003473.3:p.Cys823Ter	NC_000012.12:g.49051214G>T	stop_gained	11/55	12	49051214	G	T													0.01226	0.06391	FAIL	-	-
KMT2D	NM_003482.4:c.839+1G>T		NC_000012.12:g.49053475C>A	splice_donor_variant		12	49053475	C	A															PASS	-	-
ERBB3	NM_001982.4:c.734C>T	NP_001973.2:p.Ala245Val	NC_000012.12:g.56088022C>T	missense_variant&splice_region_variant	7/28	12	56088022	C	T													0.71368	0.71638	FAIL	-	-
ERBB3	NM_001982.4:c.2783A>G	NP_001973.2:p.Glu928Gly	NC_000012.12:g.56098849A>G	missense_variant	23/28	12	56098849	A	G													0.95087	0.71638	FAIL	-	-
STAT6	NM_003153.5:c.1249A>T	NP_003144.3:p.Asn417Tyr	NC_000012.12:g.57102885T>A	missense_variant	12/22	12	57102885	T	A													0.87017	0.71638	FAIL	-	-
BTG1	NM_001731.3:c.133C>T	NP_001722.1:p.Gln45Ter	NC_000012.12:g.92145403G>A	stop_gained	1/2	12	92145403	G	A	4.512e-06	0	7.133e-05	0	0	0	6.57e-06	0	0.0001926	0	0	0	0.74036	0.71638	FAIL	-	-
DTX1	NM_004416.3:c.366T>G	NP_004407.2:p.Asp122Glu	NC_000012.12:g.113077530T>G	missense_variant	3/10	12	113077530	T	G	9.677e-05	0	0	5.335e-05	0	0	9.966e-05	2.428e-05	0	0.0001337	0	0	0.34844	0.71638	FAIL	-	-
SETD1B	NM_001353345.2:c.890C>A	NP_001340274.1:p.Ser297Ter	NC_000012.12:g.121809835C>A	stop_gained	6/17	12	121809835	C	A													0.61716	0.71638	FAIL	-	-
BCL7A	NM_001024808.3:c.39_40del	NP_001019979.1:p.Ala14GlnfsTer3	NC_000012.12:g.122022130_122022131del	frameshift_variant	1/6	12	122022128	CGG	C															FAIL
BCL7A	NM_001024808.3:c.92+1G>C		NC_000012.12:g.122022184G>C	splice_donor_variant		12	122022184	G	C	6.888e-06	0.0002184	0	0	0	0	2.703e-05	7.346e-05	0	0	6.689e-05	0			PASS	-	-
BRCA2	NM_000059.4:c.5476G>T	NP_000050.3:p.Ala1826Ser	NC_000013.11:g.32339831G>T	missense_variant	11/27	13	32339831	G	T													0.10130	0.20724	FAIL	-	-
BRCA2	NM_000059.4:c.7991_8004del	NP_000050.3:p.Ile2664LysfsTer12	NC_000013.11:g.32363193_32363206del	frameshift_variant	18/27	13	32363191	AATTGATAGAAGCAG	A
BRCA2	NM_000059.4:c.8471_8487+10del		NC_000013.11:g.32370541_32370567del	splice_donor_variant&splice_donor_5th_base_variant&coding_sequence_variant&intron_variant	19/27	13	32370539	AAGAGCATACCCTATACAGGTATGATGT	A
RB1	NM_000321.3:c.709del	NP_000312.2:p.Glu237AsnfsTer27	NC_000013.11:g.48360118del	frameshift_variant	7/27	13	48360117	AG	A															FAIL
RB1	NM_000321.3:c.1830_1849del	NP_000312.2:p.Arg611PhefsTer35	NC_000013.11:g.48456219_48456238del	frameshift_variant	19/27	13	48456218	TAAGATCTCCAAAGAAAAAAG	T
RB1	NM_000321.3:c.2425_2435del	NP_000312.2:p.Leu809IlefsTer2	NC_000013.11:g.48465304_48465314del	frameshift_variant	23/27	13	48465301	CCCCTGAAGAGT	C
MSH2	NM_000251.3:c.1031_1037del	NP_000242.1:p.Gln344LeufsTer11	NC_000002.12:g.47416384_47416390del	frameshift_variant	6/16	2	47416383	CAGTGGAT	C
NFKBIA	NM_020529.3:c.197G>A	NP_065390.1:p.Trp66Ter	NC_000014.9:g.35404448C>T	stop_gained	1/6	14	35404448	C	T													0.77229	0.71638	FAIL	-	-
RAD51B	NM_133510.4:c.863G>A	NP_598194.1:p.Gly288Glu	NC_000014.9:g.68411433G>A	missense_variant	9/11	14	68411433	G	A													0.41563	0.42656	FAIL	-	-
LOC107984016			NC_000014.9:g.68611185C>G	upstream_gene_variant		14	68611185	C	G																-	-
MLH3	NM_001040108.2:c.3625G>A	NP_001035197.1:p.Glu1209Lys	NC_000014.9:g.75038358C>T	missense_variant	6/13	14	75038358	C	T	3.977e-06	0	0	0	0	3.267e-05							0.37528	0.31427	FAIL	-	-
DICER1	NM_177438.3:c.3722_3725del	NP_803187.1:p.Lys1241ThrfsTer16	NC_000014.9:g.95103675_95103678del	frameshift_variant	21/27	14	95103670	GTATT	G															FAIL
B2M	NM_004048.4:c.2T>A	NP_004039.1:p.Met1?	NC_000015.10:g.44711548T>A	start_lost	1/4	15	44711548	T	A													0.36437	0.36992	FAIL	-	-
B2M	NM_004048.4:c.26T>C	NP_004039.1:p.Val9Ala	NC_000015.10:g.44711572T>C	missense_variant	1/4	15	44711572	T	C													0.36361	0.17040	FAIL	-	-
B2M	NM_004048.4:c.35T>C	NP_004039.1:p.Leu12Pro	NC_000015.10:g.44711581T>C	missense_variant	1/4	15	44711581	T	C													0.55264	0.25075	FAIL	-	-
B2M	NM_004048.4:c.43_44del	NP_004039.1:p.Leu15PhefsTer41	NC_000015.10:g.44711589_44711590del	frameshift_variant	1/4	15	44711582	ACT	A															FAIL
B2M	NM_004048.4:c.45_48del	NP_004039.1:p.Ser16AlafsTer27	NC_000015.10:g.44711591_44711594del	frameshift_variant	1/4	15	44711587	CTCTT	C															FAIL
B2M	NM_004048.4:c.55G>T	NP_004039.1:p.Glu19Ter	NC_000015.10:g.44711601G>T	stop_gained	1/4	15	44711601	G	T													0.16941	0.25538	FAIL	-	-
IGF1R	NM_000875.5:c.928G>A	NP_000866.1:p.Gly310Ser	NC_000015.10:g.98891612G>A	missense_variant	3/21	15	98891612	G	A													0.89307	0.71638	FAIL	-	-
AXIN1	NM_003502.4:c.280_318del	NP_003493.1:p.Asp94_Leu106del	NC_000016.10:g.346711_346749del	inframe_deletion	2/11	16	346707	TCAGGAAAGTCCTGAACAGGCTTATCCCATCTTGGTCATC	T
TSC2	NM_000548.5:c.293G>T	NP_000539.2:p.Arg98Leu	NC_000016.10:g.2053409G>T	missense_variant	4/42	16	2053409	G	T													0.85457	0.71638	FAIL	-	-
FANCL	NM_018062.4:c.776-1G>A		NC_000002.12:g.58163075C>T	splice_acceptor_variant		2	58163075	C	T															FAIL	-	-
CREBBP	NM_004380.3:c.4309A>T	NP_004371.2:p.Ile1437Phe	NC_000016.10:g.3738644T>A	missense_variant	26/31	16	3738644	T	A													0.46135	0.71638	FAIL	-	-
SOCS1	NM_003745.2:c.413A>G	NP_003736.1:p.Asp138Gly	NC_000016.10:g.11255066T>C	missense_variant	2/2	16	11255066	T	C													0.46228	0.71638	FAIL	-	-
SOCS1	NM_003745.2:c.391C>T	NP_003736.1:p.Gln131Ter	NC_000016.10:g.11255088G>A	stop_gained	2/2	16	11255088	G	A													0.41297	0.71638	FAIL	-	-
SOCS1	NM_003745.2:c.374G>C	NP_003736.1:p.Ser125Thr	NC_000016.10:g.11255105C>G	missense_variant	2/2	16	11255105	C	G													0.35268	0.41325	FAIL	-	-
ERCC4	NM_005236.3:c.1945A>T	NP_005227.1:p.Arg649Ter	NC_000016.10:g.13944763A>T	stop_gained	10/11	16	13944763	A	T													0.38408	0.35152	FAIL	-	-
CYLD	NM_001378743.1:c.2344_2350+1del		NC_000016.10:g.50792699_50792706del	splice_donor_variant&coding_sequence_variant	16/19	16	50792698	TGAAGACAG	T
CDH1	NM_004360.5:c.-5_16del		NC_000016.10:g.68737411_68737431del	start_lost&5_prime_UTR_variant	1/16	16	68737409	GCCAGCCATGGGCCCTTGGAGC	G
CDH1	NM_004360.5:c.450_462del	NP_004351.1:p.Arg151ThrfsTer60	NC_000016.10:g.68808486_68808498del	frameshift_variant	4/16	16	68808485	GAAGACAGAAGAGA	G
LRP1B	NM_018557.3:c.10193C>G	NP_061027.2:p.Ser3398Ter	NC_000002.12:g.140444431G>C	stop_gained	65/91	2	140444431	G	C													0.99689	0.71638	FAIL	-	-
CDH1	NM_004360.5:c.612_615dup	NP_004351.1:p.Ile206LeufsTer4	NC_000016.10:g.68808773_68808776dup	frameshift_variant	5/16	16	68808771	G	GTCTT																-	-
CDH1	NM_004360.5:c.874_886del	NP_004351.1:p.Asp292ThrfsTer60	NC_000016.10:g.68811725_68811737del	frameshift_variant	7/16	16	68811723	ATGATGTGAACACC	A
CDH1	NM_004360.5:c.2004_2005insTG	NP_004351.1:p.Leu669CysfsTer11	NC_000016.10:g.68823466_68823467insTG	frameshift_variant	13/16	16	68823465	A	AGT																-	-
IRF8	NM_002163.4:c.67T>C	NP_002154.1:p.Tyr23His	NC_000016.10:g.85903082T>C	missense_variant	2/9	16	85903082	T	C													0.81337	0.71638	FAIL	-	-
TP53	NM_000546.6:c.1022_1026del	NP_000537.3:p.Phe341Ter	NC_000017.11:g.7670683_7670687del	frameshift_variant	10/11	17	7670682	CTCGGA	C
TP53	NM_000546.6:c.1002del	NP_000537.3:p.Arg335ValfsTer10	NC_000017.11:g.7670709del	frameshift_variant	10/11	17	7670706	GC	G															FAIL
SPEN	NM_015001.3:c.4252C>T	NP_055816.2:p.Arg1418Ter	NC_000001.11:g.15930492C>T	stop_gained	11/15	1	15930492	C	T													0.29939	0.42656	FAIL	-	-
LRP1B	NM_018557.3:c.1842C>G	NP_061027.2:p.Tyr614Ter	NC_000002.12:g.141020050G>C	stop_gained	12/91	2	141020050	G	C													0.15597	0.35271	FAIL	-	-
TP53	NM_000546.6:c.943_947del	NP_000537.3:p.Ser315ProfsTer20	NC_000017.11:g.7673585_7673589del	frameshift_variant	9/11	17	7673580	GGGAGA	G
LRP1B	NM_018557.3:c.88C>G	NP_061027.2:p.Gln30Glu	NC_000002.12:g.141810396G>C	missense_variant	2/91	2	141810396	G	C													0.59977	0.71638	FAIL	-	-
ZEB2	NM_014795.4:c.91G>A	NP_055610.1:p.Val31Ile	NC_000002.12:g.144430009C>T	missense_variant	3/10	2	144430009	C	T							6.573e-06	0	0	1.47e-05	0	0	0.79833	0.71638	FAIL	-	-
TP53	NM_000546.6:c.783-20_794del		NC_000017.11:g.7673826_7673857del	splice_acceptor_variant&coding_sequence_variant&intron_variant	8/11	17	7673825	CAGTAGATTACCACTACTCAGGATAGGAAAAGA	C
TP53	NM_000546.6:c.764_782+4del		NC_000017.11:g.7674180_7674202del	splice_donor_variant&splice_donor_region_variant&coding_sequence_variant&intron_variant	7/11	17	7674176	CTGACCTGGAGTCTTCCAGTGTGA	C
NFE2L2	NM_006164.5:c.100C>G	NP_006155.2:p.Arg34Gly	NC_000002.12:g.177234217G>C	missense_variant	2/5	2	177234217	G	C													0.65909	0.71638	FAIL	-	-
TP53	NM_000546.6:c.713_721del	NP_000537.3:p.Cys238_Ser240del	NC_000017.11:g.7674243_7674251del	inframe_deletion	7/11	17	7674241	GAACTGTTAC	G
NFE2L2	NM_006164.5:c.72G>T	NP_006155.2:p.Trp24Cys	NC_000002.12:g.177234245C>A	missense_variant	2/5	2	177234245	C	A													0.81546	0.71638	FAIL	-	-
IDH1	NM_005896.4:c.682C>T	NP_005887.2:p.Gln228Ter	NC_000002.12:g.208243443G>A	stop_gained	6/10	2	208243443	G	A													0.98916	0.71638	FAIL	-	-
TP53	NM_000546.6:c.560-2A>T		NC_000017.11:g.7674973T>A	splice_acceptor_variant		17	7674973	T	A															PASS	-	-
TP53	NM_000546.6:c.505_506del	NP_000537.3:p.Met169AspfsTer11	NC_000017.11:g.7675106_7675107del	frameshift_variant	5/11	17	7675105	CAT	C															FAIL
TP53	NM_000546.6:c.481G>C	NP_000537.3:p.Ala161Pro	NC_000017.11:g.7675131C>G	missense_variant	5/11	17	7675131	C	G													0.26646	0.42656	FAIL	-	-
TP53	NM_000546.6:c.420del	NP_000537.3:p.Cys141AlafsTer29	NC_000017.11:g.7675193del	frameshift_variant	5/11	17	7675191	AG	A															FAIL
TP53	NM_000546.6:c.311_318del	NP_000537.3:p.Gln104LeufsTer42	NC_000017.11:g.7676052_7676059del	frameshift_variant	4/11	17	7676050	AGCTGCCCT	A
TP53	NM_000546.6:c.192del	NP_000537.3:p.Arg65GlufsTer58	NC_000017.11:g.7676179del	frameshift_variant	4/11	17	7676176	TG	T															FAIL
BARD1	NM_000465.4:c.1287G>C	NP_000456.2:p.Glu429Asp	NC_000002.12:g.214780587C>G	missense_variant	4/11	2	214780587	C	G													0.20381	0.41325	FAIL	-	-
MAP2K4	NM_003010.4:c.551C>T	NP_003001.1:p.Ser184Leu	NC_000017.11:g.12107827C>T	missense_variant	5/11	17	12107827	C	T													0.85623	0.71638	FAIL	-	-
ID3	NM_002167.5:c.214C>T	NP_002158.3:p.Arg72Cys	NC_000001.11:g.23559213G>A	missense_variant	1/3	1	23559213	G	A	3.978e-06	0	0	0	2.891e-05	0							0.98890	0.71638	FAIL	-	-
BARD1	NM_000465.4:c.175G>T	NP_000456.2:p.Glu59Ter	NC_000002.12:g.214797101C>A	stop_gained	2/11	2	214797101	C	A													0.37956	0.42656	FAIL	-	-
SETD5	NM_001080517.3:c.3098del	NP_001073986.1:p.Leu1033Ter	NC_000003.12:g.9470832del	frameshift_variant	19/23	3	9470830	CT	C															FAIL
OSBPL10	NM_017784.5:c.192C>G	NP_060254.2:p.Ser64Arg	NC_000003.12:g.31980988G>C	missense_variant	1/12	3	31980988	G	C													0.19374	0.71638	FAIL	-	-
MLH1	NM_000249.4:c.188A>C	NP_000240.1:p.Asp63Ala	NC_000003.12:g.36996690A>C	missense_variant	2/19	3	36996690	A	C													0.91904	0.71638	FAIL	-	-
CTNNB1	NM_001904.4:c.71_109del	NP_001895.1:p.His24_Ser37delinsPro	NC_000003.12:g.41224583_41224621del	inframe_deletion	3/15	3	41224582	CACTGGCAGCAACAGTCTTACCTGGACTCTGGAATCCATT	C
ARID1A	NM_006015.6:c.883_889del	NP_006006.3:p.Leu295AsnfsTer66	NC_000001.11:g.26697286_26697292del	frameshift_variant	1/20	1	26697282	CACCCTCA	C
SETD2	NM_014159.7:c.7242G>C	NP_054878.5:p.Gln2414His	NC_000003.12:g.47037774C>G	missense_variant	18/21	3	47037774	C	G													0.52692	0.71638	PASS	-	-
SETD2	NM_014159.7:c.7125del	NP_054878.5:p.Leu2376TrpfsTer35	NC_000003.12:g.47042674del	frameshift_variant	17/21	3	47042673	AG	A															FAIL
SETD2	NM_014159.7:c.2614C>T	NP_054878.5:p.Gln872Ter	NC_000003.12:g.47122022G>A	stop_gained	3/21	3	47122022	G	A													0.33980	0.20669	FAIL	-	-
SETD2	NM_014159.7:c.1503_1506del	NP_054878.5:p.Tyr501Ter	NC_000003.12:g.47123134_47123137del	frameshift_variant	3/21	3	47123129	CTAAG	C															FAIL
ARID1A	NM_006015.6:c.1011G>A	NP_006006.3:p.Trp337Ter	NC_000001.11:g.26697414G>A	stop_gained	1/20	1	26697414	G	A													0.53712	0.71638	FAIL	-	-
BAP1	NM_004656.4:c.1013del	NP_004647.1:p.Pro338LeufsTer24	NC_000003.12:g.52405214del	frameshift_variant	11/17	3	52405212	AG	A															FAIL
BAP1	NM_004656.4:c.528del	NP_004647.1:p.Thr177GlnfsTer10	NC_000003.12:g.52407226del	frameshift_variant	7/17	3	52407225	TG	T															FAIL
BAP1	NM_004656.4:c.205_206insA	NP_004647.1:p.Thr69AsnfsTer5	NC_000003.12:g.52408524dup	frameshift_variant	4/17	3	52408523	G	GT															FAIL	-	-
EPHA3	NM_005233.6:c.2074+1G>T		NC_000003.12:g.89419391G>T	splice_donor_variant		3	89419391	G	T															PASS	-	-
EPHA3	NM_005233.6:c.2234G>A	NP_005224.2:p.Arg745Gln	NC_000003.12:g.89431247G>A	missense_variant	13/17	3	89431247	G	A	7.962e-06	0	5.442e-05	0	0	0							0.99689	0.71638	FAIL	-	-
ARID1A	NM_006015.6:c.1051G>T	NP_006006.3:p.Gly351Ter	NC_000001.11:g.26697454G>T	stop_gained	1/20	1	26697454	G	T													0.54647	0.71638	FAIL	-	-
GATA2	NM_032638.5:c.517_521del	NP_116027.2:p.Phe173ThrfsTer10	NC_000003.12:g.128486078_128486082del	frameshift_variant	3/6	3	128486076	TGGGAA	T
TBL1XR1	NM_024665.7:c.247_248insC	NP_078941.2:p.Leu83ProfsTer8	NC_000003.12:g.177051686dup	frameshift_variant	5/16	3	177051683	A	AG															FAIL	-	-
PIK3CA	NM_006218.4:c.115G>A	NP_006209.2:p.Glu39Lys	NC_000003.12:g.179198940G>A	missense_variant	2/21	3	179198940	G	A													0.97135	0.71638	FAIL	-	-
PIK3CA	NM_006218.4:c.223C>G	NP_006209.2:p.Gln75Glu	NC_000003.12:g.179199048C>G	missense_variant	2/21	3	179199048	C	G													0.80447	0.71638	FAIL	-	-
ARID1A	NM_006015.6:c.1113dup	NP_006006.3:p.Gln372AlafsTer28	NC_000001.11:g.26697516dup	frameshift_variant	1/20	1	26697510	C	CG															FAIL	-	-
PIK3CA	NM_006218.4:c.3049G>C	NP_006209.2:p.Asp1017His	NC_000003.12:g.179234206G>C	missense_variant	21/21	3	179234206	G	C													0.96707	0.71638	FAIL	-	-
KLHL6	NM_130446.4:c.1099T>C	NP_569713.2:p.Trp367Arg	NC_000003.12:g.183499638A>G	missense_variant	4/7	3	183499638	A	G	0	0	0	0	0	0							0.91934	0.71638	FAIL	-	-
KLHL6	NM_130446.4:c.194T>G	NP_569713.2:p.Leu65Arg	NC_000003.12:g.183555460A>C	missense_variant	1/7	3	183555460	A	C													0.80199	0.71638	FAIL	-	-
FGFR3	NM_000142.5:c.614del	NP_000133.1:p.Lys205SerfsTer89	NC_000004.12:g.1801535del	frameshift_variant&splice_region_variant	5/18	4	1801533	CA	C															FAIL
DROSHA	NM_001382508.1:c.795C>G	NP_001369437.1:p.Tyr265Ter	NC_000005.10:g.31526138G>C	stop_gained	5/36	5	31526138	G	C													0.46719	0.71638	FAIL
DROSHA	NM_001382508.1:c.2683-1G>T		NC_000005.10:g.31449420C>A	splice_acceptor_variant		5	31449420	C	A															PASS
DROSHA	NM_001382508.1:c.1869del	NP_001369437.1:p.Phe623LeufsTer3	NC_000005.10:g.31486536del	frameshift_variant	14/36	5	31486535	TG	T															FAIL
PIK3CA	NM_006218.4:c.3140_3143delinsGTCG	NP_006209.2:p.His1047_His1048delinsArgArg	NC_000003.12:g.179234297_179234300delinsGTCG	missense_variant	21/21	3	179234297	ATCA	GTCG
CD79B	NM_000626.4:c.585_586inv	NP_000617.1:p.Tyr196Asp	NC_000017.11:g.63929439_63929440inv	missense_variant	5/6	17	63929439	AG	CT
KEAP1	NM_203500.2:c.706_707delinsTT	NP_987096.1:p.Asp236Phe	NC_000019.10:g.10492195_10492196delinsAA	missense_variant	3/6	19	10492195	TC	AA
PTEN	NM_000314.8:c.431_443delinsTATTTATTACATATTTATT	NP_000305.3:p.Lys144_Ala148delinsIlePheIleThrTyrLeuLeu	NC_000010.11:g.87933190_87933202delinsTATTTATTACATATTTATT	protein_altering_variant	5/9	10	87933190	AATTTTTAAAGGC	TATTTATTACATATTTATT
KRAS	NM_004985.5:c.34_35delinsTT	NP_004976.2:p.Gly12Phe	NC_000012.12:g.25245350_25245351delinsAA	missense_variant	2/5	12	25245350	CC	AA
MAPK3	NM_002746.3:c.336_337delinsCT	NP_002737.2:p.Glu113Ter	NC_000016.10:g.30121840_30121841delinsAG	stop_gained	2/9	16	30121840	CC	AG
TP53	NM_000546.6:c.832_833delinsGT	NP_000537.3:p.Pro278Val	NC_000017.11:g.7673787_7673788delinsAC	missense_variant	8/11	17	7673787	GG	AC
TP53	NM_000546.6:c.453_474delinsGGGT	NP_000537.3:p.Pro152_Arg158delinsGly	NC_000017.11:g.7675138_7675159delinsACCC	protein_altering_variant	5/11	17	7675138	GCGGACGCGGGTGCCGGGCGGG	ACCC
TP53	NM_000546.6:c.327_328delinsA	NP_000537.3:p.Phe109LeufsTer14	NC_000017.11:g.7676041_7676042delinsT	frameshift_variant	4/11	17	7676041	GG	T
ERBB2	NM_004448.4:c.2319_2326delinsCATGGCATGCT	NP_004439.2:p.Gly776delinsCysCys	NC_000017.11:g.39724737_39724744delinsCATGGCATGCT	protein_altering_variant	20/27	17	39724737	GATGGCTG	CATGGCATGCT
TNFRSF14	NM_003820.4:c.42_61del	NP_003811.2:p.Thr15GlufsTer55	NC_000001.11:g.2556706_2556725del	frameshift_variant	1/8	1	2556705	CCACCCCCAAAACCGACGTCT	C
ARID1A	NM_006015.6:c.1669C>T	NP_006006.3:p.Gln557Ter	NC_000001.11:g.26731470C>T	stop_gained	3/20	1	26731470	C	T													0.67750	0.71638	FAIL
APC	NM_000038.6:c.3249_3255del	NP_000029.2:p.Asp1084ThrfsTer40	NC_000005.10:g.112838843_112838849del	frameshift_variant	16/16	5	112838841	GATGATAA	G
APC	NM_000038.6:c.3778_3779del	NP_000029.2:p.Gln1260AspfsTer15	NC_000005.10:g.112839372_112839373del	frameshift_variant	16/16	5	112839370	TAC	T															FAIL
APC	NM_000038.6:c.4062_4072del	NP_000029.2:p.Ser1355GlufsTer16	NC_000005.10:g.112839656_112839666del	frameshift_variant	16/16	5	112839655	TTTCTTCAGGAG	T
APC	NM_000038.6:c.4090_4091del	NP_000029.2:p.Ser1364TrpfsTer10	NC_000005.10:g.112839684_112839685del	frameshift_variant	16/16	5	112839683	AAG	A															FAIL
APC	NM_000038.6:c.4198del	NP_000029.2:p.Ser1400ArgfsTer15	NC_000005.10:g.112839792del	frameshift_variant	16/16	5	112839790	GT	G															FAIL
APC	NM_000038.6:c.4266dup	NP_000029.2:p.Leu1423SerfsTer4	NC_000005.10:g.112839860dup	frameshift_variant	16/16	5	112839859	A	AT															FAIL
APC	NM_000038.6:c.4483_4486del	NP_000029.2:p.Ser1495LeufsTer11	NC_000005.10:g.112840077_112840080del	frameshift_variant	16/16	5	112840075	AAAGT	A															FAIL
APC	NM_000038.6:c.4688del	NP_000029.2:p.Leu1563HisfsTer2	NC_000005.10:g.112840282del	frameshift_variant	16/16	5	112840281	CT	C															FAIL
ARID1A	NM_006015.6:c.2894del	NP_006006.3:p.Pro965GlnfsTer3	NC_000001.11:g.26766472del	frameshift_variant	10/20	1	26766469	GC	G															FAIL
EBF1	NM_024007.5:c.297del	NP_076870.1:p.Asn100ThrfsTer21	NC_000005.10:g.159096402del	frameshift_variant	3/16	5	159096400	TG	T															FAIL
FGFR4	NM_213647.3:c.1363C>T	NP_998812.1:p.Pro455Ser	NC_000005.10:g.177093517C>T	missense_variant	10/18	5	177093517	C	T													0.84708	0.71638	FAIL
FGFR4	NM_213647.3:c.1648G>A	NP_998812.1:p.Val550Met	NC_000005.10:g.177095550G>A	missense_variant	13/18	5	177095550	G	A	4.143e-06	0	0	9.308e-06	0	0							0.99689	0.71638	FAIL
H3C2	NM_003537.4:c.83A>T	NP_003528.1:p.Lys28Met	NC_000006.12:g.26031978T>A	missense_variant	1/1	6	26031978	T	A													0.85555	0.71638
LTB	NM_002341.2:c.280+1G>A		NC_000006.12:g.31581558C>T	splice_donor_variant		6	31581558	C	T	0	0	0	0	0	0									PASS
PIM1	NM_002648.4:c.233_240+7del		NC_000006.12:g.37171024_37171038del	splice_donor_variant&splice_donor_5th_base_variant&coding_sequence_variant&intron_variant	3/6	6	37171022	GGGAGAGCTGGTGAGT	G
CCND3	NM_001760.5:c.850C>T	NP_001751.1:p.Pro284Ser	NC_000006.12:g.41935969G>A	missense_variant	5/5	6	41935969	G	A	0	0	0	0	0	0							0.94383	0.71638	FAIL
CCND3	NM_001760.5:c.802A>T	NP_001751.1:p.Lys268Ter	NC_000006.12:g.41936017T>A	stop_gained	5/5	6	41936017	T	A							6.574e-06	0	0	1.471e-05	0	0	0.39900	0.71638	FAIL
ARID1A	NM_006015.6:c.4420C>T	NP_006006.3:p.Gln1474Ter	NC_000001.11:g.26774647C>T	stop_gained	18/20	1	26774647	C	T	3.977e-06	0	0	8.793e-06	0	0							0.60041	0.71638	FAIL
PRDM1	NM_001198.4:c.291G>C	NP_001189.2:p.Glu97Asp	NC_000006.12:g.106088449G>C	missense_variant&splice_region_variant	2/7	6	106088449	G	C													0.97623	0.71638	PASS
REV3L	NM_001372078.1:c.8498A>C	NP_001359007.1:p.Lys2833Thr	NC_000006.12:g.111313458T>G	missense_variant	28/32	6	111313458	T	G													0.84418	0.71638	FAIL
ROS1	NM_001378902.1:c.1006+1G>A		NC_000006.12:g.117394615C>T	splice_donor_variant		6	117394615	C	T															PASS
TNFAIP3	NM_001270508.2:c.262G>T	NP_001257437.1:p.Glu88Ter	NC_000006.12:g.137871489G>T	stop_gained	2/9	6	137871489	G	T													0.94383	0.71638	FAIL
TNFAIP3	NM_001270508.2:c.832dup	NP_001257437.1:p.Arg278LysfsTer7	NC_000006.12:g.137877102dup	frameshift_variant	6/9	6	137877101	C	CA															FAIL
LATS1	NM_004690.4:c.1156_1163del	NP_004681.1:p.Pro386PhefsTer28	NC_000006.12:g.149683928_149683935del	frameshift_variant	4/8	6	149683925	AGCAGAAGG	A
ESR1	NM_000125.4:c.1069A>G	NP_000116.2:p.Met357Val	NC_000006.12:g.151944481A>G	missense_variant	4/8	6	151944481	A	G													0.96006	0.71638	FAIL
ESR1	NM_000125.4:c.1613A>G	NP_000116.2:p.Asp538Gly	NC_000006.12:g.152098791A>G	missense_variant	8/8	6	152098791	A	G													0.94329	0.71638	FAIL
CARD11	NM_032415.7:c.748T>C	NP_115791.3:p.Ser250Pro	NC_000007.14:g.2939865A>G	missense_variant	6/25	7	2939865	A	G													0.64707	0.71638	FAIL
ACTB	NM_001101.5:c.175_176insCC	NP_001092.1:p.Gln59ProfsTer10	NC_000007.14:g.5529350_5529351dup	frameshift_variant	3/6	7	5529348	T	TGG
ARID1A	NM_006015.6:c.5018_5029del	NP_006006.3:p.Met1673_Leu1676del	NC_000001.11:g.26775601_26775612del	inframe_deletion	19/20	1	26775599	AATGATGTCCCTC	A
EGFR	NM_005228.5:c.187G>C	NP_005219.2:p.Gly63Arg	NC_000007.14:g.55142384G>C	missense_variant	2/28	7	55142384	G	C													0.84067	0.71638	FAIL
EGFR	NM_005228.5:c.315G>T	NP_005219.2:p.Gln105His	NC_000007.14:g.55143379G>T	missense_variant	3/28	7	55143379	G	T													0.43280	0.71638	FAIL
EGFR	NM_005228.5:c.323G>T	NP_005219.2:p.Arg108Ile	NC_000007.14:g.55143387G>T	missense_variant	3/28	7	55143387	G	T													0.98647	0.71638	FAIL
EGFR	NM_005228.5:c.1934C>G	NP_005219.2:p.Ser645Cys	NC_000007.14:g.55172997C>G	missense_variant	17/28	7	55172997	C	G													0.58794	0.33378	FAIL
ARID1A	NM_006015.6:c.6493G>T	NP_006006.3:p.Glu2165Ter	NC_000001.11:g.26780391G>T	stop_gained	20/20	1	26780391	G	T													0.97883	0.71638	FAIL
EZH2	NM_004456.5:c.824_825del	NP_004447.2:p.Glu275AlafsTer12	NC_000007.14:g.148826542_148826543del	frameshift_variant	8/20	7	148826535	GCT	G															FAIL
KMT2C	NM_170606.3:c.14073C>G	NP_733751.2:p.Tyr4691Ter	NC_000007.14:g.152145254G>C	stop_gained	54/59	7	152145254	G	C													0.04695	0.18154	FAIL
KMT2C	NM_170606.3:c.13305G>A	NP_733751.2:p.Trp4435Ter	NC_000007.14:g.152148622C>T	stop_gained	52/59	7	152148622	C	T													0.86479	0.71638	FAIL
KMT2C	NM_170606.3:c.3327G>A	NP_733751.2:p.Trp1109Ter	NC_000007.14:g.152222679C>T	stop_gained	21/59	7	152222679	C	T													0.79974	0.71638	FAIL
KMT2C	NM_170606.3:c.3235_3236del	NP_733751.2:p.Ala1079SerfsTer16	NC_000007.14:g.152224104_152224105del	frameshift_variant	20/59	7	152224101	AGC	A															FAIL
KMT2C	NM_170606.3:c.2306C>A	NP_733751.2:p.Ser769Ter	NC_000007.14:g.152248128G>T	stop_gained	14/59	7	152248128	G	T													0.62261	0.29414	FAIL
KMT2C	NM_170606.3:c.328C>T	NP_733751.2:p.Arg110Ter	NC_000007.14:g.152330662G>A	stop_gained	3/59	7	152330662	G	A							6.573e-06	0	0	0	0	0.0002074	0.53979	0.71638	FAIL
CDKN2C	NM_078626.3:c.180dup	NP_523240.1:p.Ala61CysfsTer2	NC_000001.11:g.50973943dup	frameshift_variant	2/2	1	50973942	G	GT															FAIL
PREX2	NM_024870.4:c.706-6_706del		NC_000008.11:g.68038153_68038159del	splice_acceptor_variant&splice_polypyrimidine_tract_variant&intron_variant		8	68038151	TGACTTAG	T
NBN	NM_002485.5:c.2150_2151del	NP_002476.2:p.Thr717ArgfsTer24	NC_000008.11:g.89943287_89943288del	frameshift_variant	14/16	8	89943285	CTG	C															FAIL
MYC	NM_002467.6:c.211C>A	NP_002458.2:p.Leu71Met	NC_000008.11:g.127738428C>A	missense_variant	2/3	8	127738428	C	A													0.56857	0.71638	FAIL
MYC	NM_002467.6:c.218C>A	NP_002458.2:p.Thr73Asn	NC_000008.11:g.127738435C>A	missense_variant	2/3	8	127738435	C	A													0.85773	0.71638	FAIL
MYC	NM_002467.6:c.490C>G	NP_002458.2:p.Leu164Val	NC_000008.11:g.127738707C>G	missense_variant	2/3	8	127738707	C	G													0.55932	0.71638	FAIL
CDKN2A	NM_000077.5:c.225del	NP_000068.1:p.Ala76ProfsTer70	NC_000009.12:g.21971137del	frameshift_variant	2/3	9	21971133	CG	C															FAIL
CDKN2A	NM_000077.5:c.164_165insG	NP_000068.1:p.Ser56GlnfsTer64	NC_000009.12:g.21971197dup	frameshift_variant	2/3	9	21971194	G	GC															FAIL
CDKN2A	NM_000077.5:c.115_117del	NP_000068.1:p.Asn39del	NC_000009.12:g.21974712_21974714del	inframe_deletion	1/3	9	21974710	CGTT	C															FAIL
HNRNPK	NM_031263.4:c.534del	NP_112553.1:p.Lys179SerfsTer25	NC_000009.12:g.83972955del	frameshift_variant	10/17	9	83972954	TG	T															FAIL
TSC1	NM_000368.5:c.141_152del	NP_000359.1:p.Asp47_Leu50del	NC_000009.12:g.132927263_132927274del	inframe_deletion	4/23	9	132927258	TTCCAGGTAATAA	T
NOTCH1	NM_017617.5:c.4793G>C	NP_060087.3:p.Arg1598Pro	NC_000009.12:g.136504898C>G	missense_variant	26/34	9	136504898	C	G													0.62033	0.71638	FAIL
TRAF2	NM_021138.4:c.142C>T	NP_066961.2:p.Gln48Ter	NC_000009.12:g.136898882C>T	stop_gained	2/11	9	136898882	C	T													0.77057	0.71638	FAIL
GATA3	NM_001002295.2:c.1036dup	NP_001002295.1:p.Tyr346LeufsTer7	NC_000010.11:g.8069584dup	frameshift_variant	5/6	10	8069583	C	CT															FAIL
GATA3	NM_001002295.2:c.1079_1082del	NP_001002295.1:p.Glu360AlafsTer44	NC_000010.11:g.8073767_8073770del	frameshift_variant	6/6	10	8073761	AGAAG	A															FAIL
GATA3	NM_001002295.2:c.1183dup	NP_001002295.1:p.Ala395GlyfsTer113	NC_000010.11:g.8073871dup	frameshift_variant	6/6	10	8073869	C	CG															FAIL
PTEN	NM_000314.8:c.300_313del	NP_000305.3:p.Ile101Ter	NC_000010.11:g.87933059_87933072del	frameshift_variant	5/9	10	87933057	CTTATCAAACCCTTT	C
PTEN	NM_000314.8:c.497T>C	NP_000305.3:p.Val166Ala	NC_000010.11:g.87952122T>C	missense_variant	6/9	10	87952122	T	C													0.81546	0.71638	FAIL
MTOR	NM_004958.4:c.5917A>T	NP_004949.1:p.Ile1973Phe	NC_000001.11:g.11128120T>A	missense_variant	43/58	1	11128120	T	A													0.79702	0.71638	FAIL
CD58	NM_001779.3:c.1A>C	NP_001770.1:p.Met1?	NC_000001.11:g.116570972T>G	start_lost	1/6	1	116570972	T	G													0.33603	0.19353	FAIL
PTEN	NM_000314.8:c.703G>T	NP_000305.3:p.Glu235Ter	NC_000010.11:g.87957921G>T	stop_gained	7/9	10	87957921	G	T													0.83867	0.71638	PASS
PTEN	NM_000314.8:c.1008_1009del	NP_000305.3:p.Pro339LysfsTer3	NC_000010.11:g.87961100_87961101del	frameshift_variant	8/9	10	87961099	ACT	A															FAIL
NOTCH2	NM_024408.4:c.5192del	NP_077719.2:p.Gly1731AspfsTer7	NC_000001.11:g.119922259del	frameshift_variant	28/34	1	119922256	TC	T															FAIL
MEN1	NM_001370259.2:c.896_904del	NP_001357188.2:p.Leu299_Tyr302delinsHis	NC_000011.10:g.64807019_64807027del	inframe_deletion	6/10	11	64807018	TAGAGGGTGA	T
CCND1	NM_053056.3:c.131A>C	NP_444284.1:p.Tyr44Ser	NC_000011.10:g.69641444A>C	missense_variant	1/5	11	69641444	A	C													0.89858	0.71638	FAIL
BIRC3	NM_001165.5:c.1299_1302del	NP_001156.1:p.Arg434GlnfsTer12	NC_000011.10:g.102331216_102331219del	frameshift_variant	6/9	11	102331212	GAGAA	G															FAIL
RAD52	NM_134424.4:c.349-1G>A		NC_000012.12:g.927264C>T	splice_acceptor_variant		12	927264	C	T															PASS
PTPN6	NM_002831.6:c.435C>A	NP_002822.2:p.Phe145Leu	NC_000012.12:g.6954913C>A	missense_variant	4/16	12	6954913	C	A													0.13029	0.32564	FAIL
ETV6	NM_001987.5:c.149_150insCC	NP_001978.1:p.Pro51ArgfsTer17	NC_000012.12:g.11752565_11752566insCC	frameshift_variant	2/8	12	11752565	T	TCC
KRAS	NM_004985.5:c.204G>T	NP_004976.2:p.Arg68Ser	NC_000012.12:g.25227320C>A	missense_variant	3/5	12	25227320	C	A													0.45964	0.71638	FAIL
NTRK1	NM_002529.4:c.1999G>T	NP_002520.2:p.Gly667Cys	NC_000001.11:g.156879315G>T	missense_variant	15/17	1	156879315	G	T													0.89323	0.71638	FAIL
ARID2	NM_152641.4:c.3707dup	NP_689854.2:p.Phe1237IlefsTer4	NC_000012.12:g.45851830dup	frameshift_variant	15/21	12	45851825	T	TC															FAIL
KMT2D	NM_003482.4:c.11461del	NP_003473.3:p.Gln3821ArgfsTer9	NC_000012.12:g.49033248del	frameshift_variant	40/55	12	49033243	TG	T															FAIL
KMT2D	NM_003482.4:c.10975_10982del	NP_003473.3:p.Pro3659TyrfsTer13	NC_000012.12:g.49033723_49033730del	frameshift_variant	40/55	12	49033722	ACCCCCAGG	A
KMT2D	NM_003482.4:c.8464C>T	NP_003473.3:p.Gln2822Ter	NC_000012.12:g.49038892G>A	stop_gained	35/55	12	49038892	G	A													0.89545	0.71638	FAIL
KMT2D	NM_003482.4:c.6109+3A>T		NC_000012.12:g.49042086T>A	splice_donor_region_variant&intron_variant		12	49042086	T	A															FAIL
KMT2D	NM_003482.4:c.4555_4556insGACC	NP_003473.3:p.Leu1519ArgfsTer10	NC_000012.12:g.49046288_49046291dup	frameshift_variant	17/55	12	49046287	A	AGGTC
KMT2D	NM_003482.4:c.4149T>A	NP_003473.3:p.Cys1383Ter	NC_000012.12:g.49048052A>T	stop_gained	15/55	12	49048052	A	T													0.12403	0.28111	FAIL
KMT2D	NM_003482.4:c.3574del	NP_003473.3:p.Val1192TrpfsTer20	NC_000012.12:g.49050015del	frameshift_variant	12/55	12	49050013	AC	A															FAIL
KMT2D	NM_003482.4:c.839+2T>G		NC_000012.12:g.49053474A>C	splice_donor_variant		12	49053474	A	C															PASS
ERBB3	NM_001982.4:c.2938-1G>T		NC_000012.12:g.56099837G>T	splice_acceptor_variant		12	56099837	G	T							6.569e-06	2.412e-05	0	0	0	0			PASS
STAT6	NM_003153.5:c.1256A>T	NP_003144.3:p.Asp419Val	NC_000012.12:g.57102878T>A	missense_variant	12/22	12	57102878	T	A													0.87017	0.71638	FAIL
ALK	NM_004304.5:c.758_759insT	NP_004295.2:p.Leu256ProfsTer14	NC_000002.12:g.29717608dup	frameshift_variant	2/29	2	29717606	G	GA															FAIL
DTX1	NM_004416.3:c.1386+1del		NC_000012.12:g.113094948del	frameshift_variant&splice_region_variant	7/10	12	113094946	AG	A															PASS
TBX3	NM_005996.4:c.752_753insA	NP_005987.3:p.Tyr251Ter	NC_000012.12:g.114679557dup	stop_gained&frameshift_variant	3/7	12	114679556	G	GT															FAIL
HNF1A	NM_000545.8:c.142G>T	NP_000536.6:p.Glu48Ter	NC_000012.12:g.120978910G>T	stop_gained	1/10	12	120978910	G	T													0.73209	0.71638	FAIL
POLE	NM_006231.4:c.3061-8_3079del		NC_000012.12:g.132659493_132659519del	splice_acceptor_variant&coding_sequence_variant&intron_variant	26/49	12	132659490	GAGTCAGGCATGTTGGCTGCCTAGAGAA	G
BRCA2	NM_000059.4:c.9430_9465del	NP_000050.3:p.Ser3144_Phe3155del	NC_000013.11:g.32394862_32394897del	inframe_deletion	25/27	13	32394858	TTTTTCTGTGTTTTCTGCTAGTCCAAAAGAGGGCCAC	T
BRCA2	NM_000059.4:c.9437T>G	NP_000050.3:p.Phe3146Cys	NC_000013.11:g.32394869T>G	missense_variant	25/27	13	32394869	T	G													0.64857	0.71638	FAIL
FOXO1	NM_002015.4:c.-26_3del		NC_000013.11:g.40666212_40666240del	start_lost&5_prime_UTR_variant	1/3	13	40666209	CCATGGTGACCCCCGCCCCTCCCCCAGCCG	C
RB1	NM_000321.3:c.298_299del	NP_000312.2:p.Gly100AsnfsTer9	NC_000013.11:g.48342632_48342633del	frameshift_variant	3/27	13	48342629	TGG	T															FAIL
RB1	NM_000321.3:c.585G>T	NP_000312.2:p.Trp195Cys	NC_000013.11:g.48349001G>T	missense_variant	6/27	13	48349001	G	T													0.56640	0.71638	FAIL
RB1	NM_000321.3:c.1355del	NP_000312.2:p.Leu452CysfsTer5	NC_000013.11:g.48379616del	frameshift_variant	14/27	13	48379614	CT	C															FAIL
RB1	NM_000321.3:c.1960+5G>T		NC_000013.11:g.48456354G>T	splice_donor_5th_base_variant&intron_variant		13	48456354	G	T															FAIL
RB1	NM_000321.3:c.2490-3C>G		NC_000013.11:g.48473357C>G	splice_region_variant&splice_polypyrimidine_tract_variant&intron_variant		13	48473357	C	G															PASS
DIS3	NM_014953.5:c.1460A>G	NP_055768.3:p.Asp487Gly	NC_000013.11:g.72772202T>C	missense_variant	10/21	13	72772202	T	C													0.86479	0.71638	FAIL
FOXA1	NM_004496.5:c.707_715del	NP_004487.2:p.Asp236_Pro238del	NC_000014.9:g.37592073_37592081del	inframe_deletion	2/2	14	37592068	CCCGGCTTGT	C
MAX	NM_002382.5:c.296-2A>C		NC_000014.9:g.65076665T>G	splice_acceptor_variant		14	65076665	T	G															PASS
RANBP2	NM_006267.5:c.2130del	NP_006258.3:p.Leu711Ter	NC_000002.12:g.108753899del	frameshift_variant	15/29	2	108753898	AT	A															FAIL
MAX	NM_002382.5:c.2T>A	NP_002373.3:p.Met1?	NC_000014.9:g.65102338A>T	start_lost	1/5	14	65102338	A	T													0.75999	0.71638	FAIL
RAD51B	NM_133510.4:c.198+1G>C		NC_000014.9:g.67825578G>C	splice_donor_variant		14	67825578	G	C	1.258e-05	0	0	2.724e-05	0	0									PASS
AKT1	NM_001382430.1:c.145G>A	NP_001369359.1:p.Glu49Lys	NC_000014.9:g.104780118C>T	missense_variant	4/15	14	104780118	C	T													0.69242	0.71638	FAIL
INO80	NM_017553.3:c.3530G>A	NP_060023.1:p.Arg1177Gln	NC_000015.10:g.40997569C>T	missense_variant	29/36	15	40997569	C	T													0.83653	0.71638	FAIL
B2M	NM_004048.4:c.1A>C	NP_004039.1:p.Met1?	NC_000015.10:g.44711547A>C	start_lost	1/4	15	44711547	A	C													0.41277	0.32681	FAIL
ERCC3	NM_000122.2:c.2125C>T	NP_000113.1:p.Gln709Ter	NC_000002.12:g.127259388G>A	stop_gained	14/15	2	127259388	G	A													0.83859	0.71638	FAIL
SMAD3	NM_005902.4:c.1244G>C	NP_005893.1:p.Gly415Ala	NC_000015.10:g.67190502G>C	missense_variant	9/9	15	67190502	G	C													0.98499	0.71638	FAIL
NTRK3	NM_001012338.3:c.2057T>C	NP_001012338.1:p.Leu686Pro	NC_000015.10:g.87929267A>G	missense_variant	17/20	15	87929267	A	G													0.93598	0.71638	FAIL
CREBBP	NM_004380.3:c.5457C>A	NP_004371.2:p.Cys1819Ter	NC_000016.10:g.3729590G>T	stop_gained	31/31	16	3729590	G	T													0.69016	0.71638	FAIL
CREBBP	NM_004380.3:c.4507T>G	NP_004371.2:p.Tyr1503Asp	NC_000016.10:g.3736703A>C	missense_variant	27/31	16	3736703	A	C													0.96006	0.71638	FAIL
CREBBP	NM_004380.3:c.4506G>C	NP_004371.2:p.Trp1502Cys	NC_000016.10:g.3736704C>G	missense_variant	27/31	16	3736704	C	G													0.86479	0.71638	FAIL
CREBBP	NM_004380.3:c.4369T>G	NP_004371.2:p.Tyr1457Asp	NC_000016.10:g.3738584A>C	missense_variant	26/31	16	3738584	A	C													0.96006	0.71638	FAIL
CREBBP	NM_004380.3:c.3698+1G>T		NC_000016.10:g.3757287C>A	splice_donor_variant		16	3757287	C	A															PASS
CREBBP	NM_004380.3:c.2681_2682del	NP_004371.2:p.Ser894PhefsTer75	NC_000016.10:g.3770769_3770770del	frameshift_variant	14/31	16	3770767	AAG	A															FAIL
CREBBP	NM_004380.3:c.1253_1254insA	NP_004371.2:p.His418GlnfsTer9	NC_000016.10:g.3792058dup	frameshift_variant	5/31	16	3792057	A	AT															FAIL
GRIN2A	NM_001134407.3:c.2831C>G	NP_001127879.1:p.Ser944Ter	NC_000016.10:g.9764713G>C	stop_gained	13/13	16	9764713	G	C													0.96898	0.71638	FAIL
SOCS1	NM_003745.2:c.195_202del	NP_003736.1:p.Arg66AlafsTer48	NC_000016.10:g.11255277_11255284del	frameshift_variant	2/2	16	11255276	GTGATGCGC	G
PALB2	NM_024675.4:c.546_555del	NP_078951.2:p.Ser183IlefsTer7	NC_000016.10:g.23635991_23636000del	frameshift_variant	4/13	16	23635990	TTTTGCTACTG	T
CBFB	NM_022845.3:c.33del	NP_074036.1:p.Lys11AsnfsTer11	NC_000016.10:g.67029440del	frameshift_variant	1/6	16	67029439	AG	A															FAIL
CTCF	NM_006565.4:c.190G>T	NP_006556.1:p.Glu64Ter	NC_000016.10:g.67611022G>T	stop_gained	3/12	16	67611022	G	T													0.93978	0.71638	FAIL
TP53	NM_000546.6:c.1173del	NP_000537.3:p.Ser392GlnfsTer30	NC_000017.11:g.7669618del	frameshift_variant	11/11	17	7669617	AG	A															FAIL
TP53	NM_000546.6:c.1001G>T	NP_000537.3:p.Gly334Val	NC_000017.11:g.7670708C>A	missense_variant	10/11	17	7670708	C	A													0.75709	0.71638	FAIL
MTOR	NM_004958.4:c.4469+5G>T		NC_000001.11:g.11157147C>A	splice_donor_5th_base_variant&intron_variant		1	11157147	C	A															PASS
CASP8	NM_001372051.1:c.326C>G	NP_001358980.1:p.Ser109Ter	NC_000002.12:g.201271536C>G	stop_gained	3/9	2	201271536	C	G													0.44777	0.42656	FAIL
TP53	NM_000546.6:c.851_852del	NP_000537.3:p.Thr284ArgfsTer21	NC_000017.11:g.7673770_7673771del	frameshift_variant	8/11	17	7673767	CTG	C															FAIL
TP53	NM_000546.6:c.757_779del	NP_000537.3:p.Thr253GlnfsTer3	NC_000017.11:g.7674187_7674209del	frameshift_variant	7/11	17	7674183	GGAGTCTTCCAGTGTGATGATGGT	G
TP53	NM_000546.6:c.714_715insTGT	NP_000537.3:p.Cys238dup	NC_000017.11:g.7674249_7674251dup	inframe_insertion	7/11	17	7674248	T	TACA
TP53	NM_000546.6:c.637_644del	NP_000537.3:p.Arg213CysfsTer6	NC_000017.11:g.7674887_7674894del	frameshift_variant	6/11	17	7674886	ACTATGTCG	A
BARD1	NM_000465.4:c.1416del	NP_000456.2:p.His473ThrfsTer2	NC_000002.12:g.214767636del	frameshift_variant	6/11	2	214767633	GC	G															FAIL
TP53	NM_000546.6:c.517_518insGGAGGTTG	NP_000537.3:p.Val173GlyfsTer4	NC_000017.11:g.7675095_7675102dup	frameshift_variant	5/11	17	7675094	A	ACAACCTCC
TP53	NM_000546.6:c.454_455insACCCC	NP_000537.3:p.Pro152HisfsTer20	NC_000017.11:g.7675159_7675163dup	frameshift_variant	5/11	17	7675157	G	GGGGGT
PPARG	NM_138711.6:c.750G>A	NP_619725.3:p.Met250Ile	NC_000003.12:g.12416724G>A	missense_variant	7/8	3	12416724	G	A													0.82427	0.71638	FAIL
TP53	NM_000546.6:c.311_313del	NP_000537.3:p.Gln104_Gly105delinsArg	NC_000017.11:g.7676056_7676058del	inframe_deletion	4/11	17	7676055	CCCT	C															FAIL
MAP2K4	NM_003010.4:c.328C>T	NP_003001.1:p.Arg110Ter	NC_000017.11:g.12081465C>T	stop_gained	3/11	17	12081465	C	T	3.977e-06	0	0	8.793e-06	0	0							0.70134	0.71638	FAIL
NF1	NM_001042492.3:c.68T>G	NP_001035957.1:p.Ile23Arg	NC_000017.11:g.31155990T>G	missense_variant	2/58	17	31155990	T	G													0.80930	0.71638	FAIL
TGFBR2	NM_003242.6:c.1073T>A	NP_003233.4:p.Ile358Asn	NC_000003.12:g.30672256T>A	missense_variant	4/7	3	30672256	T	A													0.88267	0.71638	FAIL
CDK12	NM_016507.4:c.157_170del	NP_057591.2:p.Met53ProfsTer17	NC_000017.11:g.39462228_39462241del	frameshift_variant	1/14	17	39462224	AGACATGGGGTTGGT	A
ERBB2	NM_004448.4:c.2099_2100insCTTTCAGCCGCT	NP_004439.2:p.Leu700_Thr701insPheGlnProLeu	NC_000017.11:g.39723551_39723552insCTTTCAGCCGCT	inframe_insertion	18/27	17	39723544	G	GAGCCGCTCTTTC
BRCA1	NM_007294.4:c.5021T>A	NP_009225.1:p.Ile1674Asn	NC_000017.11:g.43067661A>T	missense_variant	16/23	17	43067661	A	T													0.53832	0.39380	FAIL
SPOP	NM_001007228.2:c.305T>A	NP_001007229.1:p.Phe102Tyr	NC_000017.11:g.49619281A>T	missense_variant	4/10	17	49619281	A	T													0.95528	0.71638	FAIL
TGFBR2	NM_003242.6:c.1151A>C	NP_003233.4:p.Asn384Thr	NC_000003.12:g.30672334A>C	missense_variant	4/7	3	30672334	A	C													0.95528	0.71638	FAIL
RAD51C	NM_058216.3:c.97C>G	NP_478123.1:p.Gln33Glu	NC_000017.11:g.58692740C>G	missense_variant	1/9	17	58692740	C	G													0.45411	0.71638	FAIL
CD79B	NM_000626.4:c.586T>G	NP_000617.1:p.Tyr196Asp	NC_000017.11:g.63929439A>C	missense_variant	5/6	17	63929439	A	C													0.62918	0.71638	FAIL
SOX9	NM_000346.4:c.1261_1262dup	NP_000337.1:p.Ser421ArgfsTer50	NC_000017.11:g.72124118_72124119dup	frameshift_variant	3/3	17	72124117	C	CAG
SMAD4	NM_005359.6:c.431C>G	NP_005350.1:p.Ser144Ter	NC_000018.10:g.51049301C>G	stop_gained	4/12	18	51049301	C	G													0.65880	0.71638	FAIL
SMAD4	NM_005359.6:c.754_757dup	NP_005350.1:p.Phe253TrpfsTer12	NC_000018.10:g.51058211_51058214dup	frameshift_variant	6/12	18	51058208	A	AATGG
TGFBR2	NM_003242.6:c.1263del	NP_003233.4:p.Ala422GlnfsTer9	NC_000003.12:g.30674113del	frameshift_variant	5/7	3	30674112	CT	C															FAIL
SMAD4	NM_005359.6:c.1478A>G	NP_005350.1:p.Asp493Gly	NC_000018.10:g.51078286A>G	missense_variant	12/12	18	51078286	A	G													0.93728	0.71638	FAIL
SMAD4	NM_005359.6:c.1611C>A	NP_005350.1:p.Asp537Glu	NC_000018.10:g.51078419C>A	missense_variant	12/12	18	51078419	C	A													0.31335	0.71638	FAIL
BCL2	NM_000633.3:c.178G>A	NP_000624.2:p.Ala60Thr	NC_000018.10:g.63318489C>T	missense_variant	2/3	18	63318489	C	T													0.25985	0.18532	FAIL
BCL2	NM_000633.3:c.-289C>G		NC_000018.10:g.63319176G>C	splice_region_variant&5_prime_UTR_variant	1/3	18	63319176	G	C															FAIL
STK11	NM_000455.5:c.85_115del	NP_000446.1:p.Ile29AlafsTer12	NC_000019.10:g.1206998_1207028del	frameshift_variant	1/10	19	1206993	ACCGCATCGACTCCACCGAGGTCATCTACCAG	A
STK11	NM_000455.5:c.890G>T	NP_000446.1:p.Arg297Met	NC_000019.10:g.1221976G>T	missense_variant	7/10	19	1221976	G	T													0.65211	0.71638	FAIL	Pathogenic	criteria provided, single submitter
MLH1	NM_000249.4:c.307-1G>T		NC_000003.12:g.37004400G>T	splice_acceptor_variant		3	37004400	G	T															PASS
GNA11	NM_002067.5:c.349G>T	NP_002058.2:p.Asp117Tyr	NC_000019.10:g.3113357G>T	missense_variant	3/7	19	3113357	G	T							6.569e-06	0	0	1.47e-05	0	0	0.55408	0.71638	FAIL
KEAP1	NM_203500.2:c.1408C>A	NP_987096.1:p.Arg470Ser	NC_000019.10:g.10489771G>T	missense_variant	4/6	19	10489771	G	T													0.29708	0.71638	FAIL
KLF2	NM_016270.4:c.401_419del	NP_057354.1:p.Tyr134Ter	NC_000019.10:g.16325541_16325559del	frameshift_variant	2/3	19	16325536	CGGCTACGGCTGCGCCCCCG	C
KLF2	NM_016270.4:c.797G>T	NP_057354.1:p.Arg266Leu	NC_000019.10:g.16325937G>T	missense_variant	2/3	19	16325937	G	T													0.96806	0.71638	FAIL
KLF2	NM_016270.4:c.805_806del	NP_057354.1:p.Thr269ArgfsTer30	NC_000019.10:g.16325945_16325946del	frameshift_variant	2/3	19	16325943	GCA	G															FAIL
KLF2	NM_016270.4:c.821G>A	NP_057354.1:p.Cys274Tyr	NC_000019.10:g.16325961G>A	missense_variant	2/3	19	16325961	G	A													0.96806	0.71638	FAIL
ARID1A	NM_006015.6:c.356_375del	NP_006006.3:p.Glu119GlyfsTer274	NC_000001.11:g.26696759_26696778del	frameshift_variant	1/20	1	26696758	GAGCCGCCCGGCGGCGGCGGT	G
MYD88	NM_002468.5:c.689G>A	NP_002459.3:p.Ser230Asn	NC_000003.12:g.38140801G>A	missense_variant	4/5	3	38140801	G	A	3.976e-06	0	0	0	2.891e-05	0							0.98030	0.71638	FAIL
KLF2	NM_016270.4:c.824G>C	NP_057354.1:p.Ser275Thr	NC_000019.10:g.16325964G>C	missense_variant	2/3	19	16325964	G	C													0.41888	0.71638	FAIL
JAK3	NM_000215.4:c.3208G>T	NP_000206.2:p.Val1070Phe	NC_000019.10:g.17826910C>A	missense_variant&splice_region_variant	24/24	19	17826910	C	A	0	0	0	0	0	0							0.27957	0.71638	FAIL
JAK3	NM_000215.4:c.2717C>A	NP_000206.2:p.Pro906His	NC_000019.10:g.17831762G>T	missense_variant	20/24	19	17831762	G	T													0.83653	0.71638	FAIL
CIC	NM_001386298.1:c.2879_2880del	NP_001373227.1:p.Pro960LeufsTer25	NC_000019.10:g.42286855_42286856del	frameshift_variant	3/21	19	42286852	ACC	A															FAIL
CIC	NM_001386298.1:c.3862_3863del	NP_001373227.1:p.Met1288GlyfsTer27	NC_000019.10:g.42289181_42289182del	frameshift_variant&splice_region_variant	9/21	19	42289180	GAT	G															PASS
PTPRT	NM_007050.6:c.2995C>T	NP_008981.4:p.Arg999Ter	NC_000020.11:g.42115303G>A	stop_gained	22/31	20	42115303	G	A	1.204e-05	0	0	8.849e-06	0	0							0.38841	0.24412	FAIL
PTPRT	NM_007050.6:c.1441G>T	NP_008981.4:p.Glu481Ter	NC_000020.11:g.42472275C>A	stop_gained	8/31	20	42472275	C	A													0.84067	0.71638	FAIL
PTPRT	NM_007050.6:c.1381C>T	NP_008981.4:p.Arg461Ter	NC_000020.11:g.42472335G>A	stop_gained	8/31	20	42472335	G	A													0.26407	0.36536	FAIL
GNAS-AS1			NC_000020.11:g.58854432_58854433del	upstream_gene_variant		20	58854430	GAT	G
NF2	NM_000268.4:c.143_147del	NP_000259.1:p.Asp48GlyfsTer36	NC_000022.11:g.29636779_29636783del	frameshift_variant	2/16	22	29636774	CTTTGA	C
NF2	NM_000268.4:c.618del	NP_000259.1:p.Glu206AspfsTer3	NC_000022.11:g.29658207del	frameshift_variant	7/16	22	29658205	GA	G															FAIL
EP300	NM_001429.4:c.1076_1091del	NP_001420.2:p.Gly359AlafsTer9	NC_000022.11:g.41127656_41127671del	frameshift_variant	4/31	22	41127653	ATGGGGAAGTGAGGCAG	A
EP300	NM_001429.4:c.1771A>G	NP_001420.2:p.Ile591Val	NC_000022.11:g.41140150A>G	missense_variant	9/31	22	41140150	A	G													0.94587	0.71638	FAIL
EP300	NM_001429.4:c.4351C>A	NP_001420.2:p.His1451Asn	NC_000022.11:g.41170470C>A	missense_variant	27/31	22	41170470	C	A													0.84782	0.71638	FAIL
TMSB4X	NM_021109.4:c.-16-1G>A		NC_000023.11:g.12976245G>A	splice_acceptor_variant		X	12976245	G	A															PASS
BCOR	NM_001123385.2:c.8C>G	NP_001116857.1:p.Ser3Ter	NC_000023.11:g.40077922G>C	stop_gained	2/15	X	40077922	G	C													0.77907	0.71638	FAIL
KDM6A	NM_001291415.2:c.658A>T	NP_001278344.1:p.Lys220Ter	NC_000023.11:g.45051712A>T	stop_gained	9/30	X	45051712	A	T													0.91934	0.71638	FAIL
KDM6A	NM_001291415.2:c.2696dup	NP_001278344.1:p.His900SerfsTer8	NC_000023.11:g.45070195dup	frameshift_variant	18/30	X	45070192	G	GC															FAIL
KDM6A	NM_001291415.2:c.3773del	NP_001278344.1:p.Pro1258GlnfsTer15	NC_000023.11:g.45089811del	frameshift_variant	26/30	X	45089809	TC	T															FAIL
KDM6A	NM_001291415.2:c.4128del	NP_001278344.1:p.Glu1377LysfsTer31	NC_000023.11:g.45107503del	frameshift_variant	28/30	X	45107499	CA	C															FAIL
RBM10	NM_005676.5:c.814del	NP_005667.2:p.Leu272CysfsTer36	NC_000023.11:g.47179408del	frameshift_variant	9/24	X	47179404	TC	T															FAIL
KDM5C	NM_004187.5:c.2344G>T	NP_004178.2:p.Glu782Ter	NC_000023.11:g.53198788C>A	stop_gained	16/26	X	53198788	C	A													0.63365	0.71638	PASS
AMER1	NM_152424.4:c.1144G>T	NP_689637.3:p.Glu382Ter	NC_000023.11:g.64192143C>A	stop_gained	2/2	X	64192143	C	A													0.37181	0.37556	FAIL
AR	NM_000044.6:c.2720T>G	NP_000035.2:p.Ile907Ser	NC_000023.11:g.67723798T>G	missense_variant	8/8	X	67723798	T	G													0.88732	0.71638	FAIL
ATRX	NM_000489.6:c.5529G>T	NP_000480.3:p.Gln1843His	NC_000023.11:g.77616650C>A	missense_variant	22/35	X	77616650	C	A													0.49873	0.71638	FAIL
ATRX	NM_000489.6:c.5371G>C	NP_000480.3:p.Asp1791His	NC_000023.11:g.77618883C>G	missense_variant	21/35	X	77618883	C	G													0.81005	0.71638	FAIL
ATRX	NM_000489.6:c.5270_5272+1del		NC_000023.11:g.77620396_77620399del	splice_donor_variant&coding_sequence_variant	20/35	X	77620393	ACACT	A															PASS
ATRX	NM_000489.6:c.3733_3734insA	NP_000480.3:p.Ser1245TyrfsTer4	NC_000023.11:g.77681522_77681523insT	frameshift_variant	9/35	X	77681522	G	GT															FAIL
ATRX	NM_000489.6:c.3409A>T	NP_000480.3:p.Arg1137Ter	NC_000023.11:g.77681847T>A	stop_gained	9/35	X	77681847	T	A													0.44821	0.71638	FAIL
ATRX	NM_000489.6:c.2892_2893insT	NP_000480.3:p.Ala965CysfsTer12	NC_000023.11:g.77682365dup	frameshift_variant	9/35	X	77682363	C	CA															FAIL
ATRX	NM_000489.6:c.2666_2667del	NP_000480.3:p.Ser889PhefsTer7	NC_000023.11:g.77682592_77682593del	frameshift_variant	9/35	X	77682588	AAG	A															FAIL
ATRX	NM_000489.6:c.1847A>G	NP_000480.3:p.Lys616Arg	NC_000023.11:g.77683409T>C	missense_variant	9/35	X	77683409	T	C													0.41172	0.22578	FAIL
ATRX	NM_000489.6:c.1512T>G	NP_000480.3:p.Tyr504Ter	NC_000023.11:g.77683744A>C	stop_gained	9/35	X	77683744	A	C													0.39263	0.71638	FAIL
ATRX	NM_000489.6:c.595-1G>C		NC_000023.11:g.77685007C>G	splice_acceptor_variant		X	77685007	C	G															PASS
ATRX	NM_000489.6:c.579del	NP_000480.3:p.Val194PhefsTer12	NC_000023.11:g.77688834del	frameshift_variant	7/35	X	77688832	CT	C															FAIL
ATRX	NM_000489.6:c.190-1G>A		NC_000023.11:g.77697636C>T	splice_acceptor_variant		X	77697636	C	T															PASS
BTK	NM_000061.3:c.586C>T	NP_000052.1:p.Gln196Ter	NC_000023.11:g.101362175G>A	stop_gained&splice_region_variant	7/19	X	101362175	G	A													0.54882	0.71638	FAIL
STAG2	NM_001042750.2:c.1840C>T	NP_001036215.1:p.Arg614Ter	NC_000023.11:g.124063866C>T	stop_gained	20/35	X	124063866	C	T													0.25769	0.42656	FAIL
SMARCA1	NM_001282874.2:c.1168-1G>T		NC_000023.11:g.129499842C>A	splice_acceptor_variant		X	129499842	C	A	0	0	0	0	0	0									PASS
SETD2	NM_014159.7:c.7099-5T>A		NC_000003.12:g.47042705A>T	splice_region_variant&splice_polypyrimidine_tract_variant&intron_variant		3	47042705	A	T															PASS
BCORL1	NM_001379451.1:c.428_432del	NP_001366380.1:p.Pro143GlnfsTer9	NC_000023.11:g.130013200_130013204del	frameshift_variant	4/14	X	130013195	GACTCC	G
RAD50	NM_005732.4:c.3475+5G>T		NC_000005.10:g.132637205G>T	splice_donor_5th_base_variant&intron_variant		5	132637205	G	T															FAIL
EGFR	NM_005228.5:c.2310_2311insGGT	NP_005219.2:p.Asp770_Asn771insGly	NC_000007.14:g.55181319_55181320insGGT	inframe_insertion	20/28	7	55181319	C	CGGT
ATM	NM_000051.4:c.7285G>T	NP_000042.3:p.Glu2429Ter	NC_000011.10:g.108329216G>T	stop_gained	49/63	11	108329216	G	T													0.61658	0.71638	PASS
SETD2	NM_014159.7:c.6929C>A	NP_054878.5:p.Ser2310Ter	NC_000003.12:g.47056855G>T	stop_gained	15/21	3	47056855	G	T													0.78460	0.71638	FAIL
MAX	NM_002382.5:c.64-1G>A		NC_000014.9:g.65093816C>T	splice_acceptor_variant		14	65093816	C	T															PASS
ZFHX3	NM_006885.4:c.6733del	NP_008816.3:p.Ser2245GlnfsTer10	NC_000016.10:g.72795950del	frameshift_variant	9/10	16	72795948	GA	G															FAIL
SRSF2	NM_001195427.2:c.284C>A	NP_001182356.1:p.Pro95His	NC_000017.11:g.76736877G>T	missense_variant	1/3	17	76736877	G	T	0.0001169	7.071e-05	5.679e-05	0.0001972	2.921e-05	6.569e-05	0.0001184	2.414e-05	0	0.0002355	0	0	0.76051	0.71638	FAIL
SETD2	NM_014159.7:c.6301_6302insA	NP_054878.5:p.Thr2101AsnfsTer5	NC_000003.12:g.47057483dup	frameshift_variant	15/21	3	47057482	G	GT															FAIL
SETD2	NM_014159.7:c.4846G>A	NP_054878.5:p.Asp1616Asn	NC_000003.12:g.47103417C>T	missense_variant	7/21	3	47103417	C	T													0.80594	0.71638	FAIL
SETD2	NM_014159.7:c.2548G>T	NP_054878.5:p.Glu850Ter	NC_000003.12:g.47122088C>A	stop_gained	3/21	3	47122088	C	A													0.52333	0.40164	FAIL
ARID1A	NM_006015.6:c.636C>A	NP_006006.3:p.Tyr212Ter	NC_000001.11:g.26697039C>A	stop_gained	1/20	1	26697039	C	A													0.35149	0.71638	FAIL
RHOA	NM_001664.4:c.54G>C	NP_001655.1:p.Lys18Asn	NC_000003.12:g.49375536C>G	missense_variant	2/5	3	49375536	C	G													0.41658	0.71638	FAIL
BAP1	NM_004656.4:c.332_361del	NP_004647.1:p.Thr111_Gly121delinsSer	NC_000003.12:g.52407972_52408001del	inframe_deletion	5/17	3	52407971	CCCTTGGTGAAGTCCTTCATGCGACTCAGGG	C
PBRM1	NR_175959.1:n.4241_4242insC		NC_000003.12:g.52563351dup	non_coding_transcript_exon_variant	26/32	3	52563349	A	AG															FAIL
PBRM1	NR_175959.1:n.3861del		NC_000003.12:g.52576598del	non_coding_transcript_exon_variant	24/32	3	52576592	CT	C															FAIL
PBRM1	NR_175959.1:n.2583_2584del		NC_000003.12:g.52609521_52609522del	non_coding_transcript_exon_variant	18/32	3	52609517	GAC	G															FAIL
EPHA3	NM_005233.6:c.578T>C	NP_005224.2:p.Val193Ala	NC_000003.12:g.89210284T>C	missense_variant	3/17	3	89210284	T	C													0.88732	0.71638	FAIL
PIK3CB	NM_006219.3:c.1408G>A	NP_006210.1:p.Glu470Lys	NC_000003.12:g.138707281C>T	missense_variant	11/24	3	138707281	C	T	4.308e-06	0	0	9.212e-06	0	0							0.78598	0.71638	FAIL
ATR	NM_001184.4:c.7522C>A	NP_001175.2:p.Pro2508Thr	NC_000003.12:g.142457737G>T	missense_variant	45/47	3	142457737	G	T													0.99689	0.71638	FAIL
ARID1A	NM_006015.6:c.961dup	NP_006006.3:p.Gln321ProfsTer79	NC_000001.11:g.26697364dup	frameshift_variant	1/20	1	26697360	G	GC															FAIL
ATR	NM_001184.4:c.5525G>T	NP_001175.2:p.Gly1842Val	NC_000003.12:g.142498630C>A	missense_variant	32/47	3	142498630	C	A													0.83445	0.71638	FAIL
ATR	NM_001184.4:c.3402del	NP_001175.2:p.Phe1134LeufsTer6	NC_000003.12:g.142542719del	frameshift_variant	17/47	3	142542712	TA	T							6.574e-06	2.415e-05	0	0	0	0			FAIL
ARID1A	NM_006015.6:c.1582C>T	NP_006006.3:p.Gln528Ter	NC_000001.11:g.26731383C>T	stop_gained	3/20	1	26731383	C	T													0.67632	0.71638	FAIL
PIK3CA	NM_006218.4:c.1396C>T	NP_006209.2:p.Pro466Ser	NC_000003.12:g.179210330C>T	missense_variant	8/21	3	179210330	C	T													0.81094	0.71638	FAIL
PIK3CA	NM_006218.4:c.2837G>A	NP_006209.2:p.Gly946Asp	NC_000003.12:g.179230277G>A	missense_variant	20/21	3	179230277	G	A													0.96939	0.71638	FAIL
TET2	NM_001127208.3:c.3137_3138del	NP_001120680.1:p.Leu1046HisfsTer11	NC_000004.12:g.105237079_105237080del	frameshift_variant	3/11	4	105237078	CTT	C															FAIL
TET2	NM_001127208.3:c.3646C>T	NP_001120680.1:p.Arg1216Ter	NC_000004.12:g.105243621C>T	stop_gained	6/11	4	105243621	C	T	1.927e-05	0	0	1.663e-05	0	4.391e-05	4.604e-05	4.83e-05	0	5.883e-05	0	0	0.50233	0.71638
ARID1A	NM_006015.6:c.1612C>T	NP_006006.3:p.Gln538Ter	NC_000001.11:g.26731413C>T	stop_gained	3/20	1	26731413	C	T													0.53733	0.71638	FAIL
FAT4	NM_001291303.3:c.8884A>T	NP_001278232.1:p.Lys2962Ter	NC_000004.12:g.125449894A>T	stop_gained	10/18	4	125449894	A	T													0.51035	0.38783	FAIL
FAT4	NM_001291303.3:c.9126G>A	NP_001278232.1:p.Trp3042Ter	NC_000004.12:g.125450136G>A	stop_gained	10/18	4	125450136	G	A													0.86883	0.71638	FAIL
FAT4	NM_001291303.3:c.10539T>G	NP_001278232.1:p.Thr3513%3D	NC_000004.12:g.125451549T>G	synonymous_variant	10/18	4	125451549	T	G	3.981e-06	0	0	0	0	0									FAIL
FAT1	NM_005245.4:c.10822G>A	NP_005236.2:p.Gly3608Arg	NC_000004.12:g.186603704C>T	missense_variant	19/27	4	186603704	C	T													0.86479	0.71638	FAIL
FAT1	NM_005245.4:c.10221del	NP_005236.2:p.Leu3408SerfsTer19	NC_000004.12:g.186606199del	frameshift_variant	17/27	4	186606198	GC	G															FAIL
FAT1	NM_005245.4:c.7314_7315insT	NP_005236.2:p.Val2439CysfsTer3	NC_000004.12:g.186619275dup	frameshift_variant	10/27	4	186619271	C	CA															FAIL
FAT1	NM_005245.4:c.7028C>A	NP_005236.2:p.Ser2343Ter	NC_000004.12:g.186619558G>T	stop_gained	10/27	4	186619558	G	T													0.54991	0.42656	FAIL
FAT1	NM_005245.4:c.4219G>T	NP_005236.2:p.Gly1407Ter	NC_000004.12:g.186633788C>A	stop_gained	7/27	4	186633788	C	A													0.41201	0.71638	FAIL
ARID1A	NM_006015.6:c.1661del	NP_006006.3:p.Pro554HisfsTer65	NC_000001.11:g.26731462del	frameshift_variant	3/20	1	26731460	GC	G															FAIL
PIK3R1	NM_181523.3:c.1033G>T	NP_852664.1:p.Glu345Ter	NC_000005.10:g.68293114G>T	stop_gained	9/16	5	68293114	G	T													0.99689	0.71638	FAIL
PIK3R1	NM_181523.3:c.1326_1340del	NP_852664.1:p.Glu443_Lys447del	NC_000005.10:g.68293735_68293749del	inframe_deletion	11/16	5	68293734	TTGAAGCTGTAGGGAA	T
PIK3R1	NM_181523.3:c.1636_1647dup	NP_852664.1:p.Glu546_Leu549dup	NC_000005.10:g.68295215_68295226dup	inframe_insertion	13/16	5	68295211	A	ATTGGAAGAAGAC
PIK3R1	NM_181523.3:c.1735_1745+2del		NC_000005.10:g.68295314_68295326del	splice_donor_variant&coding_sequence_variant	13/16	5	68295313	CCAATACTTGATGT	C
RAD17	NM_133338.3:c.21G>A	NP_579916.1:p.Trp7Ter	NC_000005.10:g.69373841G>A	stop_gained	5/19	5	69373841	G	A													0.73517	0.71638	FAIL
Gene: gene symbols in HUGO Gene Nomenclature; HGVSc: description of RNA sequence variant in HGVS nomenclature; HGVSp: description of protein sequence variant in HGVS nomenclature; HGVSg: description of DNA sequence variant in HGVS nomenclature; Consequence: calculated variant consequence; EXON: exon number; CHROM: chromosome; POS: variant genomic position in genome reference build 38; REF: refere…
