# Supplementary material for: Oncogenicity Variant Interpreter (OncoVI) Supports Harmonized Somatic Variant Interpretation in Precision Oncology
Source: J Mol Diagn. 2026 Apr 3;28(6):469–84. doi: 10.1016/j.jmoldx.2026.03.004 (PMC13269341; doi:10.1016/j.jmoldx.2026.03.004)
Supplement: Supplemental Table S6 [file mmc15.xlsx]

## Sheet: Supplementary Table 6
Supplemental Table S6. OncoVI performance stratified by gene classes and variant consequences.
SOP data set	Gene_Class	Concordance
	Oncogene	0.82
	Tumor suppressor	0.870968
SOP data set	Consequence	Concordance
	Missense	0.830986
	Truncating	0.777778
MTB data set	Gene_Class	Concordance
	Oncogene	0.8248
	Tumor suppressor	0.760122
MTB data set	Consequence	Concordance
	Missense	0.782479
	Truncating	0.494118
ClinVar data set	Gene_Class	Concordance
	Oncogene	0.760736
	Tumor suppressor	0.856828
ClinVar data set	Consequence	Concordance
	Missense	0.810714
	Truncating	0.875399
OncoVI performance stratified by gene classes and variant consequences. Description of data: OncoVI classification compared to the reference classification of the Standard Operating Procedure, Molecular Tumour Board, and Clinvar data sets of variants stratified by gene classes and variant consequences.
Variant: indicates the identifier of the variant; classification_ClinVar: indicates the classification of oncogenicity of the variant in ClinVar; classification_OncoVI: indicates the classification of oncogenicity given by OncoVI; variant_specific_score_OncoVI: indicates the variant-specific score given by OncoVI; criteria_OncoVI: indicates the criteria triggered by OncoVI.
