# Supplementary material for: Oncogenicity Variant Interpreter (OncoVI) Supports Harmonized Somatic Variant Interpretation in Precision Oncology
Source: J Mol Diagn. 2026 Apr 3;28(6):469–84. doi: 10.1016/j.jmoldx.2026.03.004 (PMC13269341; doi:10.1016/j.jmoldx.2026.03.004)
Supplement: Supplemental Table S7 [file mmc16.xlsx]

## Sheet: Supplementary Table 7
Supplemental Table S7. OncoVI classification of the 7,802 variants of the Molecular Tumour Board (MTB) data set.
	MTB_assessment	classification_OncoVI	variant_specific_score_OncoVI	criteria_OncoVI	OVS1_p	OS1_p	OS2_p	OS3_p	OM1_p	OM2_p	OM3_p	OM4_p	OP1_p	OP3_p	OP4_p	SBVS1_p	SBS1_p	SBS2_p	SBP1_p	SBP2_p
ABL1:p.Ala26Thr	VUS	VUS	2	OP1,OP4	0	0	0	0	0	0	0	0	1	0	1	0	0	0	0	0
ABL1:p.Lys14Arg	VUS	VUS	2	OP1,OP4	0	0	0	0	0	0	0	0	1	0	1	0	0	0	0	0
ABL2:c.157+2T>C	VUS	VUS	1	OP4	0	0	0	0	0	0	0	0	0	0	1	0	0	0	0	0
ABL2:p.Ala560Thr	VUS	VUS	2	OP1,OP4	0	0	0	0	0	0	0	0	1	0	1	0	0	0	0	0
ABL2:p.Ala607Val	VUS	VUS	2	OP1,OP4	0	0	0	0	0	0	0	0	1	0	1	0	0	0	0	0
ABL2:p.Arg180Gly	VUS	VUS	4	OM1,OP1,OP4	0	0	0	0	2	0	0	0	1	0	1	0	0	0	0	0
ABL2:p.Arg237His	VUS	VUS	4	OM1,OP1,OP4	0	0	0	0	2	0	0	0	1	0	1	0	0	0	0	0
ABL2:p.Arg413Cys	VUS	VUS	4	OM1,OP1,OP4	0	0	0	0	2	0	0	0	1	0	1	0	0	0	0	0
ABL2:p.Arg668Cys	VUS	VUS	2	OP1,OP4	0	0	0	0	0	0	0	0	1	0	1	0	0	0	0	0
ABL2:p.Asn192Ser	VUS	VUS	4	OM1,OP1,OP4	0	0	0	0	2	0	0	0	1	0	1	0	0	0	0	0
ABL2:p.Glu1004Gln	VUS	VUS	2	OP1,OP4	0	0	0	0	0	0	0	0	1	0	1	0	0	0	0	0
ABL2:p.Glu235Asp	VUS	VUS	4	OM1,OP1,OP4	0	0	0	0	2	0	0	0	1	0	1	0	0	0	0	0
ABL2:p.His941Pro	VUS	VUS	2	OP1,OP4	0	0	0	0	0	0	0	0	1	0	1	0	0	0	0	0
ABL2:p.Lys836AsnfsTer34	Likely Pathogenic	VUS	1	OP4	0	0	0	0	0	0	0	0	0	0	1	0	0	0	0	0
ABL2:p.Lys930Arg	Likely Benign	Likely Benign	-6	OP1,OP4,SBS1,SBS2	0	0	0	0	0	0	0	0	1	0	1	0	-4	-4	0	0
ABL2:p.Pro342Thr	Likely Benign	VUS	4	OM1,OP1,OP4	0	0	0	0	2	0	0	0	1	0	1	0	0	0	0	0
ABL2:p.Pro848Leu	VUS	VUS	1	OP4	0	0	0	0	0	0	0	0	0	0	1	0	0	0	0	0
ABL2:p.Pro996Arg	Likely Benign	Likely Benign	-2	OP1,OP4,SBS1	0	0	0	0	0	0	0	0	1	0	1	0	-4	0	0	0
ABL2:p.Ser1000Pro	Likely Benign	VUS	0	OP4,SBP1	0	0	0	0	0	0	0	0	0	0	1	0	0	0	-1	0
ABL2:p.Ser107Asn	VUS	VUS	4	OM1,OP1,OP4	0	0	0	0	2	0	0	0	1	0	1	0	0	0	0	0
ABL2:p.Ser1098Asn	Likely Benign	Likely Benign	-2	OP1,OP4,SBS1	0	0	0	0	0	0	0	0	1	0	1	0	-4	0	0	0
ABL2:p.Ser210Leu	VUS	VUS	4	OM1,OP1,OP4	0	0	0	0	2	0	0	0	1	0	1	0	0	0	0	0
ABL2:p.Ser311Arg	VUS	VUS	4	OM1,OP1,OP4	0	0	0	0	2	0	0	0	1	0	1	0	0	0	0	0
ABL2:p.Thr225Ile	VUS	VUS	4	OM1,OP1,OP4	0	0	0	0	2	0	0	0	1	0	1	0	0	0	0	0
ABL2:p.Thr286Lys	VUS	VUS	2	OP1,OP4	0	0	0	0	0	0	0	0	1	0	1	0	0	0	0	0
ABL2:p.Thr784Ser	Likely Benign	Likely Benign	-2	OP1,OP4,SBS2	0	0	0	0	0	0	0	0	1	0	1	0	0	-4	0	0
ABL2:p.Tyr486Ter	Likely Pathogenic	VUS	3	OM1,OP4	0	0	0	0	2	0	0	0	0	0	1	0	0	0	0	0
ACVR1:p.Ala15Gly	Likely Benign	Likely Benign	-6	OP1,OP4,SBS1,SBS2	0	0	0	0	0	0	0	0	1	0	1	0	-4	-4	0	0
ACVR1:p.Ala313Gly	VUS	VUS	4	OM1,OP1,OP4	0	0	0	0	2	0	0	0	1	0	1	0	0	0	0	0
ACVR1:p.Arg490His	VUS	VUS	4	OM1,OP1,OP4	0	0	0	0	2	0	0	0	1	0	1	0	0	0	0	0
ACVR1:p.Asp397Asn	VUS	VUS	4	OM1,OP1,OP4	0	0	0	0	2	0	0	0	1	0	1	0	0	0	0	0
ACVR1:p.Glu123Ala	VUS	VUS	2	OP1,OP4	0	0	0	0	0	0	0	0	1	0	1	0	0	0	0	0
ACVR1:p.Gly39Ser	VUS	VUS	4	OM1,OP1,OP4	0	0	0	0	2	0	0	0	1	0	1	0	0	0	0	0
ACVR1:p.Ser187Leu	VUS	VUS	4	OM1,OP1,OP4	0	0	0	0	2	0	0	0	1	0	1	0	0	0	0	0
ACVR1:p.Trp223Leu	VUS	VUS	4	OM1,OP1,OP4	0	0	0	0	2	0	0	0	1	0	1	0	0	0	0	0
ACVR1B:p.Arg201Cys	VUS	VUS	4	OM1,OP1,OP4	0	0	0	0	2	0	0	0	1	0	1	0	0	0	0	0
ACVR1B:p.Thr202Ile	VUS	VUS	4	OM1,OP1,OP4	0	0	0	0	2	0	0	0	1	0	1	0	0	0	0	0
ACVR1B:p.Tyr100Asp	VUS	VUS	2	OP1,OP4	0	0	0	0	0	0	0	0	1	0	1	0	0	0	0	0
ADGRA2:p.Ala127Thr	VUS	VUS	2	OP1,OP4	0	0	0	0	0	0	0	0	1	0	1	0	0	0	0	0
ADGRA2:p.Ala355Thr	Likely Benign	Likely Benign	-2	OP1,OP4,SBS1	0	0	0	0	0	0	0	0	1	0	1	0	-4	0	0	0
ADGRA2:p.Ala542Thr	VUS	VUS	2	OP1,OP4	0	0	0	0	0	0	0	0	1	0	1	0	0	0	0	0
ADGRA2:p.Ala681Thr	Likely Benign	Likely Benign	-6	OP1,OP4,SBS1,SBS2	0	0	0	0	0	0	0	0	1	0	1	0	-4	-4	0	0
ADGRA2:p.Ala837Val	VUS	VUS	2	OP1,OP4	0	0	0	0	0	0	0	0	1	0	1	0	0	0	0	0
ADGRA2:p.Arg402Trp	Likely Benign	VUS	0	OP4,SBP1	0	0	0	0	0	0	0	0	0	0	1	0	0	0	-1	0
ADGRA2:p.Arg564Lys	VUS	VUS	0	OP4,SBP1	0	0	0	0	0	0	0	0	0	0	1	0	0	0	-1	0
ADGRA2:p.Arg858Gln	Likely Benign	VUS	2	OP1,OP4	0	0	0	0	0	0	0	0	1	0	1	0	0	0	0	0
ADGRA2:p.Gln832Arg	VUS	VUS	0	OP4,SBP1	0	0	0	0	0	0	0	0	0	0	1	0	0	0	-1	0
ADGRA2:p.Gly1016Arg	Likely Benign	Likely Benign	-4	OP4,SBS2,SBP1	0	0	0	0	0	0	0	0	0	0	1	0	0	-4	-1	0
ADGRA2:p.Gly188Asp	VUS	VUS	2	OP1,OP4	0	0	0	0	0	0	0	0	1	0	1	0	0	0	0	0
ADGRA2:p.Gly391Ser	Likely Benign	VUS	0	OP4,SBP1	0	0	0	0	0	0	0	0	0	0	1	0	0	0	-1	0
ADGRA2:p.Gly407Ser	Likely Benign	VUS	2	OP1,OP4	0	0	0	0	0	0	0	0	1	0	1	0	0	0	0	0
ADGRA2:p.Leu1280Pro	VUS	VUS	2	OP1,OP4	0	0	0	0	0	0	0	0	1	0	1	0	0	0	0	0
ADGRA2:p.Leu925Pro	VUS	VUS	2	OP1,OP4	0	0	0	0	0	0	0	0	1	0	1	0	0	0	0	0
ADGRA2:p.Lys862Glu	VUS	VUS	2	OP1,OP4	0	0	0	0	0	0	0	0	1	0	1	0	0	0	0	0
ADGRA2:p.Phe128Leu	VUS	VUS	2	OP1,OP4	0	0	0	0	0	0	0	0	1	0	1	0	0	0	0	0
ADGRA2:p.Pro384Leu	VUS	VUS	2	OP1,OP4	0	0	0	0	0	0	0	0	1	0	1	0	0	0	0	0
ADGRA2:p.Pro870Thr	VUS	VUS	2	OP1,OP4	0	0	0	0	0	0	0	0	1	0	1	0	0	0	0	0
ADGRA2:p.Thr193Ala	VUS	VUS	4	OM1,OP1,OP4	0	0	0	0	2	0	0	0	1	0	1	0	0	0	0	0
ADGRA2:p.Thr348Ile	VUS	VUS	2	OP1,OP4	0	0	0	0	0	0	0	0	1	0	1	0	0	0	0	0
ADGRA2:p.Trp921Arg	VUS	VUS	2	OP1,OP4	0	0	0	0	0	0	0	0	1	0	1	0	0	0	0	0
ADGRA2:p.Val1146Ala	Likely Benign	Benign	-8	OP4,SBS1,SBS2,SBP1	0	0	0	0	0	0	0	0	0	0	1	0	-4	-4	-1	0
ADGRA2:p.Val320Met	Likely Benign	Likely Benign	-2	OM1,OP4,SBS1,SBP1	0	0	0	0	2	0	0	0	0	0	1	0	-4	0	-1	0
ADGRA2:p.Val541Met	Benign	Likely Benign	-3	OP1,SBS1	0	0	0	0	0	0	0	0	1	0	0	0	-4	0	0	0
ADGRA2:p.Val647Ile	Likely Benign	VUS	2	OP1,OP4	0	0	0	0	0	0	0	0	1	0	1	0	0	0	0	0
ADGRA2:p.Val772Met	VUS	VUS	2	OP1,OP4	0	0	0	0	0	0	0	0	1	0	1	0	0	0	0	0
AKT1:p.Asp323Asn	VUS	VUS	5	OM1,OP1,OP3,OP4	0	0	0	0	2	0	0	0	1	1	1	0	0	0	0	0
AKT1:p.Asp323Tyr	VUS	VUS	5	OM1,OP1,OP3,OP4	0	0	0	0	2	0	0	0	1	1	1	0	0	0	0	0
AKT1:p.Glu17Lys	Pathogenic	Oncogenic	10	OS1,OS2,OP1,OP4	0	4	4	0	0	0	0	0	1	0	1	0	0	0	0	0
AKT1:p.Glu85Lys	VUS	VUS	4	OM1,OP1,OP4	0	0	0	0	2	0	0	0	1	0	1	0	0	0	0	0
AKT1:p.Met306Thr	VUS	VUS	4	OM1,OP1,OP4	0	0	0	0	2	0	0	0	1	0	1	0	0	0	0	0
AKT1:p.Phe73Leu	VUS	VUS	4	OM1,OP1,OP4	0	0	0	0	2	0	0	0	1	0	1	0	0	0	0	0
AKT1:p.Ser266Leu	VUS	VUS	4	OM1,OP1,OP4	0	0	0	0	2	0	0	0	1	0	1	0	0	0	0	0
AKT1:p.Thr160Ala	VUS	VUS	4	OM1,OP1,OP4	0	0	0	0	2	0	0	0	1	0	1	0	0	0	0	0
AKT1:p.Thr211Ile	VUS	VUS	4	OM1,OP1,OP4	0	0	0	0	2	0	0	0	1	0	1	0	0	0	0	0
AKT1:p.Trp80Arg	Likely Pathogenic	VUS	4	OM1,OP1,OP4	0	0	0	0	2	0	0	0	1	0	1	0	0	0	0	0
AKT1:p.Trp80Cys	Likely Pathogenic	VUS	4	OM1,OP1,OP4	0	0	0	0	2	0	0	0	1	0	1	0	0	0	0	0
AKT1:p.Val106GlyfsTer2	Likely Pathogenic	VUS	3	OM1,OP4	0	0	0	0	2	0	0	0	0	0	1	0	0	0	0	0
AKT2:p.Arg208Lys	Likely Benign	VUS	2	OM1,OP4,SBP1	0	0	0	0	2	0	0	0	0	0	1	0	0	0	-1	0
AKT2:p.Asp324Asn	VUS	VUS	4	OM1,OP1,OP4	0	0	0	0	2	0	0	0	1	0	1	0	0	0	0	0
AKT2:p.Glu356Lys	VUS	VUS	4	OM1,OP1,OP4	0	0	0	0	2	0	0	0	1	0	1	0	0	0	0	0
AKT2:p.Gly234Arg	VUS	VUS	4	OM1,OP1,OP4	0	0	0	0	2	0	0	0	1	0	1	0	0	0	0	0
AKT2:p.Val187Ile	VUS	VUS	4	OM1,OP1,OP4	0	0	0	0	2	0	0	0	1	0	1	0	0	0	0	0
AKT3:c.948+2T>C	VUS	VUS	2	OP1,OP4	0	0	0	0	0	0	0	0	1	0	1	0	0	0	0	0
AKT3:p.Arg142Thr	VUS	VUS	4	OM1,OP1,OP4	0	0	0	0	2	0	0	0	1	0	1	0	0	0	0	0
AKT3:p.Arg367Pro	VUS	VUS	4	OM1,OP1,OP4	0	0	0	0	2	0	0	0	1	0	1	0	0	0	0	0
AKT3:p.Arg388Cys	VUS	VUS	4	OM1,OP1,OP4	0	0	0	0	2	0	0	0	1	0	1	0	0	0	0	0
AKT3:p.Glu311Gly	VUS	VUS	4	OM1,OP1,OP4	0	0	0	0	2	0	0	0	1	0	1	0	0	0	0	0
AKT3:p.Glu429Lys	VUS	VUS	4	OM1,OP1,OP4	0	0	0	0	2	0	0	0	1	0	1	0	0	0	0	0
AKT3:p.His205Leu	VUS	VUS	4	OM1,OP1,OP4	0	0	0	0	2	0	0	0	1	0	1	0	0	0	0	0
AKT3:p.His236Asn	VUS	VUS	4	OM1,OP1,OP4	0	0	0	0	2	0	0	0	1	0	1	0	0	0	0	0
AKT3:p.Leu418AlafsTer6	Likely Pathogenic	VUS	3	OM1,OP4	0	0	0	0	2	0	0	0	0	0	1	0	0	0	0	0
AKT3:p.Lys41Ile	VUS	VUS	4	OM1,OP1,OP4	0	0	0	0	2	0	0	0	1	0	1	0	0	0	0	0
AKT3:p.Tyr452LeufsTer2	VUS	VUS	3	OM1,OP4	0	0	0	0	2	0	0	0	0	0	1	0	0	0	0	0
AKT3:p.Val335Leu	VUS	VUS	4	OM1,OP1,OP4	0	0	0	0	2	0	0	0	1	0	1	0	0	0	0	0
ALK:c.1414+1G>A	Likely Pathogenic	VUS	2	OP1,OP4	0	0	0	0	0	0	0	0	1	0	1	0	0	0	0	0
ALK:c.3939-1G>T	Likely Pathogenic	VUS	1	OP4	0	0	0	0	0	0	0	0	0	0	1	0	0	0	0	0
ALK:p.Ala1601Thr	VUS	VUS	0	OP4,SBP1	0	0	0	0	0	0	0	0	0	0	1	0	0	0	-1	0
ALK:p.Ala3Val	VUS	VUS	0	OP4,SBP1	0	0	0	0	0	0	0	0	0	0	1	0	0	0	-1	0
ALK:p.Ala68Val	VUS	VUS	4	OM1,OP1,OP4	0	0	0	0	2	0	0	0	1	0	1	0	0	0	0	0
ALK:p.Arg311His	Benign	VUS	2	OM1,OP4,SBP1	0	0	0	0	2	0	0	0	0	0	1	0	0	0	-1	0
ALK:p.Arg401Ter	Likely Pathogenic	VUS	4	OM1,OP1,OP4	0	0	0	0	2	0	0	0	1	0	1	0	0	0	0	0
ALK:p.Gln1134Leu	VUS	VUS	4	OM1,OP1,OP4	0	0	0	0	2	0	0	0	1	0	1	0	0	0	0	0
ALK:p.Glu1400Asp	Likely Benign	VUS	0	OP4,SBP1	0	0	0	0	0	0	0	0	0	0	1	0	0	0	-1	0
ALK:p.Glu296Lys	Likely Benign	VUS	0	OM1,OP1,OP4,SBS2	0	0	0	0	2	0	0	0	1	0	1	0	0	-4	0	0
ALK:p.Glu465Lys	VUS	VUS	4	OM1,OP1,OP4	0	0	0	0	2	0	0	0	1	0	1	0	0	0	0	0
ALK:p.Glu483Lys	VUS	VUS	2	OM1,OP4,SBP1	0	0	0	0	2	0	0	0	0	0	1	0	0	0	-1	0
ALK:p.Gly1202Arg	Pathogenic	Likely Oncogenic	6	OS1,OP1,OP4	0	4	0	0	0	0	0	0	1	0	1	0	0	0	0	0
ALK:p.Gly1580Arg	VUS	VUS	2	OP1,OP4	0	0	0	0	0	0	0	0	1	0	1	0	0	0	0	0
ALK:p.Gly428Glu	VUS	VUS	2	OP1,OP4	0	0	0	0	0	0	0	0	1	0	1	0	0	0	0	0
ALK:p.Leu1033Pro	VUS	VUS	2	OP1,OP4	0	0	0	0	0	0	0	0	1	0	1	0	0	0	0	0
ALK:p.Leu1325Phe	VUS	VUS	4	OM1,OP1,OP4	0	0	0	0	2	0	0	0	1	0	1	0	0	0	0	0
ALK:p.Leu322Phe	VUS	VUS	4	OM1,OP1,OP4	0	0	0	0	2	0	0	0	1	0	1	0	0	0	0	0
ALK:p.Leu376Ile	VUS	VUS	4	OM1,OP1,OP4	0	0	0	0	2	0	0	0	1	0	1	0	0	0	0	0
ALK:p.Lys1101Asn	VUS	VUS	2	OP1,OP4	0	0	0	0	0	0	0	0	1	0	1	0	0	0	0	0
ALK:p.Lys1612Arg	VUS	VUS	0	OP4,SBP1	0	0	0	0	0	0	0	0	0	0	1	0	0	0	-1	0
ALK:p.Phe1245Cys	Pathogenic	Likely Oncogenic	8	OS1,OM3,OP1,OP4	0	4	0	0	0	0	2	0	1	0	1	0	0	0	0	0
ALK:p.Phe220Leu	VUS	VUS	2	OM1,OP4,SBP1	0	0	0	0	2	0	0	0	0	0	1	0	0	0	-1	0
ALK:p.Pro157Ser	Likely Benign	VUS	4	OM1,OP1,OP4	0	0	0	0	2	0	0	0	1	0	1	0	0	0	0	0
ALK:p.Ser341Ile	VUS	VUS	4	OM1,OP1,OP4	0	0	0	0	2	0	0	0	1	0	1	0	0	0	0	0
ALK:p.Ser62Leu	VUS	VUS	4	OM1,OP1,OP4	0	0	0	0	2	0	0	0	1	0	1	0	0	0	0	0
ALK:p.Thr1012Met	Likely Benign	Likely Benign	-2	OM1,OP4,SBS2,SBP1	0	0	0	0	2	0	0	0	0	0	1	0	0	-4	-1	0
ALK:p.Thr674Ile	VUS	VUS	0	OP4,SBP1	0	0	0	0	0	0	0	0	0	0	1	0	0	0	-1	0
ALK:p.Thr680Ile	Likely Benign	Benign	-7	OP1,SBS1,SBS2	0	0	0	0	0	0	0	0	1	0	0	0	-4	-4	0	0
ALK:p.Trp1320Arg	VUS	VUS	4	OM1,OP1,OP4	0	0	0	0	2	0	0	0	1	0	1	0	0	0	0	0
ALK:p.Trp177Arg	VUS	VUS	4	OM1,OP1,OP4	0	0	0	0	2	0	0	0	1	0	1	0	0	0	0	0
ALK:p.Val476Ala	Benign	Benign	-9	SBS1,SBS2,SBP1	0	0	0	0	0	0	0	0	0	0	0	0	-4	-4	-1	0
ALK:p.Val526Phe	Likely Benign	VUS	2	OM1,OP4,SBP1	0	0	0	0	2	0	0	0	0	0	1	0	0	0	-1	0
ALK:p.Val811Met	VUS	VUS	4	OM1,OP1,OP4	0	0	0	0	2	0	0	0	1	0	1	0	0	0	0	0
ALOX12B:p.Ala91Val	VUS	VUS	4	OM1,OP1,OP4	0	0	0	0	2	0	0	0	1	0	1	0	0	0	0	0
ALOX12B:p.Arg174Pro	Likely Benign	VUS	2	OM1,OP4,SBP1	0	0	0	0	2	0	0	0	0	0	1	0	0	0	-1	0
ALOX12B:p.Arg442Trp	VUS	VUS	2	OM1,OP4,SBP1	0	0	0	0	2	0	0	0	0	0	1	0	0	0	-1	0
ALOX12B:p.Arg643Arg	Likely Benign	VUS	3	OM1,OP4	0	0	0	0	2	0	0	0	0	0	1	0	0	0	0	0
ALOX12B:p.Arg95His	VUS	VUS	2	OM1,OP4,SBP1	0	0	0	0	2	0	0	0	0	0	1	0	0	0	-1	0
ALOX12B:p.Asn483Ser	VUS	VUS	4	OM1,OP1,OP4	0	0	0	0	2	0	0	0	1	0	1	0	0	0	0	0
ALOX12B:p.Asp228Asn	VUS	VUS	2	OM1,OP4,SBP1	0	0	0	0	2	0	0	0	0	0	1	0	0	0	-1	0
ALOX12B:p.Asp675Asn	VUS	VUS	2	OM1,OP4,SBP1	0	0	0	0	2	0	0	0	0	0	1	0	0	0	-1	0
ALOX12B:p.Glu176Lys	Likely Benign	VUS	2	OM1,OP4,SBP1	0	0	0	0	2	0	0	0	0	0	1	0	0	0	-1	0
ALOX12B:p.Gly449Arg	Likely Benign	VUS	2	OM1,OP4,SBP1	0	0	0	0	2	0	0	0	0	0	1	0	0	0	-1	0
ALOX12B:p.Gly465Val	Likely Benign	VUS	2	OM1,OP4,SBP1	0	0	0	0	2	0	0	0	0	0	1	0	0	0	-1	0
ALOX12B:p.Phe195Leu	Likely Benign	VUS	2	OM1,OP4,SBP1	0	0	0	0	2	0	0	0	0	0	1	0	0	0	-1	0
ALOX12B:p.Pro127Ser	Benign	Benign	-7	OM1,SBS1,SBS2,SBP1	0	0	0	0	2	0	0	0	0	0	0	0	-4	-4	-1	0
AMER1:p.Ala29Thr	Likely Benign	Likely Benign	-4	OP4,SBS1,SBP1	0	0	0	0	0	0	0	0	0	0	1	0	-4	0	-1	0
AMER1:p.Arg350Ter	Likely Pathogenic	Oncogenic	10	OVS1,OP1,OP4	8	0	0	0	0	0	0	0	1	0	1	0	0	0	0	0
AMER1:p.Arg358Ter	Pathogenic	Oncogenic	16	OVS1,OS2,OS3,OP4,SBP1	8	0	4	4	0	0	0	0	0	0	1	0	0	0	-1	0
AMER1:p.Arg497Ter	Pathogenic	Oncogenic	14	OVS1,OS2,OP1,OP4	8	0	4	0	0	0	0	0	1	0	1	0	0	0	0	0
AMER1:p.Arg626Ter	VUS	Likely Oncogenic	8	OVS1,OP4,SBP1	8	0	0	0	0	0	0	0	0	0	1	0	0	0	-1	0
AMER1:p.Asp793Asn	VUS	VUS	0	OP4,SBP1	0	0	0	0	0	0	0	0	0	0	1	0	0	0	-1	0
AMER1:p.Glu371Asp	VUS	VUS	0	OP4,SBP1	0	0	0	0	0	0	0	0	0	0	1	0	0	0	-1	0
AMER1:p.Glu734Ter	Likely Pathogenic	Likely Oncogenic	8	OVS1,OP4,SBP1	8	0	0	0	0	0	0	0	0	0	1	0	0	0	-1	0
AMER1:p.Glu937Gly	VUS	VUS	0	OP4,SBP1	0	0	0	0	0	0	0	0	0	0	1	0	0	0	-1	0
AMER1:p.Gly738Val	VUS	VUS	0	OP4,SBP1	0	0	0	0	0	0	0	0	0	0	1	0	0	0	-1	0
AMER1:p.His134Pro	Benign	Likely Benign	-4	OP4,SBS2,SBP1	0	0	0	0	0	0	0	0	0	0	1	0	0	-4	-1	0
AMER1:p.Lys357Asn	VUS	VUS	0	OP4,SBP1	0	0	0	0	0	0	0	0	0	0	1	0	0	0	-1	0
AMER1:p.Phe173LeufsTer36	Likely Pathogenic	Likely Oncogenic	9	OVS1,OP4	8	0	0	0	0	0	0	0	0	0	1	0	0	0	0	0
AMER1:p.Pro884Leu	Likely Benign	Likely Benign	-2	OP1,OP4,SBS2	0	0	0	0	0	0	0	0	1	0	1	0	0	-4	0	0
AMER1:p.Ser474HisfsTer6	Likely Pathogenic	Likely Oncogenic	9	OVS1,OP4	8	0	0	0	0	0	0	0	0	0	1	0	0	0	0	0
AMER1:p.Thr747Asn	VUS	VUS	2	OP1,OP4	0	0	0	0	0	0	0	0	1	0	1	0	0	0	0	0
ANKRD11:p.Ala1193Thr	Likely Benign	VUS	0	OP4,SBP1	0	0	0	0	0	0	0	0	0	0	1	0	0	0	-1	0
ANKRD11:p.Ala1780Thr	Benign	Likely Benign	-4	OP4,SBS2,SBP1	0	0	0	0	0	0	0	0	0	0	1	0	0	-4	-1	0
ANKRD11:p.Ala2265ArgfsTer8	Likely Pathogenic	Likely Oncogenic	9	OVS1,OP4	8	0	0	0	0	0	0	0	0	0	1	0	0	0	0	0
ANKRD11:p.Ala2266Val	Likely Benign	Likely Benign	-4	OP4,SBS2,SBP1	0	0	0	0	0	0	0	0	0	0	1	0	0	-4	-1	0
ANKRD11:p.Ala430Ser	VUS	VUS	0	OP4,SBP1	0	0	0	0	0	0	0	0	0	0	1	0	0	0	-1	0
ANKRD11:p.Ala531Thr	Likely Benign	VUS	2	OP1,OP4	0	0	0	0	0	0	0	0	1	0	1	0	0	0	0	0
ANKRD11:p.Ala615Val	Likely Benign	Likely Benign	-4	OP4,SBS2,SBP1	0	0	0	0	0	0	0	0	0	0	1	0	0	-4	-1	0
ANKRD11:p.Ala64Thr	VUS	Likely Benign	-4	OP4,SBS2,SBP1	0	0	0	0	0	0	0	0	0	0	1	0	0	-4	-1	0
ANKRD11:p.Arg1512His	VUS	Likely Benign	-4	OP4,SBS2,SBP1	0	0	0	0	0	0	0	0	0	0	1	0	0	-4	-1	0
ANKRD11:p.Arg1519Gly	VUS	VUS	2	OP1,OP4	0	0	0	0	0	0	0	0	1	0	1	0	0	0	0	0
ANKRD11:p.Arg2249Cys	Likely Benign	Likely Benign	-4	OP4,SBS2,SBP1	0	0	0	0	0	0	0	0	0	0	1	0	0	-4	-1	0
ANKRD11:p.Arg92Gln	VUS	Likely Benign	-2	OP1,OP4,SBS2	0	0	0	0	0	0	0	0	1	0	1	0	0	-4	0	0
ANKRD11:p.Asn275Ser	Benign	Likely Benign	-4	OP4,SBS2,SBP1	0	0	0	0	0	0	0	0	0	0	1	0	0	-4	-1	0
ANKRD11:p.Asn318Asp	VUS	VUS	2	OP1,OP4	0	0	0	0	0	0	0	0	1	0	1	0	0	0	0	0
ANKRD11:p.Asp1104ArgfsTer2	Likely Pathogenic	Likely Oncogenic	9	OVS1,OP4	8	0	0	0	0	0	0	0	0	0	1	0	0	0	0	0
ANKRD11:p.Asp1117Glu	VUS	VUS	2	OP1,OP4	0	0	0	0	0	0	0	0	1	0	1	0	0	0	0	0
ANKRD11:p.Asp2042Gly	Likely Benign	Likely Benign	-4	OP4,SBS2,SBP1	0	0	0	0	0	0	0	0	0	0	1	0	0	-4	-1	0
ANKRD11:p.Asp847Asn	Likely Benign	VUS	2	OP1,OP4	0	0	0	0	0	0	0	0	1	0	1	0	0	0	0	0
ANKRD11:p.Gln837Ter	Likely Pathogenic	Oncogenic	10	OVS1,OP1,OP4	8	0	0	0	0	0	0	0	1	0	1	0	0	0	0	0
ANKRD11:p.Glu1294Gln	VUS	Likely Benign	-2	OP1,OP4,SBS2	0	0	0	0	0	0	0	0	1	0	1	0	0	-4	0	0
ANKRD11:p.Glu1413Lys	Likely Benign	Likely Benign	-2	OP1,OP4,SBS2	0	0	0	0	0	0	0	0	1	0	1	0	0	-4	0	0
ANKRD11:p.Glu207Ter	Likely Pathogenic	Oncogenic	10	OVS1,OP1,OP4	8	0	0	0	0	0	0	0	1	0	1	0	0	0	0	0
ANKRD11:p.Glu2574Gln	VUS	VUS	2	OP1,OP4	0	0	0	0	0	0	0	0	1	0	1	0	0	0	0	0
ANKRD11:p.Glu2612Lys	VUS	VUS	2	OP1,OP4	0	0	0	0	0	0	0	0	1	0	1	0	0	0	0	0
ANKRD11:p.Gly101Arg	VUS	VUS	2	OP1,OP4	0	0	0	0	0	0	0	0	1	0	1	0	0	0	0	0
ANKRD11:p.Gly1965AlafsTer7	VUS	Likely Oncogenic	9	OVS1,OP4	8	0	0	0	0	0	0	0	0	0	1	0	0	0	0	0
ANKRD11:p.His1246Leu	Likely Benign	VUS	0	OP4,SBP1	0	0	0	0	0	0	0	0	0	0	1	0	0	0	-1	0
ANKRD11:p.His1744Leu	VUS	VUS	2	OP1,OP4	0	0	0	0	0	0	0	0	1	0	1	0	0	0	0	0
ANKRD11:p.Leu2072Phe	VUS	VUS	0	OP4,SBP1	0	0	0	0	0	0	0	0	0	0	1	0	0	0	-1	0
ANKRD11:p.Lys1012del	VUS	VUS	4	OM2,OP3,OP4	0	0	0	0	0	2	0	0	0	1	1	0	0	0	0	0
ANKRD11:p.Lys38Gln	VUS	VUS	2	OP1,OP4	0	0	0	0	0	0	0	0	1	0	1	0	0	0	0	0
ANKRD11:p.Met386_Tyr391del	VUS	VUS	3	OM2,OP4	0	0	0	0	0	2	0	0	0	0	1	0	0	0	0	0
ANKRD11:p.Phe842Leu	VUS	VUS	2	OP1,OP4	0	0	0	0	0	0	0	0	1	0	1	0	0	0	0	0
ANKRD11:p.Pro1643Leu	VUS	VUS	0	OP4,SBP1	0	0	0	0	0	0	0	0	0	0	1	0	0	0	-1	0
ANKRD11:p.Pro1837Ser	Likely Benign	Likely Benign	-4	OP4,SBS2,SBP1	0	0	0	0	0	0	0	0	0	0	1	0	0	-4	-1	0
ANKRD11:p.Pro2097Leu	Likely Benign	VUS	2	OP1,OP4	0	0	0	0	0	0	0	0	1	0	1	0	0	0	0	0
ANKRD11:p.Pro931Ala	VUS	VUS	2	OP1,OP4	0	0	0	0	0	0	0	0	1	0	1	0	0	0	0	0
ANKRD11:p.Ser1032Thr	VUS	VUS	2	OP1,OP4	0	0	0	0	0	0	0	0	1	0	1	0	0	0	0	0
ANKRD11:p.Ser1615Ala	VUS	VUS	2	OP1,OP4	0	0	0	0	0	0	0	0	1	0	1	0	0	0	0	0
ANKRD11:p.Ser478Pro	VUS	VUS	2	OP1,OP4	0	0	0	0	0	0	0	0	1	0	1	0	0	0	0	0
ANKRD11:p.Thr1146Met	Likely Benign	Likely Benign	-4	OP4,SBS2,SBP1	0	0	0	0	0	0	0	0	0	0	1	0	0	-4	-1	0
ANKRD11:p.Thr1326Met	Likely Benign	Likely Benign	-2	OP1,OP4,SBS2	0	0	0	0	0	0	0	0	1	0	1	0	0	-4	0	0
ANKRD11:p.Thr136Pro	VUS	VUS	2	OP1,OP4	0	0	0	0	0	0	0	0	1	0	1	0	0	0	0	0
ANKRD11:p.Thr297Met	Likely Benign	Likely Benign	-2	OP1,OP4,SBS2	0	0	0	0	0	0	0	0	1	0	1	0	0	-4	0	0
ANKRD11:p.Thr39Ile	Likely Benign	VUS	2	OP1,OP4	0	0	0	0	0	0	0	0	1	0	1	0	0	0	0	0
ANKRD11:p.Thr410Met	VUS	VUS	2	OP1,OP4	0	0	0	0	0	0	0	0	1	0	1	0	0	0	0	0
ANKRD11:p.Thr680Ser	Benign	Benign	-9	SBS1,SBS2,SBP1	0	0	0	0	0	0	0	0	0	0	0	0	-4	-4	-1	0
ANKRD11:p.Trp2120Ter	Likely Pathogenic	Oncogenic	10	OVS1,OP1,OP4	8	0	0	0	0	0	0	0	1	0	1	0	0	0	0	0
ANKRD11:p.Val1875Ile	VUS	VUS	0	OP4,SBP1	0	0	0	0	0	0	0	0	0	0	1	0	0	0	-1	0
ANKRD11:p.Val216Ile	Likely Benign	Likely Benign	-2	OP1,OP4,SBS2	0	0	0	0	0	0	0	0	1	0	1	0	0	-4	0	0
ANKRD26:c.1269+7T>A	Likely Benign	VUS	1	OP4	0	0	0	0	0	0	0	0	0	0	1	0	0	0	0	0
ANKRD26:c.1269+8_1269+12del	Likely Benign	VUS	1	OP4	0	0	0	0	0	0	0	0	0	0	1	0	0	0	0	0
ANKRD26:c.1564+6T>C	Benign	Benign	-8	SBS1,SBS2	0	0	0	0	0	0	0	0	0	0	0	0	-4	-4	0	0
ANKRD26:c.1986-4_1986-3del	Likely Benign	Likely Benign	-2	OP1,OP4,SBS1	0	0	0	0	0	0	0	0	1	0	1	0	-4	0	0	0
ANKRD26:c.2375+6A>G	Benign	VUS	1	OP4	0	0	0	0	0	0	0	0	0	0	1	0	0	0	0	0
ANKRD26:c.2376-4G>A	Likely Benign	Benign	-15	OP4,SBVS1,SBS1,SBS2	0	0	0	0	0	0	0	0	0	0	1	-8	-4	-4	0	0
ANKRD26:c.3655-4T>C	Benign	Benign	-7	OP4,SBS1,SBS2	0	0	0	0	0	0	0	0	0	0	1	0	-4	-4	0	0
ANKRD26:p.Ala1157Thr	VUS	VUS	2	OM1,OP4,SBP1	0	0	0	0	2	0	0	0	0	0	1	0	0	0	-1	0
ANKRD26:p.Ala472Thr	VUS	VUS	2	OP1,OP4	0	0	0	0	0	0	0	0	1	0	1	0	0	0	0	0
ANKRD26:p.Ala56Val	VUS	VUS	2	OM1,OP4,SBP1	0	0	0	0	2	0	0	0	0	0	1	0	0	0	-1	0
ANKRD26:p.Arg1020Cys	VUS	VUS	2	OM1,OP4,SBP1	0	0	0	0	2	0	0	0	0	0	1	0	0	0	-1	0
ANKRD26:p.Arg1639Gln	Likely Benign	VUS	0	OP4,SBP1	0	0	0	0	0	0	0	0	0	0	1	0	0	0	-1	0
ANKRD26:p.Arg304Thr	VUS	VUS	2	OM1,OP4,SBP1	0	0	0	0	2	0	0	0	0	0	1	0	0	0	-1	0
ANKRD26:p.Arg401Ile	VUS	VUS	3	OM1,OP4	0	0	0	0	2	0	0	0	0	0	1	0	0	0	0	0
ANKRD26:p.Arg492Ser	VUS	VUS	0	OP4,SBP1	0	0	0	0	0	0	0	0	0	0	1	0	0	0	-1	0
ANKRD26:p.Arg623Gln	Benign	Benign	-16	OP4,SBVS1,SBS1,SBS2,SBP1	0	0	0	0	0	0	0	0	0	0	1	-8	-4	-4	-1	0
ANKRD26:p.Arg737Ile	Likely Benign	VUS	0	OP4,SBP1	0	0	0	0	0	0	0	0	0	0	1	0	0	0	-1	0
ANKRD26:p.Asn744Lys	Likely Benign	VUS	0	OP4,SBP1	0	0	0	0	0	0	0	0	0	0	1	0	0	0	-1	0
ANKRD26:p.Asp265Asn	Benign	Benign	-14	OM1,OP4,SBVS1,SBS1,SBS2,SBP1	0	0	0	0	2	0	0	0	0	0	1	-8	-4	-4	-1	0
ANKRD26:p.Asp657Val	Likely Benign	VUS	2	OP1,OP4	0	0	0	0	0	0	0	0	1	0	1	0	0	0	0	0
ANKRD26:p.Asp686Asn	Likely Benign	VUS	2	OP1,OP4	0	0	0	0	0	0	0	0	1	0	1	0	0	0	0	0
ANKRD26:p.Cys1420Tyr	Benign	Benign	-8	OP4,SBS1,SBS2,SBP1	0	0	0	0	0	0	0	0	0	0	1	0	-4	-4	-1	0
ANKRD26:p.Gln1235ThrfsTer17	Likely Pathogenic	VUS	1	OP4	0	0	0	0	0	0	0	0	0	0	1	0	0	0	0	0
ANKRD26:p.Gln543Leu	Likely Benign	VUS	0	OP4,SBP1	0	0	0	0	0	0	0	0	0	0	1	0	0	0	-1	0
ANKRD26:p.Gln545His	VUS	VUS	2	OP1,OP4	0	0	0	0	0	0	0	0	1	0	1	0	0	0	0	0
ANKRD26:p.Glu1492Ter	Likely Pathogenic	VUS	2	OP1,OP4	0	0	0	0	0	0	0	0	1	0	1	0	0	0	0	0
ANKRD26:p.Glu1582Gln	VUS	VUS	4	OM1,OP1,OP4	0	0	0	0	2	0	0	0	1	0	1	0	0	0	0	0
ANKRD26:p.Glu371ArgfsTer5	VUS	VUS	3	OM1,OP4	0	0	0	0	2	0	0	0	0	0	1	0	0	0	0	0
ANKRD26:p.Glu371LysfsTer12	Likely Pathogenic	VUS	3	OM1,OP4	0	0	0	0	2	0	0	0	0	0	1	0	0	0	0	0
ANKRD26:p.Glu778Gln	Benign	Likely Benign	-2	OP1,OP4,SBS2	0	0	0	0	0	0	0	0	1	0	1	0	0	-4	0	0
ANKRD26:p.Glu993Ala	Likely Benign	Benign	-12	OM1,OP1,OP4,SBVS1,SBS1,SBS2	0	0	0	0	2	0	0	0	1	0	1	-8	-4	-4	0	0
ANKRD26:p.Ile1482Thr	Likely Benign	Likely Benign	-4	OP4,SBS2,SBP1	0	0	0	0	0	0	0	0	0	0	1	0	0	-4	-1	0
ANKRD26:p.Ile425Val	Benign	Benign	-15	OM1,SBVS1,SBS1,SBS2,SBP1	0	0	0	0	2	0	0	0	0	0	0	-8	-4	-4	-1	0
ANKRD26:p.Lys1177Arg	VUS	VUS	2	OM1,OP4,SBP1	0	0	0	0	2	0	0	0	0	0	1	0	0	0	-1	0
ANKRD26:p.Lys3del	VUS	VUS	5	OM1,OM2,OP4	0	0	0	0	2	2	0	0	0	0	1	0	0	0	0	0
ANKRD26:p.Met1469Ile	Likely Benign	VUS	0	OP4,SBP1	0	0	0	0	0	0	0	0	0	0	1	0	0	0	-1	0
ANKRD26:p.Ser530Leu	Likely Benign	VUS	0	OP4,SBP1	0	0	0	0	0	0	0	0	0	0	1	0	0	0	-1	0
ANKRD26:p.Ser691Pro	Likely Benign	Likely Benign	-6	OP1,OP4,SBS1,SBS2	0	0	0	0	0	0	0	0	1	0	1	0	-4	-4	0	0
ANKRD26:p.Ser724Arg	Likely Benign	VUS	0	OP4,SBP1	0	0	0	0	0	0	0	0	0	0	1	0	0	0	-1	0
ANKRD26:p.Thr1083Ser	VUS	VUS	2	OM1,OP4,SBP1	0	0	0	0	2	0	0	0	0	0	1	0	0	0	-1	0
ANKRD26:p.Thr181Ile	Likely Benign	VUS	0	OM1,OP1,OP4,SBS2	0	0	0	0	2	0	0	0	1	0	1	0	0	-4	0	0
ANKRD26:p.Thr569Ser	VUS	VUS	0	OP4,SBP1	0	0	0	0	0	0	0	0	0	0	1	0	0	0	-1	0
ANKRD26:p.Thr968Ala	Likely Benign	VUS	4	OM1,OP1,OP4	0	0	0	0	2	0	0	0	1	0	1	0	0	0	0	0
ANKRD26:p.Tyr35Ter	Pathogenic	VUS	2	OM1,OP4,SBP1	0	0	0	0	2	0	0	0	0	0	1	0	0	0	-1	0
ANKRD26:p.Val1219Ile	Benign	Benign	-8	OP4,SBS1,SBS2,SBP1	0	0	0	0	0	0	0	0	0	0	1	0	-4	-4	-1	0
ANKRD26:p.Val484Ala	Likely Benign	VUS	2	OP1,OP4	0	0	0	0	0	0	0	0	1	0	1	0	0	0	0	0
APC:c.1312+2T>C	Pathogenic	Oncogenic	14	OVS1,OS2,OP1,OP4	8	0	4	0	0	0	0	0	1	0	1	0	0	0	0	0
APC:c.730-1G>A	Likely Pathogenic	Oncogenic	10	OVS1,OP1,OP4	8	0	0	0	0	0	0	0	1	0	1	0	0	0	0	0
APC:p.Ala1358Val	VUS	VUS	2	OP1,OP4	0	0	0	0	0	0	0	0	1	0	1	0	0	0	0	0
APC:p.Ala1485LeufsTer22	Pathogenic	Likely Oncogenic	9	OVS1,OP4	8	0	0	0	0	0	0	0	0	0	1	0	0	0	0	0
APC:p.Ala1492CysfsTer22	Pathogenic	Oncogenic	17	OVS1,OS1,OS2,OP4	8	4	4	0	0	0	0	0	0	0	1	0	0	0	0	0
APC:p.Ala1492LeufsTer16	Likely Pathogenic	Likely Oncogenic	9	OVS1,OP4	8	0	0	0	0	0	0	0	0	0	1	0	0	0	0	0
APC:p.Ala1753HisfsTer13	Pathogenic	Likely Oncogenic	9	OVS1,OP4	8	0	0	0	0	0	0	0	0	0	1	0	0	0	0	0
APC:p.Ala1879Ser	Likely Benign	VUS	2	OP1,OP4	0	0	0	0	0	0	0	0	1	0	1	0	0	0	0	0
APC:p.Ala2274Val	Likely Benign	Likely Benign	-2	OM1,OP4,SBS2,SBP1	0	0	0	0	2	0	0	0	0	0	1	0	0	-4	-1	0
APC:p.Ala2472Val	Likely Benign	VUS	4	OM1,OP1,OP4	0	0	0	0	2	0	0	0	1	0	1	0	0	0	0	0
APC:p.Ala2690Thr	Likely Benign	VUS	0	OM1,OP1,OP4,SBS2	0	0	0	0	2	0	0	0	1	0	1	0	0	-4	0	0
APC:p.Arg1048Ter	Likely Pathogenic	Oncogenic	10	OVS1,OP1,OP4	8	0	0	0	0	0	0	0	1	0	1	0	0	0	0	0
APC:p.Arg1114Ter	Pathogenic	Oncogenic	18	OVS1,OS1,OS2,OP1,OP4	8	4	4	0	0	0	0	0	1	0	1	0	0	0	0	0
APC:p.Arg1336CysfsTer78	Likely Pathogenic	Likely Oncogenic	9	OVS1,OP4	8	0	0	0	0	0	0	0	0	0	1	0	0	0	0	0
APC:p.Arg1399PhefsTer9	Likely Pathogenic	Oncogenic	17	OVS1,OS2,OS3,OP4	8	0	4	4	0	0	0	0	0	0	1	0	0	0	0	0
APC:p.Arg1450Ter	Pathogenic	Oncogenic	18	OVS1,OS1,OS2,OP1,OP4	8	4	4	0	0	0	0	0	1	0	1	0	0	0	0	0
APC:p.Arg1640Trp	VUS	VUS	0	OP4,SBP1	0	0	0	0	0	0	0	0	0	0	1	0	0	0	-1	0
APC:p.Arg1742Cys	VUS	VUS	2	OP1,OP4	0	0	0	0	0	0	0	0	1	0	1	0	0	0	0	0
APC:p.Arg1788His	Likely Benign	VUS	0	OP4,SBP1	0	0	0	0	0	0	0	0	0	0	1	0	0	0	-1	0
APC:p.Arg213Ter	Pathogenic	Oncogenic	18	OVS1,OS1,OS2,OP1,OP4	8	4	4	0	0	0	0	0	1	0	1	0	0	0	0	0
APC:p.Arg2166Gln	VUS	VUS	2	OP1,OP4	0	0	0	0	0	0	0	0	1	0	1	0	0	0	0	0
APC:p.Arg216Ter	Pathogenic	Oncogenic	18	OVS1,OS1,OS2,OP1,OP4	8	4	4	0	0	0	0	0	1	0	1	0	0	0	0	0
APC:p.Arg232Ter	Pathogenic	Oncogenic	14	OVS1,OS1,OP1,OP4	8	4	0	0	0	0	0	0	1	0	1	0	0	0	0	0
APC:p.Arg2505Gln	Benign	VUS	0	OM1,OP1,OP4,SBS2	0	0	0	0	2	0	0	0	1	0	1	0	0	-4	0	0
APC:p.Arg283Ter	Pathogenic	Oncogenic	18	OVS1,OS1,OS2,OP1,OP4	8	4	4	0	0	0	0	0	1	0	1	0	0	0	0	0
APC:p.Arg405Ter	Pathogenic	Oncogenic	18	OVS1,OS1,OS2,OP1,OP4	8	4	4	0	0	0	0	0	1	0	1	0	0	0	0	0
APC:p.Arg499Ter	Pathogenic	Oncogenic	18	OVS1,OS2,OS3,OP1,OP4	8	0	4	4	0	0	0	0	1	0	1	0	0	0	0	0
APC:p.Arg554Ter	Pathogenic	Oncogenic	16	OVS1,OS1,OS2,OP4,SBP1	8	4	4	0	0	0	0	0	0	0	1	0	0	0	-1	0
APC:p.Arg564Ter	Pathogenic	Oncogenic	18	OVS1,OS2,OS3,OP1,OP4	8	0	4	4	0	0	0	0	1	0	1	0	0	0	0	0
APC:p.Arg653Arg	Likely Benign	Likely Benign	-3	OP4,SBS2	0	0	0	0	0	0	0	0	0	0	1	0	0	-4	0	0
APC:p.Arg805Ter	Pathogenic	Oncogenic	18	OVS1,OS1,OS2,OP1,OP4	8	4	4	0	0	0	0	0	1	0	1	0	0	0	0	0
APC:p.Arg845Pro	VUS	VUS	2	OP1,OP4	0	0	0	0	0	0	0	0	1	0	1	0	0	0	0	0
APC:p.Arg876Ter	Pathogenic	Oncogenic	18	OVS1,OS1,OS2,OP1,OP4	8	4	4	0	0	0	0	0	1	0	1	0	0	0	0	0
APC:p.Arg99Trp	Likely Benign	Likely Benign	-2	OP1,OP4,SBS2	0	0	0	0	0	0	0	0	1	0	1	0	0	-4	0	0
APC:p.Asn1455IlefsTer18	Pathogenic	Likely Oncogenic	9	OVS1,OP4	8	0	0	0	0	0	0	0	0	0	1	0	0	0	0	0
APC:p.Asn2542Ser	Likely Benign	VUS	4	OM1,OP1,OP4	0	0	0	0	2	0	0	0	1	0	1	0	0	0	0	0
APC:p.Asn32Ser	Likely Benign	VUS	4	OM1,OP1,OP4	0	0	0	0	2	0	0	0	1	0	1	0	0	0	0	0
APC:p.Asn594IlefsTer16	Likely Pathogenic	Oncogenic	13	OVS1,OS2,OP4	8	0	4	0	0	0	0	0	0	0	1	0	0	0	0	0
APC:p.Asn627LeufsTer2	Pathogenic	Oncogenic	13	OVS1,OS2,OP4	8	0	4	0	0	0	0	0	0	0	1	0	0	0	0	0
APC:p.Asp1394IlefsTer21	Pathogenic	Likely Oncogenic	9	OVS1,OP4	8	0	0	0	0	0	0	0	0	0	1	0	0	0	0	0
APC:p.Asp1394Ter	Likely Pathogenic	Oncogenic	13	OVS1,OS2,OP4	8	0	4	0	0	0	0	0	0	0	1	0	0	0	0	0
APC:p.Asp1486IlefsTer21	Pathogenic	Likely Oncogenic	9	OVS1,OP4	8	0	0	0	0	0	0	0	0	0	1	0	0	0	0	0
APC:p.Asp1498ValfsTer5	Likely Pathogenic	Likely Oncogenic	9	OVS1,OP4	8	0	0	0	0	0	0	0	0	0	1	0	0	0	0	0
APC:p.Asp2082Gly	Likely Benign	VUS	2	OP1,OP4	0	0	0	0	0	0	0	0	1	0	1	0	0	0	0	0
APC:p.Asp2663Gly	VUS	VUS	2	OP1,OP4	0	0	0	0	0	0	0	0	1	0	1	0	0	0	0	0
APC:p.Asp539Tyr	VUS	VUS	2	OP1,OP4	0	0	0	0	0	0	0	0	1	0	1	0	0	0	0	0
APC:p.Cys681Trp	VUS	VUS	0	OP4,SBP1	0	0	0	0	0	0	0	0	0	0	1	0	0	0	-1	0
APC:p.Gln1035Ter	Pathogenic	Oncogenic	14	OVS1,OS2,OP1,OP4	8	0	4	0	0	0	0	0	1	0	1	0	0	0	0	0
APC:p.Gln1065Lys	VUS	VUS	2	OP1,OP4	0	0	0	0	0	0	0	0	1	0	1	0	0	0	0	0
APC:p.Gln1090Ter	Pathogenic	Oncogenic	14	OVS1,OS2,OP1,OP4	8	0	4	0	0	0	0	0	1	0	1	0	0	0	0	0
APC:p.Gln1338Ter	Pathogenic	Oncogenic	18	OVS1,OS1,OS2,OP1,OP4	8	4	4	0	0	0	0	0	1	0	1	0	0	0	0	0
APC:p.Gln1367Ter	Pathogenic	Oncogenic	18	OVS1,OS1,OS2,OP1,OP4	8	4	4	0	0	0	0	0	1	0	1	0	0	0	0	0
APC:p.Gln1378Ter	Pathogenic	Oncogenic	18	OVS1,OS1,OS2,OP1,OP4	8	4	4	0	0	0	0	0	1	0	1	0	0	0	0	0
APC:p.Gln1406Ter	Pathogenic	Oncogenic	18	OVS1,OS1,OS2,OP1,OP4	8	4	4	0	0	0	0	0	1	0	1	0	0	0	0	0
APC:p.Gln1429Ter	Pathogenic	Oncogenic	18	OVS1,OS1,OS2,OP1,OP4	8	4	4	0	0	0	0	0	1	0	1	0	0	0	0	0
APC:p.Gln215Ter	Pathogenic	Oncogenic	14	OVS1,OS2,OP1,OP4	8	0	4	0	0	0	0	0	1	0	1	0	0	0	0	0
APC:p.Gln480Ter	Likely Pathogenic	Oncogenic	14	OVS1,OS2,OP1,OP4	8	0	4	0	0	0	0	0	1	0	1	0	0	0	0	0
APC:p.Gln541Ter	Pathogenic	Oncogenic	14	OVS1,OS2,OP1,OP4	8	0	4	0	0	0	0	0	1	0	1	0	0	0	0	0
APC:p.Gln757Ter	Pathogenic	Oncogenic	14	OVS1,OS2,OP1,OP4	8	0	4	0	0	0	0	0	1	0	1	0	0	0	0	0
APC:p.Gln767Ter	Pathogenic	Oncogenic	14	OVS1,OS2,OP1,OP4	8	0	4	0	0	0	0	0	1	0	1	0	0	0	0	0
APC:p.Gln789His	VUS	VUS	2	OP1,OP4	0	0	0	0	0	0	0	0	1	0	1	0	0	0	0	0
APC:p.Gln789Ter	Pathogenic	Oncogenic	18	OVS1,OS1,OS2,OP1,OP4	8	4	4	0	0	0	0	0	1	0	1	0	0	0	0	0
APC:p.Glu1080Ter	Pathogenic	Oncogenic	10	OVS1,OP1,OP4	8	0	0	0	0	0	0	0	1	0	1	0	0	0	0	0
APC:p.Glu1168Ter	Pathogenic	Oncogenic	14	OVS1,OS2,OP1,OP4	8	0	4	0	0	0	0	0	1	0	1	0	0	0	0	0
APC:p.Glu1209Ter	Likely Pathogenic	Oncogenic	14	OVS1,OS2,OP1,OP4	8	0	4	0	0	0	0	0	1	0	1	0	0	0	0	0
APC:p.Glu1286Ter	Pathogenic	Oncogenic	14	OVS1,OS2,OP1,OP4	8	0	4	0	0	0	0	0	1	0	1	0	0	0	0	0
APC:p.Glu1306Ter	Pathogenic	Oncogenic	18	OVS1,OS1,OS2,OP1,OP4	8	4	4	0	0	0	0	0	1	0	1	0	0	0	0	0
APC:p.Glu1309AspfsTer4	Pathogenic	Oncogenic	17	OVS1,OS1,OS2,OP4	8	4	4	0	0	0	0	0	0	0	1	0	0	0	0	0
APC:p.Glu1317Gln	Likely Benign	VUS	2	OS3,OP1,OP4,SBS2	0	0	0	4	0	0	0	0	1	0	1	0	0	-4	0	0
APC:p.Glu1353Ter	Pathogenic	Oncogenic	14	OVS1,OS2,OP1,OP4	8	0	4	0	0	0	0	0	1	0	1	0	0	0	0	0
APC:p.Glu1374Ter	Pathogenic	Oncogenic	14	OVS1,OS2,OP1,OP4	8	0	4	0	0	0	0	0	1	0	1	0	0	0	0	0
APC:p.Glu1397Ter	Likely Pathogenic	Likely Oncogenic	9	OVS1,OP4	8	0	0	0	0	0	0	0	0	0	1	0	0	0	0	0
APC:p.Glu1464ValfsTer8	Pathogenic	Oncogenic	17	OVS1,OS2,OS3,OP4	8	0	4	4	0	0	0	0	0	0	1	0	0	0	0	0
APC:p.Glu1536Ter	Pathogenic	Oncogenic	14	OVS1,OS2,OP1,OP4	8	0	4	0	0	0	0	0	1	0	1	0	0	0	0	0
APC:p.Glu225Ter	Likely Pathogenic	Oncogenic	14	OVS1,OS2,OP1,OP4	8	0	4	0	0	0	0	0	1	0	1	0	0	0	0	0
APC:p.Glu2428Lys	VUS	VUS	4	OM1,OP1,OP4	0	0	0	0	2	0	0	0	1	0	1	0	0	0	0	0
APC:p.Glu268GlyfsTer10	Likely Pathogenic	Likely Oncogenic	9	OVS1,OP4	8	0	0	0	0	0	0	0	0	0	1	0	0	0	0	0
APC:p.Glu425Ter	Likely Pathogenic	Oncogenic	10	OVS1,OP1,OP4	8	0	0	0	0	0	0	0	1	0	1	0	0	0	0	0
APC:p.Glu536Ter	Likely Pathogenic	Oncogenic	14	OVS1,OS2,OP1,OP4	8	0	4	0	0	0	0	0	1	0	1	0	0	0	0	0
APC:p.Glu761Ter	Likely Pathogenic	Oncogenic	10	OVS1,OP1,OP4	8	0	0	0	0	0	0	0	1	0	1	0	0	0	0	0
APC:p.Glu941Ter	Likely Pathogenic	Oncogenic	14	OVS1,OS2,OP1,OP4	8	0	4	0	0	0	0	0	1	0	1	0	0	0	0	0
APC:p.Gly1357Ter	Pathogenic	Oncogenic	10	OVS1,OP1,OP4	8	0	0	0	0	0	0	0	1	0	1	0	0	0	0	0
APC:p.Gly1499Ter	Pathogenic	Oncogenic	14	OVS1,OS2,OP1,OP4	8	0	4	0	0	0	0	0	1	0	1	0	0	0	0	0
APC:p.Gly2502Ser	Likely Benign	Likely Benign	-5	OM1,OP1,SBS1,SBS2	0	0	0	0	2	0	0	0	1	0	0	0	-4	-4	0	0
APC:p.Gly371GlufsTer83	Likely Pathogenic	Likely Oncogenic	9	OVS1,OP4	8	0	0	0	0	0	0	0	0	0	1	0	0	0	0	0
APC:p.Gly682Arg	VUS	VUS	2	OP1,OP4	0	0	0	0	0	0	0	0	1	0	1	0	0	0	0	0
APC:p.His361Arg	VUS	VUS	2	OP1,OP4	0	0	0	0	0	0	0	0	1	0	1	0	0	0	0	0
APC:p.Ile1056Val	VUS	VUS	2	OP1,OP4	0	0	0	0	0	0	0	0	1	0	1	0	0	0	0	0
APC:p.Ile1269MetfsTer6	Pathogenic	Oncogenic	17	OVS1,OS1,OS2,OP4	8	4	4	0	0	0	0	0	0	0	1	0	0	0	0	0
APC:p.Ile1307Lys	VUS	VUS	4	OS1,OP4,SBP1	0	4	0	0	0	0	0	0	0	0	1	0	0	0	-1	0
APC:p.Ile1557Ter	Pathogenic	Oncogenic	13	OVS1,OS2,OP4	8	0	4	0	0	0	0	0	0	0	1	0	0	0	0	0
APC:p.Leu1129Ser	Likely Benign	Likely Benign	-2	OP1,OP4,SBS2	0	0	0	0	0	0	0	0	1	0	1	0	0	-4	0	0
APC:p.Leu1342PhefsTer12	Pathogenic	Oncogenic	13	OVS1,OS2,OP4	8	0	4	0	0	0	0	0	0	0	1	0	0	0	0	0
APC:p.Leu1423ProfsTer4	Likely Pathogenic	Likely Oncogenic	9	OVS1,OP4	8	0	0	0	0	0	0	0	0	0	1	0	0	0	0	0
APC:p.Leu1488IlefsTer25	Likely Pathogenic	Likely Oncogenic	9	OVS1,OP4	8	0	0	0	0	0	0	0	0	0	1	0	0	0	0	0
APC:p.Leu1489TyrfsTer18	Likely Pathogenic	Likely Oncogenic	9	OVS1,OP4	8	0	0	0	0	0	0	0	0	0	1	0	0	0	0	0
APC:p.Leu172Val	VUS	VUS	2	OP1,OP4	0	0	0	0	0	0	0	0	1	0	1	0	0	0	0	0
APC:p.Leu749Ter	Likely Pathogenic	Oncogenic	10	OVS1,OP1,OP4	8	0	0	0	0	0	0	0	1	0	1	0	0	0	0	0
APC:p.Lys1061AsnfsTer65	Likely Pathogenic	Oncogenic	13	OVS1,OS2,OP4	8	0	4	0	0	0	0	0	0	0	1	0	0	0	0	0
APC:p.Lys1165Ter	Likely Pathogenic	Oncogenic	14	OVS1,OS2,OP1,OP4	8	0	4	0	0	0	0	0	1	0	1	0	0	0	0	0
APC:p.Lys1199GlufsTer8	Likely Pathogenic	Oncogenic	13	OVS1,OS2,OP4	8	0	4	0	0	0	0	0	0	0	1	0	0	0	0	0
APC:p.Lys1310ArgfsTer11	Pathogenic	Likely Oncogenic	9	OVS1,OP4	8	0	0	0	0	0	0	0	0	0	1	0	0	0	0	0
APC:p.Lys1437Ter	Likely Pathogenic	Oncogenic	10	OVS1,OP1,OP4	8	0	0	0	0	0	0	0	1	0	1	0	0	0	0	0
APC:p.Lys716AsnfsTer17	Likely Pathogenic	Likely Oncogenic	9	OVS1,OP4	8	0	0	0	0	0	0	0	0	0	1	0	0	0	0	0
APC:p.Lys758Ter	Pathogenic	Oncogenic	10	OVS1,OP1,OP4	8	0	0	0	0	0	0	0	1	0	1	0	0	0	0	0
APC:p.Lys889SerfsTer22	Likely Pathogenic	Oncogenic	13	OVS1,OS2,OP4	8	0	4	0	0	0	0	0	0	0	1	0	0	0	0	0
APC:p.Met1413Val	Likely Benign	VUS	2	OP1,OP4	0	0	0	0	0	0	0	0	1	0	1	0	0	0	0	0
APC:p.Phe1396LeufsTer19	Pathogenic	Oncogenic	13	OVS1,OS2,OP4	8	0	4	0	0	0	0	0	0	0	1	0	0	0	0	0
APC:p.Pro1432HisfsTer41	Likely Pathogenic	Likely Oncogenic	9	OVS1,OP4	8	0	0	0	0	0	0	0	0	0	1	0	0	0	0	0
APC:p.Pro1439HisfsTer35	Pathogenic	Likely Oncogenic	9	OVS1,OP4	8	0	0	0	0	0	0	0	0	0	1	0	0	0	0	0
APC:p.Pro1440HisfsTer33	Pathogenic	Oncogenic	13	OVS1,OS2,OP4	8	0	4	0	0	0	0	0	0	0	1	0	0	0	0	0
APC:p.Pro1993Arg	VUS	VUS	0	OP4,SBP1	0	0	0	0	0	0	0	0	0	0	1	0	0	0	-1	0
APC:p.Pro437GlnfsTer17	Pathogenic	Likely Oncogenic	9	OVS1,OP4	8	0	0	0	0	0	0	0	0	0	1	0	0	0	0	0
APC:p.Pro870Ser	Likely Benign	Benign	-8	OP4,SBS1,SBS2,SBP1	0	0	0	0	0	0	0	0	0	0	1	0	-4	-4	-1	0
APC:p.Ser1128Tyr	VUS	VUS	2	OP1,OP4	0	0	0	0	0	0	0	0	1	0	1	0	0	0	0	0
APC:p.Ser1238Thr	Likely Benign	VUS	0	OP4,SBP1	0	0	0	0	0	0	0	0	0	0	1	0	0	0	-1	0
APC:p.Ser1252LeufsTer6	Pathogenic	Likely Oncogenic	9	OVS1,OP4	8	0	0	0	0	0	0	0	0	0	1	0	0	0	0	0
APC:p.Ser1272Ter	Pathogenic	Oncogenic	14	OVS1,OS2,OP1,OP4	8	0	4	0	0	0	0	0	1	0	1	0	0	0	0	0
APC:p.Ser1281Ter	Likely Pathogenic	Oncogenic	14	OVS1,OS2,OP1,OP4	8	0	4	0	0	0	0	0	1	0	1	0	0	0	0	0
APC:p.Ser1346Ter	Pathogenic	Oncogenic	14	OVS1,OS2,OP1,OP4	8	0	4	0	0	0	0	0	1	0	1	0	0	0	0	0
APC:p.Ser1355LeufsTer60	Likely Pathogenic	Oncogenic	13	OVS1,OS2,OP4	8	0	4	0	0	0	0	0	0	0	1	0	0	0	0	0
APC:p.Ser1389GlnfsTer4	Likely Pathogenic	Likely Oncogenic	9	OVS1,OP4	8	0	0	0	0	0	0	0	0	0	1	0	0	0	0	0
APC:p.Ser1395LysfsTer3	Likely Pathogenic	Likely Oncogenic	9	OVS1,OP4	8	0	0	0	0	0	0	0	0	0	1	0	0	0	0	0
APC:p.Ser1411ArgfsTer4	Pathogenic	Oncogenic	13	OVS1,OS3,OP4	8	0	0	4	0	0	0	0	0	0	1	0	0	0	0	0
APC:p.Ser1415ArgfsTer4	Pathogenic	Likely Oncogenic	9	OVS1,OP4	8	0	0	0	0	0	0	0	0	0	1	0	0	0	0	0
APC:p.Ser1415LysfsTer8	Pathogenic	Oncogenic	13	OVS1,OS2,OP4	8	0	4	0	0	0	0	0	0	0	1	0	0	0	0	0
APC:p.Ser142Ter	Likely Pathogenic	Oncogenic	14	OVS1,OS2,OP1,OP4	8	0	4	0	0	0	0	0	1	0	1	0	0	0	0	0
APC:p.Ser1465TrpfsTer3	Pathogenic	Oncogenic	13	OVS1,OS3,OP4	8	0	0	4	0	0	0	0	0	0	1	0	0	0	0	0
APC:p.Ser1495ValfsTer12	Likely Pathogenic	Likely Oncogenic	9	OVS1,OP4	8	0	0	0	0	0	0	0	0	0	1	0	0	0	0	0
APC:p.Ser1501Tyr	VUS	VUS	2	OP1,OP4	0	0	0	0	0	0	0	0	1	0	1	0	0	0	0	0
APC:p.Ser2242Gly	Likely Benign	VUS	4	OM1,OP1,OP4	0	0	0	0	2	0	0	0	1	0	1	0	0	0	0	0
APC:p.Ser245Ter	Pathogenic	Oncogenic	14	OVS1,OS2,OP1,OP4	8	0	4	0	0	0	0	0	1	0	1	0	0	0	0	0
APC:p.Ser2497Leu	Likely Benign	VUS	4	OM1,OP1,OP4	0	0	0	0	2	0	0	0	1	0	1	0	0	0	0	0
APC:p.Ser2596Ala	Likely Benign	VUS	0	OP4,SBP1	0	0	0	0	0	0	0	0	0	0	1	0	0	0	-1	0
APC:p.Ser2621Cys	Likely Benign	Likely Benign	-2	OP1,OP4,SBS2	0	0	0	0	0	0	0	0	1	0	1	0	0	-4	0	0
APC:p.Ser26Arg	Likely Benign	Likely Benign	-4	OM1,OP1,OP4,SBS1,SBS2	0	0	0	0	2	0	0	0	1	0	1	0	-4	-4	0	0
APC:p.Ser688Ter	Likely Pathogenic	Oncogenic	14	OVS1,OS2,OP1,OP4	8	0	4	0	0	0	0	0	1	0	1	0	0	0	0	0
APC:p.Ser837Ter	Pathogenic	Oncogenic	12	OVS1,OS2,OP4,SBP1	8	0	4	0	0	0	0	0	0	0	1	0	0	0	-1	0
APC:p.Ser932Ter	Pathogenic	Oncogenic	14	OVS1,OS2,OP1,OP4	8	0	4	0	0	0	0	0	1	0	1	0	0	0	0	0
APC:p.Thr1368AspfsTer7	Likely Pathogenic	Oncogenic	13	OVS1,OS2,OP4	8	0	4	0	0	0	0	0	0	0	1	0	0	0	0	0
APC:p.Thr1388TyrfsTer7	Likely Pathogenic	Likely Oncogenic	9	OVS1,OP4	8	0	0	0	0	0	0	0	0	0	1	0	0	0	0	0
APC:p.Thr1430Ile	VUS	VUS	2	OP1,OP4	0	0	0	0	0	0	0	0	1	0	1	0	0	0	0	0
APC:p.Thr1445Ala	Likely Benign	VUS	0	OP4,SBP1	0	0	0	0	0	0	0	0	0	0	1	0	0	0	-1	0
APC:p.Thr1445Ile	Likely Benign	VUS	0	OP4,SBP1	0	0	0	0	0	0	0	0	0	0	1	0	0	0	-1	0
APC:p.Thr1556AsnfsTer3	Pathogenic	Oncogenic	17	OVS1,OS2,OS3,OP4	8	0	4	4	0	0	0	0	0	0	1	0	0	0	0	0
APC:p.Thr2807Pro	VUS	VUS	4	OM1,OP1,OP4	0	0	0	0	2	0	0	0	1	0	1	0	0	0	0	0
APC:p.Trp50Ser	VUS	VUS	3	OM1,OP4	0	0	0	0	2	0	0	0	0	0	1	0	0	0	0	0
APC:p.Trp553Ter	Pathogenic	Oncogenic	18	OVS1,OS1,OS2,OP1,OP4	8	4	4	0	0	0	0	0	1	0	1	0	0	0	0	0
APC:p.Trp699Ter	Pathogenic	Oncogenic	14	OVS1,OS2,OP1,OP4	8	0	4	0	0	0	0	0	1	0	1	0	0	0	0	0
APC:p.Tyr2007His	VUS	VUS	2	OP1,OP4	0	0	0	0	0	0	0	0	1	0	1	0	0	0	0	0
APC:p.Tyr935Ter	Pathogenic	Oncogenic	17	OVS1,OS1,OS2,OP4	8	4	4	0	0	0	0	0	0	0	1	0	0	0	0	0
APC:p.Val1323ArgfsTer10	Likely Pathogenic	Likely Oncogenic	9	OVS1,OP4	8	0	0	0	0	0	0	0	0	0	1	0	0	0	0	0
AR:p.Ala475Val	VUS	VUS	0	OP4,SBP1	0	0	0	0	0	0	0	0	0	0	1	0	0	0	-1	0
AR:p.Ala646Asp	Likely Benign	VUS	0	OP4,SBP1	0	0	0	0	0	0	0	0	0	0	1	0	0	0	-1	0
AR:p.Arg569Cys	Likely Benign	VUS	0	OM1,OP1,OP4,SBS1	0	0	0	0	2	0	0	0	1	0	1	0	-4	0	0	0
AR:p.Gln72Glu	VUS	VUS	0	OP4,SBP1	0	0	0	0	0	0	0	0	0	0	1	0	0	0	-1	0
AR:p.Gln77_Gln80dup	Benign	Likely Benign	-1	OM2,OP4,SBS2	0	0	0	0	0	2	0	0	0	0	1	0	0	-4	0	0
AR:p.Gln799Glu	VUS	VUS	4	OM1,OP1,OP4	0	0	0	0	2	0	0	0	1	0	1	0	0	0	0	0
AR:p.Glu187Lys	VUS	VUS	2	OP1,OP4	0	0	0	0	0	0	0	0	1	0	1	0	0	0	0	0
AR:p.Glu355Gln	VUS	VUS	2	OP1,OP4	0	0	0	0	0	0	0	0	1	0	1	0	0	0	0	0
AR:p.Leu57del	Likely Benign	Likely Benign	-1	OM2,OP4,SBS2	0	0	0	0	0	2	0	0	0	0	1	0	0	-4	0	0
AR:p.Phe814Val	VUS	VUS	4	OM1,OP1,OP4	0	0	0	0	2	0	0	0	1	0	1	0	0	0	0	0
AR:p.Phe827Cys	VUS	VUS	4	OM1,OP1,OP4	0	0	0	0	2	0	0	0	1	0	1	0	0	0	0	0
AR:p.Pro14Leu	VUS	VUS	0	OP4,SBP1	0	0	0	0	0	0	0	0	0	0	1	0	0	0	-1	0
AR:p.Pro342Leu	VUS	VUS	0	OP4,SBP1	0	0	0	0	0	0	0	0	0	0	1	0	0	0	-1	0
AR:p.Pro392Ser	Likely Benign	Likely Benign	-4	OP4,SBS1,SBP1	0	0	0	0	0	0	0	0	0	0	1	0	-4	0	-1	0
AR:p.Ser598Gly	VUS	VUS	4	OM1,OP1,OP4	0	0	0	0	2	0	0	0	1	0	1	0	0	0	0	0
ARAF:p.Asp398Asn	VUS	VUS	4	OM1,OP1,OP4	0	0	0	0	2	0	0	0	1	0	1	0	0	0	0	0
ARAF:p.Gln56Lys	VUS	VUS	4	OM1,OP1,OP4	0	0	0	0	2	0	0	0	1	0	1	0	0	0	0	0
ARAF:p.Gly266Val	VUS	VUS	2	OP1,OP4	0	0	0	0	0	0	0	0	1	0	1	0	0	0	0	0
ARAF:p.Tyr419SerfsTer14	Likely Pathogenic	VUS	3	OM1,OP4	0	0	0	0	2	0	0	0	0	0	1	0	0	0	0	0
ARFRP1:p.Ala123Val	VUS	VUS	2	OP1,OP4	0	0	0	0	0	0	0	0	1	0	1	0	0	0	0	0
ARFRP1:p.Arg193Leu	VUS	VUS	2	OP1,OP4	0	0	0	0	0	0	0	0	1	0	1	0	0	0	0	0
ARFRP1:p.Gln14Glu	VUS	VUS	2	OP1,OP4	0	0	0	0	0	0	0	0	1	0	1	0	0	0	0	0
ARFRP1:p.Glu110Gln	VUS	VUS	2	OP1,OP4	0	0	0	0	0	0	0	0	1	0	1	0	0	0	0	0
ARFRP1:p.Glu35Lys	VUS	VUS	2	OP1,OP4	0	0	0	0	0	0	0	0	1	0	1	0	0	0	0	0
ARID1A:c.1351-1G>A	Likely Pathogenic	Oncogenic	10	OVS1,OP1,OP4	8	0	0	0	0	0	0	0	1	0	1	0	0	0	0	0
ARID1A:c.3406+2T>G	Likely Pathogenic	Oncogenic	10	OVS1,OP1,OP4	8	0	0	0	0	0	0	0	1	0	1	0	0	0	0	0
ARID1A:c.4994-1G>A	Likely Pathogenic	Oncogenic	10	OVS1,OP1,OP4	8	0	0	0	0	0	0	0	1	0	1	0	0	0	0	0
ARID1A:p.Ala2242Thr	VUS	VUS	2	OP1,OP4	0	0	0	0	0	0	0	0	1	0	1	0	0	0	0	0
ARID1A:p.Ala54Val	VUS	VUS	0	OP4,SBP1	0	0	0	0	0	0	0	0	0	0	1	0	0	0	-1	0
ARID1A:p.Arg1020Lys	VUS	VUS	4	OM1,OP1,OP4	0	0	0	0	2	0	0	0	1	0	1	0	0	0	0	0
ARID1A:p.Arg1262His	VUS	VUS	2	OP1,OP4	0	0	0	0	0	0	0	0	1	0	1	0	0	0	0	0
ARID1A:p.Arg1276Ter	Likely Pathogenic	Oncogenic	12	OVS1,OS2,OP4,SBP1	8	0	4	0	0	0	0	0	0	0	1	0	0	0	-1	0
ARID1A:p.Arg1335Ter	Pathogenic	Oncogenic	12	OVS1,OS2,OP4,SBP1	8	0	4	0	0	0	0	0	0	0	1	0	0	0	-1	0
ARID1A:p.Arg1446Gln	VUS	VUS	2	OP1,OP4	0	0	0	0	0	0	0	0	1	0	1	0	0	0	0	0
ARID1A:p.Arg1461Ter	Likely Pathogenic	Oncogenic	10	OVS1,OP1,OP4	8	0	0	0	0	0	0	0	1	0	1	0	0	0	0	0
ARID1A:p.Arg1528Ter	Likely Pathogenic	Oncogenic	10	OVS1,OP1,OP4	8	0	0	0	0	0	0	0	1	0	1	0	0	0	0	0
ARID1A:p.Arg1722Ter	Likely Pathogenic	Oncogenic	14	OVS1,OS2,OP1,OP4	8	0	4	0	0	0	0	0	1	0	1	0	0	0	0	0
ARID1A:p.Arg1906Gln	Likely Benign	Likely Benign	-2	OP1,OP4,SBS2	0	0	0	0	0	0	0	0	1	0	1	0	0	-4	0	0
ARID1A:p.Arg2236_Ala2237dup	VUS	VUS	5	OM1,OM2,OP4	0	0	0	0	2	2	0	0	0	0	1	0	0	0	0	0
ARID1A:p.Arg774His	Likely Benign	VUS	2	OP1,OP4	0	0	0	0	0	0	0	0	1	0	1	0	0	0	0	0
ARID1A:p.Asn1705Ser	Likely Benign	Benign	-14	OP1,OP4,SBVS1,SBS1,SBS2	0	0	0	0	0	0	0	0	1	0	1	-8	-4	-4	0	0
ARID1A:p.Asn1997Ser	VUS	VUS	2	OP1,OP4	0	0	0	0	0	0	0	0	1	0	1	0	0	0	0	0
ARID1A:p.Asn820Ser	VUS	VUS	2	OP1,OP4	0	0	0	0	0	0	0	0	1	0	1	0	0	0	0	0
ARID1A:p.Asn906Lys	VUS	VUS	2	OP1,OP4	0	0	0	0	0	0	0	0	1	0	1	0	0	0	0	0
ARID1A:p.Asp1850GlyfsTer4	Likely Pathogenic	Oncogenic	13	OVS1,OS3,OP4	8	0	0	4	0	0	0	0	0	0	1	0	0	0	0	0
ARID1A:p.Gln1334del	Benign	Likely Benign	-1	OM2,OP4,SBS2	0	0	0	0	0	2	0	0	0	0	1	0	0	-4	0	0
ARID1A:p.Gln1334Ter	Likely Pathogenic	Likely Oncogenic	8	OVS1,OP4,SBP1	8	0	0	0	0	0	0	0	0	0	1	0	0	0	-1	0
ARID1A:p.Gln1342Ter	Likely Pathogenic	Oncogenic	10	OVS1,OP1,OP4	8	0	0	0	0	0	0	0	1	0	1	0	0	0	0	0
ARID1A:p.Gln1363Ter	Likely Pathogenic	Oncogenic	14	OVS1,OS2,OP1,OP4	8	0	4	0	0	0	0	0	1	0	1	0	0	0	0	0
ARID1A:p.Gln1401Ter	Likely Pathogenic	Oncogenic	10	OVS1,OP1,OP4	8	0	0	0	0	0	0	0	1	0	1	0	0	0	0	0
ARID1A:p.Gln2188Ter	Likely Pathogenic	Oncogenic	10	OVS1,OP1,OP4	8	0	0	0	0	0	0	0	1	0	1	0	0	0	0	0
ARID1A:p.Gln413Ter	Likely Pathogenic	Oncogenic	10	OVS1,OP1,OP4	8	0	0	0	0	0	0	0	1	0	1	0	0	0	0	0
ARID1A:p.Gln439His	VUS	VUS	2	OP1,OP4	0	0	0	0	0	0	0	0	1	0	1	0	0	0	0	0
ARID1A:p.Gln473Glu	VUS	VUS	2	OP1,OP4	0	0	0	0	0	0	0	0	1	0	1	0	0	0	0	0
ARID1A:p.Gln561SerfsTer58	Pathogenic	Likely Oncogenic	9	OVS1,OP4	8	0	0	0	0	0	0	0	0	0	1	0	0	0	0	0
ARID1A:p.Gln566Ter	Likely Pathogenic	Oncogenic	10	OVS1,OP1,OP4	8	0	0	0	0	0	0	0	1	0	1	0	0	0	0	0
ARID1A:p.Gln586del	VUS	VUS	3	OM2,OP4	0	0	0	0	0	2	0	0	0	0	1	0	0	0	0	0
ARID1A:p.Gln594Ter	Likely Pathogenic	Oncogenic	10	OVS1,OP1,OP4	8	0	0	0	0	0	0	0	1	0	1	0	0	0	0	0
ARID1A:p.Gln601Glu	VUS	VUS	2	OP1,OP4	0	0	0	0	0	0	0	0	1	0	1	0	0	0	0	0
ARID1A:p.Gln633Ter	Likely Pathogenic	Oncogenic	10	OVS1,OP1,OP4	8	0	0	0	0	0	0	0	1	0	1	0	0	0	0	0
ARID1A:p.Gln802SerfsTer15	Likely Pathogenic	Likely Oncogenic	9	OVS1,OP4	8	0	0	0	0	0	0	0	0	0	1	0	0	0	0	0
ARID1A:p.Gln844Ter	Likely Pathogenic	Oncogenic	10	OVS1,OP1,OP4	8	0	0	0	0	0	0	0	1	0	1	0	0	0	0	0
ARID1A:p.Glu1019Ter	Likely Pathogenic	Oncogenic	12	OVS1,OM1,OP1,OP4	8	0	0	0	2	0	0	0	1	0	1	0	0	0	0	0
ARID1A:p.Glu1444GlyfsTer47	Pathogenic	Likely Oncogenic	9	OVS1,OP4	8	0	0	0	0	0	0	0	0	0	1	0	0	0	0	0
ARID1A:p.Glu1779Gly	Benign	Likely Benign	-4	OP4,SBS2,SBP1	0	0	0	0	0	0	0	0	0	0	1	0	0	-4	-1	0
ARID1A:p.Glu2000Ter	Likely Pathogenic	Likely Oncogenic	9	OVS1,OP4	8	0	0	0	0	0	0	0	0	0	1	0	0	0	0	0
ARID1A:p.Glu2078Ter	Likely Pathogenic	Oncogenic	10	OVS1,OP1,OP4	8	0	0	0	0	0	0	0	1	0	1	0	0	0	0	0
ARID1A:p.Gly1037Arg	VUS	VUS	4	OM1,OP1,OP4	0	0	0	0	2	0	0	0	1	0	1	0	0	0	0	0
ARID1A:p.Gly423Arg	VUS	VUS	2	OP1,OP4	0	0	0	0	0	0	0	0	1	0	1	0	0	0	0	0
ARID1A:p.Gly768Ser	Likely Benign	Likely Benign	-4	OP4,SBS2,SBP1	0	0	0	0	0	0	0	0	0	0	1	0	0	-4	-1	0
ARID1A:p.Gly831AlafsTer38	Likely Pathogenic	Likely Oncogenic	9	OVS1,OP4	8	0	0	0	0	0	0	0	0	0	1	0	0	0	0	0
ARID1A:p.Gly856TrpfsTer28	Likely Pathogenic	Likely Oncogenic	9	OVS1,OP4	8	0	0	0	0	0	0	0	0	0	1	0	0	0	0	0
ARID1A:p.His2090_Val2093del	Likely Pathogenic	VUS	5	OM1,OM2,OP4	0	0	0	0	2	2	0	0	0	0	1	0	0	0	0	0
ARID1A:p.Ile2135Asn	VUS	VUS	2	OP1,OP4	0	0	0	0	0	0	0	0	1	0	1	0	0	0	0	0
ARID1A:p.Ile692Val	Likely Benign	VUS	0	OM1,OP1,OP4,SBS2	0	0	0	0	2	0	0	0	1	0	1	0	0	-4	0	0
ARID1A:p.Leu1028ProfsTer14	Likely Pathogenic	Oncogenic	11	OVS1,OM1,OP4	8	0	0	0	2	0	0	0	0	0	1	0	0	0	0	0
ARID1A:p.Leu1922Phe	Likely Pathogenic	VUS	0	OP4,SBP1	0	0	0	0	0	0	0	0	0	0	1	0	0	0	-1	0
ARID1A:p.Leu2136Val	VUS	VUS	0	OP4,SBP1	0	0	0	0	0	0	0	0	0	0	1	0	0	0	-1	0
ARID1A:p.Leu2171SerfsTer42	Likely Pathogenic	Likely Oncogenic	9	OVS1,OP4	8	0	0	0	0	0	0	0	0	0	1	0	0	0	0	0
ARID1A:p.Lys1072AsnfsTer21	Pathogenic	Oncogenic	11	OVS1,OM1,OP4	8	0	0	0	2	0	0	0	0	0	1	0	0	0	0	0
ARID1A:p.Lys1662ArgfsTer35	Likely Pathogenic	Likely Oncogenic	9	OVS1,OP4	8	0	0	0	0	0	0	0	0	0	1	0	0	0	0	0
ARID1A:p.Lys2013GlnfsTer20	Likely Pathogenic	Likely Oncogenic	9	OVS1,OP4	8	0	0	0	0	0	0	0	0	0	1	0	0	0	0	0
ARID1A:p.Met2230Ile	VUS	VUS	2	OP1,OP4	0	0	0	0	0	0	0	0	1	0	1	0	0	0	0	0
ARID1A:p.Met967Ile	VUS	VUS	2	OP1,OP4	0	0	0	0	0	0	0	0	1	0	1	0	0	0	0	0
ARID1A:p.Phe1457Ser	VUS	VUS	2	OP1,OP4	0	0	0	0	0	0	0	0	1	0	1	0	0	0	0	0
ARID1A:p.Phe1859LeufsTer40	Likely Pathogenic	Likely Oncogenic	9	OVS1,OP4	8	0	0	0	0	0	0	0	0	0	1	0	0	0	0	0
ARID1A:p.Phe2141LeufsTer9	Likely Pathogenic	Likely Oncogenic	9	OVS1,OP4	8	0	0	0	0	0	0	0	0	0	1	0	0	0	0	0
ARID1A:p.Pro1115GlnfsTer46	Likely Pathogenic	Likely Oncogenic	9	OVS1,OP4	8	0	0	0	0	0	0	0	0	0	1	0	0	0	0	0
ARID1A:p.Pro1228SerfsTer10	Likely Pathogenic	Likely Oncogenic	9	OVS1,OP4	8	0	0	0	0	0	0	0	0	0	1	0	0	0	0	0
ARID1A:p.Pro568Ala	Likely Benign	VUS	0	OP4,SBP1	0	0	0	0	0	0	0	0	0	0	1	0	0	0	-1	0
ARID1A:p.Ser1248Ter	Likely Pathogenic	Oncogenic	10	OVS1,OP1,OP4	8	0	0	0	0	0	0	0	1	0	1	0	0	0	0	0
ARID1A:p.Ser1807IlefsTer8	Pathogenic	Likely Oncogenic	9	OVS1,OP4	8	0	0	0	0	0	0	0	0	0	1	0	0	0	0	0
ARID1A:p.Ser1920Asn	VUS	VUS	2	OP1,OP4	0	0	0	0	0	0	0	0	1	0	1	0	0	0	0	0
ARID1A:p.Ser1944AlafsTer12	Likely Pathogenic	Likely Oncogenic	9	OVS1,OP4	8	0	0	0	0	0	0	0	0	0	1	0	0	0	0	0
ARID1A:p.Ser22Leu	VUS	VUS	2	OP1,OP4	0	0	0	0	0	0	0	0	1	0	1	0	0	0	0	0
ARID1A:p.Ser614Leu	VUS	VUS	2	OP1,OP4	0	0	0	0	0	0	0	0	1	0	1	0	0	0	0	0
ARID1A:p.Thr1921ProfsTer2	Likely Pathogenic	Likely Oncogenic	9	OVS1,OP4	8	0	0	0	0	0	0	0	0	0	1	0	0	0	0	0
ARID1A:p.Tyr551LeufsTer72	Likely Pathogenic	Likely Oncogenic	9	OVS1,OP4	8	0	0	0	0	0	0	0	0	0	1	0	0	0	0	0
ARID1A:p.Val1024Ala	VUS	VUS	4	OM1,OP1,OP4	0	0	0	0	2	0	0	0	1	0	1	0	0	0	0	0
ARID1A:p.Val1044CysfsTer3	Likely Pathogenic	Oncogenic	11	OVS1,OM1,OP4	8	0	0	0	2	0	0	0	0	0	1	0	0	0	0	0
ARID1A:p.Val1044GlufsTer59	Likely Pathogenic	Oncogenic	11	OVS1,OM1,OP4	8	0	0	0	2	0	0	0	0	0	1	0	0	0	0	0
ARID1B:c.2762-2_2762-1delinsGT	Likely Pathogenic	Likely Oncogenic	9	OVS1,OP4	8	0	0	0	0	0	0	0	0	0	1	0	0	0	0	0
ARID1B:p.Ala128_Ala130del	Likely Benign	Likely Benign	-3	OM1,OM2,OP4,SBS1,SBS2	0	0	0	0	2	2	0	0	0	0	1	0	-4	-4	0	0
ARID1B:p.Ala1589GlnfsTer28	Likely Pathogenic	Likely Oncogenic	9	OVS1,OP4	8	0	0	0	0	0	0	0	0	0	1	0	0	0	0	0
ARID1B:p.Ala357del	Likely Benign	VUS	1	OM1,OM2,OP4,SBS2	0	0	0	0	2	2	0	0	0	0	1	0	0	-4	0	0
ARID1B:p.Ala850Thr	Likely Benign	Likely Benign	-2	OP1,OP4,SBS2	0	0	0	0	0	0	0	0	1	0	1	0	0	-4	0	0
ARID1B:p.Arg1747Ter	Pathogenic	Oncogenic	12	OVS1,OS2,OP4,SBP1	8	0	4	0	0	0	0	0	0	0	1	0	0	0	-1	0
ARID1B:p.Arg2049Gln	Likely Benign	VUS	2	OP1,OP4	0	0	0	0	0	0	0	0	1	0	1	0	0	0	0	0
ARID1B:p.Asn1795Ser	Likely Benign	Likely Benign	-2	OP1,OP4,SBS2	0	0	0	0	0	0	0	0	1	0	1	0	0	-4	0	0
ARID1B:p.Asp2123Tyr	VUS	VUS	2	OP1,OP4	0	0	0	0	0	0	0	0	1	0	1	0	0	0	0	0
ARID1B:p.Gln1270Ter	Likely Pathogenic	Oncogenic	12	OVS1,OM1,OP1,OP4	8	0	0	0	2	0	0	0	1	0	1	0	0	0	0	0
ARID1B:p.Gln210_Gln214del	Likely Benign	VUS	1	OM1,OM2,OP4,SBS2	0	0	0	0	2	2	0	0	0	0	1	0	0	-4	0	0
ARID1B:p.Gln213_Gln214dup	VUS	Benign	-11	OM1,OM2,OP4,SBVS1,SBS1,SBS2	0	0	0	0	2	2	0	0	0	0	1	-8	-4	-4	0	0
ARID1B:p.Gln214del	Likely Benign	VUS	1	OM1,OM2,OP4,SBS2	0	0	0	0	2	2	0	0	0	0	1	0	0	-4	0	0
ARID1B:p.Glu1882Gln	VUS	VUS	2	OP1,OP4	0	0	0	0	0	0	0	0	1	0	1	0	0	0	0	0
ARID1B:p.Glu2110Gln	VUS	VUS	2	OP1,OP4	0	0	0	0	0	0	0	0	1	0	1	0	0	0	0	0
ARID1B:p.Gly1352Ter	Likely Pathogenic	Oncogenic	10	OVS1,OP1,OP4	8	0	0	0	0	0	0	0	1	0	1	0	0	0	0	0
ARID1B:p.Gly1439Arg	Likely Benign	VUS	2	OP1,OP4	0	0	0	0	0	0	0	0	1	0	1	0	0	0	0	0
ARID1B:p.Gly329Ser	Likely Benign	Likely Benign	-2	OM1,OP4,SBS2,SBP1	0	0	0	0	2	0	0	0	0	0	1	0	0	-4	-1	0
ARID1B:p.Gly651Arg	Likely Benign	Likely Benign	-2	OP1,OP4,SBS2	0	0	0	0	0	0	0	0	1	0	1	0	0	-4	0	0
ARID1B:p.Ile643Val	Benign	Benign	-9	SBS1,SBS2,SBP1	0	0	0	0	0	0	0	0	0	0	0	0	-4	-4	-1	0
ARID1B:p.Leu1221Gln	VUS	VUS	4	OM1,OP1,OP4	0	0	0	0	2	0	0	0	1	0	1	0	0	0	0	0
ARID1B:p.Leu2310TrpfsTer6	Likely Pathogenic	Likely Oncogenic	9	OVS1,OP4	8	0	0	0	0	0	0	0	0	0	1	0	0	0	0	0
ARID1B:p.Met614Thr	Likely Benign	VUS	0	OM1,OP1,OP4,SBS2	0	0	0	0	2	0	0	0	1	0	1	0	0	-4	0	0
ARID1B:p.Pro1304Leu	VUS	VUS	4	OM1,OP1,OP4	0	0	0	0	2	0	0	0	1	0	1	0	0	0	0	0
ARID1B:p.Pro1567Ser	VUS	VUS	2	OP1,OP4	0	0	0	0	0	0	0	0	1	0	1	0	0	0	0	0
ARID1B:p.Pro1699Leu	VUS	VUS	0	OP4,SBP1	0	0	0	0	0	0	0	0	0	0	1	0	0	0	-1	0
ARID1B:p.Ser828Thr	VUS	VUS	2	OP1,OP4	0	0	0	0	0	0	0	0	1	0	1	0	0	0	0	0
ARID1B:p.Trp1635Ter	Likely Pathogenic	Oncogenic	14	OVS1,OS2,OP1,OP4	8	0	4	0	0	0	0	0	1	0	1	0	0	0	0	0
ARID2:c.5147+2T>C	Likely Pathogenic	Oncogenic	10	OVS1,OP1,OP4	8	0	0	0	0	0	0	0	1	0	1	0	0	0	0	0
ARID2:c.706-2A>G	Likely Pathogenic	Oncogenic	10	OVS1,OP1,OP4	8	0	0	0	0	0	0	0	1	0	1	0	0	0	0	0
ARID2:p.Ala1434Ser	Benign	Benign	-14	OP1,OP4,SBVS1,SBS1,SBS2	0	0	0	0	0	0	0	0	1	0	1	-8	-4	-4	0	0
ARID2:p.Ala1569Thr	Likely Benign	Likely Benign	-2	OP1,OP4,SBS2	0	0	0	0	0	0	0	0	1	0	1	0	0	-4	0	0
ARID2:p.Ala810Pro	Benign	Likely Benign	-2	OP1,OP4,SBS2	0	0	0	0	0	0	0	0	1	0	1	0	0	-4	0	0
ARID2:p.Ala933Thr	Likely Benign	VUS	2	OP1,OP4	0	0	0	0	0	0	0	0	1	0	1	0	0	0	0	0
ARID2:p.Arg1011LysfsTer46	Likely Pathogenic	Likely Oncogenic	9	OVS1,OP4	8	0	0	0	0	0	0	0	0	0	1	0	0	0	0	0
ARID2:p.Arg231Thr	VUS	VUS	2	OP1,OP4	0	0	0	0	0	0	0	0	1	0	1	0	0	0	0	0
ARID2:p.Asn1546Asp	VUS	VUS	2	OP1,OP4	0	0	0	0	0	0	0	0	1	0	1	0	0	0	0	0
ARID2:p.Asn77IlefsTer7	Likely Pathogenic	Oncogenic	11	OVS1,OM1,OP4	8	0	0	0	2	0	0	0	0	0	1	0	0	0	0	0
ARID2:p.Asp1661MetfsTer40	Likely Pathogenic	Likely Oncogenic	9	OVS1,OP4	8	0	0	0	0	0	0	0	0	0	1	0	0	0	0	0
ARID2:p.Asp174Glu	VUS	VUS	4	OM1,OP1,OP4	0	0	0	0	2	0	0	0	1	0	1	0	0	0	0	0
ARID2:p.Asp230Asn	VUS	VUS	2	OP1,OP4	0	0	0	0	0	0	0	0	1	0	1	0	0	0	0	0
ARID2:p.Gln1032His	VUS	VUS	2	OP1,OP4	0	0	0	0	0	0	0	0	1	0	1	0	0	0	0	0
ARID2:p.Gln1141Lys	VUS	VUS	2	OP1,OP4	0	0	0	0	0	0	0	0	1	0	1	0	0	0	0	0
ARID2:p.Glu224Lys	VUS	VUS	2	OP1,OP4	0	0	0	0	0	0	0	0	1	0	1	0	0	0	0	0
ARID2:p.Glu227Lys	VUS	VUS	2	OP1,OP4	0	0	0	0	0	0	0	0	1	0	1	0	0	0	0	0
ARID2:p.Gly1450Glu	VUS	Likely Benign	-2	OP1,OP4,SBS2	0	0	0	0	0	0	0	0	1	0	1	0	0	-4	0	0
ARID2:p.Gly379Ter	Likely Pathogenic	Oncogenic	12	OVS1,OM1,OP1,OP4	8	0	0	0	2	0	0	0	1	0	1	0	0	0	0	0
ARID2:p.His1289Arg	Likely Benign	VUS	2	OP1,OP4	0	0	0	0	0	0	0	0	1	0	1	0	0	0	0	0
ARID2:p.Ile1541Asn	VUS	VUS	2	OP1,OP4	0	0	0	0	0	0	0	0	1	0	1	0	0	0	0	0
ARID2:p.Ile861Met	VUS	VUS	0	OP4,SBP1	0	0	0	0	0	0	0	0	0	0	1	0	0	0	-1	0
ARID2:p.Leu1776Phe	VUS	VUS	2	OP1,OP4	0	0	0	0	0	0	0	0	1	0	1	0	0	0	0	0
ARID2:p.Leu327Ter	Pathogenic	Oncogenic	10	OVS1,OP1,OP4	8	0	0	0	0	0	0	0	1	0	1	0	0	0	0	0
ARID2:p.Pro1377Ala	VUS	VUS	2	OP1,OP4	0	0	0	0	0	0	0	0	1	0	1	0	0	0	0	0
ARID2:p.Pro751Thr	VUS	VUS	2	OP1,OP4	0	0	0	0	0	0	0	0	1	0	1	0	0	0	0	0
ARID2:p.Ser216Cys	VUS	VUS	4	OM1,OP1,OP4	0	0	0	0	2	0	0	0	1	0	1	0	0	0	0	0
ARID2:p.Ser660Ter	Likely Pathogenic	Likely Oncogenic	9	OVS1,OP4	8	0	0	0	0	0	0	0	0	0	1	0	0	0	0	0
ARID2:p.Thr1206Met	VUS	Likely Benign	-2	OP1,OP4,SBS2	0	0	0	0	0	0	0	0	1	0	1	0	0	-4	0	0
ARID2:p.Thr1208Ala	Likely Benign	VUS	0	OP4,SBP1	0	0	0	0	0	0	0	0	0	0	1	0	0	0	-1	0
ARID2:p.Thr1522Ser	Likely Benign	VUS	0	OP4,SBP1	0	0	0	0	0	0	0	0	0	0	1	0	0	0	-1	0
ARID2:p.Thr1715Ser	VUS	VUS	2	OP1,OP4	0	0	0	0	0	0	0	0	1	0	1	0	0	0	0	0
ARID2:p.Thr573Met	Likely Benign	VUS	4	OM1,OP1,OP4	0	0	0	0	2	0	0	0	1	0	1	0	0	0	0	0
ARID2:p.Thr855Ala	VUS	VUS	2	OP1,OP4	0	0	0	0	0	0	0	0	1	0	1	0	0	0	0	0
ARID2:p.Trp225Ter	VUS	Likely Oncogenic	9	OVS1,OP4	8	0	0	0	0	0	0	0	0	0	1	0	0	0	0	0
ARID2:p.Val1649Leu	Likely Benign	Likely Benign	-2	OP1,OP4,SBS2	0	0	0	0	0	0	0	0	1	0	1	0	0	-4	0	0
ARID5B:p.Arg253His	VUS	VUS	2	OP1,OP4	0	0	0	0	0	0	0	0	1	0	1	0	0	0	0	0
ARID5B:p.Asn274del	VUS	VUS	3	OM2,OP4	0	0	0	0	0	2	0	0	0	0	1	0	0	0	0	0
ARID5B:p.Cys1087LeufsTer20	Likely Pathogenic	Likely Oncogenic	9	OVS1,OP4	8	0	0	0	0	0	0	0	0	0	1	0	0	0	0	0
ARID5B:p.Cys1087Ter	Likely Pathogenic	Oncogenic	10	OVS1,OP1,OP4	8	0	0	0	0	0	0	0	1	0	1	0	0	0	0	0
ARID5B:p.Glu141Ala	Likely Benign	VUS	2	OP1,OP4	0	0	0	0	0	0	0	0	1	0	1	0	0	0	0	0
ARID5B:p.Glu433Lys	VUS	VUS	2	OP1,OP4	0	0	0	0	0	0	0	0	1	0	1	0	0	0	0	0
ARID5B:p.Glu62Lys	VUS	VUS	2	OP1,OP4	0	0	0	0	0	0	0	0	1	0	1	0	0	0	0	0
ARID5B:p.Gly523Ser	VUS	VUS	0	OP4,SBP1	0	0	0	0	0	0	0	0	0	0	1	0	0	0	-1	0
ARID5B:p.His821Asp	Likely Benign	VUS	0	OP4,SBP1	0	0	0	0	0	0	0	0	0	0	1	0	0	0	-1	0
ARID5B:p.His843Tyr	VUS	VUS	2	OP1,OP4	0	0	0	0	0	0	0	0	1	0	1	0	0	0	0	0
ARID5B:p.Ile1006Phe	Likely Benign	VUS	2	OP1,OP4	0	0	0	0	0	0	0	0	1	0	1	0	0	0	0	0
ARID5B:p.Ile497Ter	Likely Pathogenic	Likely Oncogenic	9	OVS1,OP4	8	0	0	0	0	0	0	0	0	0	1	0	0	0	0	0
ARID5B:p.Leu732Phe	VUS	VUS	0	OP4,SBP1	0	0	0	0	0	0	0	0	0	0	1	0	0	0	-1	0
ARID5B:p.Lys1027ArgfsTer8	VUS	Likely Oncogenic	9	OVS1,OP4	8	0	0	0	0	0	0	0	0	0	1	0	0	0	0	0
ARID5B:p.Lys111Thr	VUS	VUS	2	OP1,OP4	0	0	0	0	0	0	0	0	1	0	1	0	0	0	0	0
ARID5B:p.Lys494Ter	Likely Pathogenic	Oncogenic	10	OVS1,OP1,OP4	8	0	0	0	0	0	0	0	1	0	1	0	0	0	0	0
ARID5B:p.Pro715Ser	VUS	VUS	2	OP1,OP4	0	0	0	0	0	0	0	0	1	0	1	0	0	0	0	0
ARID5B:p.Ser1085Arg	Likely Benign	VUS	2	OP1,OP4	0	0	0	0	0	0	0	0	1	0	1	0	0	0	0	0
ARID5B:p.Ser480Asn	Likely Benign	VUS	0	OP4,SBP1	0	0	0	0	0	0	0	0	0	0	1	0	0	0	-1	0
ARID5B:p.Ser483Asn	VUS	VUS	0	OP4,SBP1	0	0	0	0	0	0	0	0	0	0	1	0	0	0	-1	0
ARID5B:p.Val178Ile	VUS	VUS	2	OP1,OP4	0	0	0	0	0	0	0	0	1	0	1	0	0	0	0	0
ARID5B:p.Val648Ala	VUS	VUS	2	OP1,OP4	0	0	0	0	0	0	0	0	1	0	1	0	0	0	0	0
ASXL1:p.Ala116Val	VUS	VUS	2	OP1,OP4	0	0	0	0	0	0	0	0	1	0	1	0	0	0	0	0
ASXL1:p.Ala1312Val	Benign	Likely Benign	-4	OP4,SBS2,SBP1	0	0	0	0	0	0	0	0	0	0	1	0	0	-4	-1	0
ASXL1:p.Ala933Val	Likely Benign	VUS	0	OP4,SBP1	0	0	0	0	0	0	0	0	0	0	1	0	0	0	-1	0
ASXL1:p.Arg1247Cys	Likely Benign	Likely Benign	-4	OP4,SBS2,SBP1	0	0	0	0	0	0	0	0	0	0	1	0	0	-4	-1	0
ASXL1:p.Arg1415Gln	Likely Benign	Likely Benign	-2	OP1,OP4,SBS2	0	0	0	0	0	0	0	0	1	0	1	0	0	-4	0	0
ASXL1:p.Arg606Trp	VUS	Likely Benign	-2	OP1,OP4,SBS2	0	0	0	0	0	0	0	0	1	0	1	0	0	-4	0	0
ASXL1:p.Arg620Cys	VUS	VUS	2	OP1,OP4	0	0	0	0	0	0	0	0	1	0	1	0	0	0	0	0
ASXL1:p.Arg625Gln	VUS	VUS	2	OP1,OP4	0	0	0	0	0	0	0	0	1	0	1	0	0	0	0	0
ASXL1:p.Arg693Ter	Pathogenic	Oncogenic	18	OVS1,OS2,OS3,OP1,OP4	8	0	4	4	0	0	0	0	1	0	1	0	0	0	0	0
ASXL1:p.Arg92His	Likely Benign	Likely Benign	-2	OP1,OP4,SBS2	0	0	0	0	0	0	0	0	1	0	1	0	0	-4	0	0
ASXL1:p.Arg965Ter	Pathogenic	Oncogenic	12	OVS1,OS2,OP4,SBP1	8	0	4	0	0	0	0	0	0	0	1	0	0	0	-1	0
ASXL1:p.Asn986Ser	Benign	Likely Benign	-4	OP4,SBS2,SBP1	0	0	0	0	0	0	0	0	0	0	1	0	0	-4	-1	0
ASXL1:p.Cys605Ter	Likely Pathogenic	Oncogenic	10	OVS1,OP1,OP4	8	0	0	0	0	0	0	0	1	0	1	0	0	0	0	0
ASXL1:p.Gln748Ter	VUS	Likely Oncogenic	8	OVS1,OP4,SBP1	8	0	0	0	0	0	0	0	0	0	1	0	0	0	-1	0
ASXL1:p.Glu1102Asp	Benign	Likely Benign	-6	OP1,OP4,SBS1,SBS2	0	0	0	0	0	0	0	0	1	0	1	0	-4	-4	0	0
ASXL1:p.Glu1241Lys	Likely Benign	Likely Benign	-4	OP4,SBS2,SBP1	0	0	0	0	0	0	0	0	0	0	1	0	0	-4	-1	0
ASXL1:p.Glu477Gln	Likely Benign	Likely Benign	-4	OP4,SBS2,SBP1	0	0	0	0	0	0	0	0	0	0	1	0	0	-4	-1	0
ASXL1:p.Glu790Gly	VUS	VUS	0	OP4,SBP1	0	0	0	0	0	0	0	0	0	0	1	0	0	0	-1	0
ASXL1:p.Gly1154Arg	VUS	Likely Benign	-4	OP4,SBS2,SBP1	0	0	0	0	0	0	0	0	0	0	1	0	0	-4	-1	0
ASXL1:p.Gly1198Glu	VUS	VUS	0	OP4,SBP1	0	0	0	0	0	0	0	0	0	0	1	0	0	0	-1	0
ASXL1:p.Gly1397Ser	Likely Benign	Likely Benign	-2	OP1,OP4,SBS2	0	0	0	0	0	0	0	0	1	0	1	0	0	-4	0	0
ASXL1:p.Gly645ValfsTer58	VUS	Oncogenic	13	OVS1,OS3,OP4	8	0	0	4	0	0	0	0	0	0	1	0	0	0	0	0
ASXL1:p.Gly646TrpfsTer12	Likely Pathogenic	Oncogenic	17	OVS1,OS2,OS3,OP4	8	0	4	4	0	0	0	0	0	0	1	0	0	0	0	0
ASXL1:p.Gly652Ser	Likely Benign	Benign	-16	OP4,SBVS1,SBS1,SBS2,SBP1	0	0	0	0	0	0	0	0	0	0	1	-8	-4	-4	-1	0
ASXL1:p.Leu1122Phe	VUS	VUS	0	OP4,SBP1	0	0	0	0	0	0	0	0	0	0	1	0	0	0	-1	0
ASXL1:p.Leu1325Phe	Benign	Benign	-16	OP4,SBVS1,SBS1,SBS2,SBP1	0	0	0	0	0	0	0	0	0	0	1	-8	-4	-4	-1	0
ASXL1:p.Leu1395Val	Likely Benign	Likely Benign	-4	OP4,SBS2,SBP1	0	0	0	0	0	0	0	0	0	0	1	0	0	-4	-1	0
ASXL1:p.Leu80Ile	VUS	VUS	2	OM1,OP4,SBP1	0	0	0	0	2	0	0	0	0	0	1	0	0	0	-1	0
ASXL1:p.Leu831Ile	VUS	VUS	0	OP4,SBP1	0	0	0	0	0	0	0	0	0	0	1	0	0	0	-1	0
ASXL1:p.Lys1244Glu	VUS	VUS	2	OP1,OP4	0	0	0	0	0	0	0	0	1	0	1	0	0	0	0	0
ASXL1:p.Met1249Val	Benign	Likely Benign	-4	OP4,SBS2,SBP1	0	0	0	0	0	0	0	0	0	0	1	0	0	-4	-1	0
ASXL1:p.Met713CysfsTer12	Likely Pathogenic	Likely Oncogenic	9	OVS1,OP4	8	0	0	0	0	0	0	0	0	0	1	0	0	0	0	0
ASXL1:p.Pro1197Ser	VUS	VUS	0	OP4,SBP1	0	0	0	0	0	0	0	0	0	0	1	0	0	0	-1	0
ASXL1:p.Pro1317Ser	VUS	VUS	0	OP4,SBP1	0	0	0	0	0	0	0	0	0	0	1	0	0	0	-1	0
ASXL1:p.Pro1403Ser	VUS	VUS	2	OP1,OP4	0	0	0	0	0	0	0	0	1	0	1	0	0	0	0	0
ASXL1:p.Ser117Asn	VUS	VUS	2	OP1,OP4	0	0	0	0	0	0	0	0	1	0	1	0	0	0	0	0
ASXL1:p.Ser1231Phe	Benign	Benign	-16	OP4,SBVS1,SBS1,SBS2,SBP1	0	0	0	0	0	0	0	0	0	0	1	-8	-4	-4	-1	0
ASXL1:p.Ser1269Leu	VUS	VUS	0	OP4,SBP1	0	0	0	0	0	0	0	0	0	0	1	0	0	0	-1	0
ASXL1:p.Ser463Asn	VUS	VUS	0	OP4,SBP1	0	0	0	0	0	0	0	0	0	0	1	0	0	0	-1	0
ASXL1:p.Ser903Leu	Likely Benign	VUS	0	OP4,SBP1	0	0	0	0	0	0	0	0	0	0	1	0	0	0	-1	0
ASXL1:p.Ter86Ter	Likely Benign	VUS	3	OM1,OP4	0	0	0	0	2	0	0	0	0	0	1	0	0	0	0	0
ASXL1:p.Thr793Asn	VUS	VUS	0	OP4,SBP1	0	0	0	0	0	0	0	0	0	0	1	0	0	0	-1	0
ASXL1:p.Val1367Ile	Likely Benign	VUS	0	OP4,SBP1	0	0	0	0	0	0	0	0	0	0	1	0	0	0	-1	0
ASXL1:p.Val751Ile	Benign	Benign	-16	OP4,SBVS1,SBS1,SBS2,SBP1	0	0	0	0	0	0	0	0	0	0	1	-8	-4	-4	-1	0
ASXL2:c.939+1G>A	Likely Pathogenic	Oncogenic	10	OVS1,OP1,OP4	8	0	0	0	0	0	0	0	1	0	1	0	0	0	0	0
ASXL2:p.Ala1372Thr	VUS	VUS	2	OP1,OP4	0	0	0	0	0	0	0	0	1	0	1	0	0	0	0	0
ASXL2:p.Ala326Thr	Benign	VUS	4	OM1,OP1,OP4	0	0	0	0	2	0	0	0	1	0	1	0	0	0	0	0
ASXL2:p.Ala497Thr	Benign	Likely Benign	-4	OP4,SBS2,SBP1	0	0	0	0	0	0	0	0	0	0	1	0	0	-4	-1	0
ASXL2:p.Ala684Thr	Likely Benign	Likely Benign	-4	OP4,SBS2,SBP1	0	0	0	0	0	0	0	0	0	0	1	0	0	-4	-1	0
ASXL2:p.Ala881Ser	Likely Benign	VUS	0	OP4,SBP1	0	0	0	0	0	0	0	0	0	0	1	0	0	0	-1	0
ASXL2:p.Arg1075Gln	Benign	Benign	-8	OP4,SBS1,SBS2,SBP1	0	0	0	0	0	0	0	0	0	0	1	0	-4	-4	-1	0
ASXL2:p.Arg302Gln	VUS	VUS	2	OM1,OP4,SBP1	0	0	0	0	2	0	0	0	0	0	1	0	0	0	-1	0
ASXL2:p.Asn113Lys	VUS	VUS	4	OM1,OP1,OP4	0	0	0	0	2	0	0	0	1	0	1	0	0	0	0	0
ASXL2:p.Asp317His	VUS	VUS	4	OM1,OP1,OP4	0	0	0	0	2	0	0	0	1	0	1	0	0	0	0	0
ASXL2:p.Gln1371Lys	Benign	Likely Benign	-2	OP1,OP4,SBS2	0	0	0	0	0	0	0	0	1	0	1	0	0	-4	0	0
ASXL2:p.Gln181Lys	VUS	VUS	2	OP1,OP4	0	0	0	0	0	0	0	0	1	0	1	0	0	0	0	0
ASXL2:p.Gln547Arg	Benign	Likely Benign	-4	OP4,SBS2,SBP1	0	0	0	0	0	0	0	0	0	0	1	0	0	-4	-1	0
ASXL2:p.Glu1006Gly	VUS	VUS	0	OP4,SBP1	0	0	0	0	0	0	0	0	0	0	1	0	0	0	-1	0
ASXL2:p.Glu1183Asp	Likely Benign	VUS	0	OP4,SBP1	0	0	0	0	0	0	0	0	0	0	1	0	0	0	-1	0
ASXL2:p.Glu330Ala	VUS	VUS	4	OM1,OP1,OP4	0	0	0	0	2	0	0	0	1	0	1	0	0	0	0	0
ASXL2:p.Glu41del	VUS	VUS	5	OM1,OM2,OP4	0	0	0	0	2	2	0	0	0	0	1	0	0	0	0	0
ASXL2:p.Glu519Ter	Likely Pathogenic	Likely Oncogenic	8	OVS1,OP4,SBP1	8	0	0	0	0	0	0	0	0	0	1	0	0	0	-1	0
ASXL2:p.Glu553Asp	Likely Benign	VUS	0	OP4,SBP1	0	0	0	0	0	0	0	0	0	0	1	0	0	0	-1	0
ASXL2:p.Glu804Lys	Likely Benign	VUS	0	OP4,SBP1	0	0	0	0	0	0	0	0	0	0	1	0	0	0	-1	0
ASXL2:p.Gly5Arg	VUS	Likely Benign	-2	OP1,OP4,SBS2	0	0	0	0	0	0	0	0	1	0	1	0	0	-4	0	0
ASXL2:p.Gly608Glu	Likely Benign	Likely Benign	-4	OP4,SBS2,SBP1	0	0	0	0	0	0	0	0	0	0	1	0	0	-4	-1	0
ASXL2:p.Gly912Val	Likely Benign	VUS	0	OP4,SBP1	0	0	0	0	0	0	0	0	0	0	1	0	0	0	-1	0
ASXL2:p.Leu196Ter	Likely Pathogenic	Likely Oncogenic	9	OVS1,OP4	8	0	0	0	0	0	0	0	0	0	1	0	0	0	0	0
ASXL2:p.Lys177Gln	Likely Benign	Likely Benign	-2	OP1,OP4,SBS2	0	0	0	0	0	0	0	0	1	0	1	0	0	-4	0	0
ASXL2:p.Lys444Asn	Likely Benign	VUS	0	OP4,SBP1	0	0	0	0	0	0	0	0	0	0	1	0	0	0	-1	0
ASXL2:p.Lys44Gln	VUS	VUS	4	OM1,OP1,OP4	0	0	0	0	2	0	0	0	1	0	1	0	0	0	0	0
ASXL2:p.Met320Ile	VUS	VUS	4	OM1,OP1,OP4	0	0	0	0	2	0	0	0	1	0	1	0	0	0	0	0
ASXL2:p.Phe348AsnfsTer6	Likely Pathogenic	Oncogenic	11	OVS1,OM1,OP4	8	0	0	0	2	0	0	0	0	0	1	0	0	0	0	0
ASXL2:p.Pro140Leu	VUS	VUS	2	OP1,OP4	0	0	0	0	0	0	0	0	1	0	1	0	0	0	0	0
ASXL2:p.Ser1048Asn	VUS	VUS	0	OP4,SBP1	0	0	0	0	0	0	0	0	0	0	1	0	0	0	-1	0
ASXL2:p.Ser118del	Likely Benign	VUS	5	OM1,OM2,OP4	0	0	0	0	2	2	0	0	0	0	1	0	0	0	0	0
ASXL2:p.Ser1211Thr	VUS	VUS	0	OP4,SBP1	0	0	0	0	0	0	0	0	0	0	1	0	0	0	-1	0
ASXL2:p.Ser185Gly	Likely Benign	Likely Benign	-4	OP4,SBS2,SBP1	0	0	0	0	0	0	0	0	0	0	1	0	0	-4	-1	0
ASXL2:p.Thr1396Met	Likely Benign	VUS	2	OP1,OP4	0	0	0	0	0	0	0	0	1	0	1	0	0	0	0	0
ASXL2:p.Val91Met	VUS	VUS	4	OM1,OP1,OP4	0	0	0	0	2	0	0	0	1	0	1	0	0	0	0	0
ATM:c.3746+2T>G	Pathogenic	Oncogenic	10	OVS1,OP1,OP4	8	0	0	0	0	0	0	0	1	0	1	0	0	0	0	0
ATM:c.3993+1G>T	Likely Pathogenic	Oncogenic	14	OVS1,OS2,OP1,OP4	8	0	4	0	0	0	0	0	1	0	1	0	0	0	0	0
ATM:c.638_662+7del	Likely Pathogenic	Likely Oncogenic	9	OVS1,OP4	8	0	0	0	0	0	0	0	0	0	1	0	0	0	0	0
ATM:c.7515+1G>T	Likely Pathogenic	Oncogenic	14	OVS1,OS2,OP1,OP4	8	0	4	0	0	0	0	0	1	0	1	0	0	0	0	0
ATM:c.8850+2T>C	Likely Pathogenic	Oncogenic	14	OVS1,OS2,OP1,OP4	8	0	4	0	0	0	0	0	1	0	1	0	0	0	0	0
ATM:p.Ala1309Thr	Likely Benign	Likely Benign	-2	OP1,OP4,SBS2	0	0	0	0	0	0	0	0	1	0	1	0	0	-4	0	0
ATM:p.Ala20Glu	VUS	VUS	3	OM1,OP4	0	0	0	0	2	0	0	0	0	0	1	0	0	0	0	0
ATM:p.Ala2274Thr	Likely Benign	VUS	4	OM1,OP1,OP4	0	0	0	0	2	0	0	0	1	0	1	0	0	0	0	0
ATM:p.Arg13His	VUS	VUS	4	OM1,OP1,OP4	0	0	0	0	2	0	0	0	1	0	1	0	0	0	0	0
ATM:p.Arg1575His	Likely Benign	VUS	2	OP1,OP4	0	0	0	0	0	0	0	0	1	0	1	0	0	0	0	0
ATM:p.Arg1882Ter	Likely Pathogenic	Oncogenic	14	OVS1,OS2,OP1,OP4	8	0	4	0	0	0	0	0	1	0	1	0	0	0	0	0
ATM:p.Arg2161His	VUS	VUS	4	OM1,OP1,OP4	0	0	0	0	2	0	0	0	1	0	1	0	0	0	0	0
ATM:p.Arg2443Ter	Likely Pathogenic	Oncogenic	16	OVS1,OS2,OM1,OP1,OP4	8	0	4	0	2	0	0	0	1	0	1	0	0	0	0	0
ATM:p.Arg250Ser	VUS	VUS	1	OP4	0	0	0	0	0	0	0	0	0	0	1	0	0	0	0	0
ATM:p.Arg250Ter	Pathogenic	Oncogenic	14	OVS1,OS2,OP1,OP4	8	0	4	0	0	0	0	0	1	0	1	0	0	0	0	0
ATM:p.Arg2849Pro	Likely Pathogenic	Likely Oncogenic	8	OS2,OM1,OP1,OP4	0	0	4	0	2	0	0	0	1	0	1	0	0	0	0	0
ATM:p.Arg2928Lys	VUS	VUS	4	OM1,OP1,OP4	0	0	0	0	2	0	0	0	1	0	1	0	0	0	0	0
ATM:p.Arg805Gln	VUS	VUS	2	OP1,OP4	0	0	0	0	0	0	0	0	1	0	1	0	0	0	0	0
ATM:p.Asn1223IlefsTer17	Likely Pathogenic	Likely Oncogenic	9	OVS1,OP4	8	0	0	0	0	0	0	0	0	0	1	0	0	0	0	0
ATM:p.Asn1855Thr	VUS	VUS	2	OP1,OP4	0	0	0	0	0	0	0	0	1	0	1	0	0	0	0	0
ATM:p.Asn2130Ser	VUS	VUS	4	OM1,OP1,OP4	0	0	0	0	2	0	0	0	1	0	1	0	0	0	0	0
ATM:p.Asn2697Asp	VUS	VUS	4	OM1,OP1,OP4	0	0	0	0	2	0	0	0	1	0	1	0	0	0	0	0
ATM:p.Asp126Glu	Benign	Benign	-15	OM1,SBVS1,SBS1,SBS2,SBP1	0	0	0	0	2	0	0	0	0	0	0	-8	-4	-4	-1	0
ATM:p.Asp1853Val	Benign	Likely Oncogenic	6	OS3,OP1,OP4	0	0	0	4	0	0	0	0	1	0	1	0	0	0	0	0
ATM:p.Asp2672Tyr	VUS	VUS	2	OP1,OP4	0	0	0	0	0	0	0	0	1	0	1	0	0	0	0	0
ATM:p.Asp2721Asn	VUS	VUS	4	OM1,OP1,OP4	0	0	0	0	2	0	0	0	1	0	1	0	0	0	0	0
ATM:p.Asp894Gly	VUS	VUS	2	OP1,OP4	0	0	0	0	0	0	0	0	1	0	1	0	0	0	0	0
ATM:p.Cys2473Ter	Pathogenic	Oncogenic	12	OVS1,OM1,OP1,OP4	8	0	0	0	2	0	0	0	1	0	1	0	0	0	0	0
ATM:p.Gln1128Arg	Likely Benign	Likely Benign	-6	OP1,OP4,SBS1,SBS2	0	0	0	0	0	0	0	0	1	0	1	0	-4	-4	0	0
ATM:p.Gln2733Ter	Pathogenic	Oncogenic	12	OVS1,OM1,OP1,OP4	8	0	0	0	2	0	0	0	1	0	1	0	0	0	0	0
ATM:p.Glu1325Lys	VUS	VUS	2	OP1,OP4	0	0	0	0	0	0	0	0	1	0	1	0	0	0	0	0
ATM:p.Glu1346Gln	VUS	VUS	2	OP1,OP4	0	0	0	0	0	0	0	0	1	0	1	0	0	0	0	0
ATM:p.Glu2295Lys	VUS	VUS	4	OM1,OP1,OP4	0	0	0	0	2	0	0	0	1	0	1	0	0	0	0	0
ATM:p.Glu3015Gly	VUS	VUS	2	OP1,OP4	0	0	0	0	0	0	0	0	1	0	1	0	0	0	0	0
ATM:p.Glu522IlefsTer43	Pathogenic	Oncogenic	17	OVS1,OS1,OS2,OP4	8	4	4	0	0	0	0	0	0	0	1	0	0	0	0	0
ATM:p.Glu642Gln	VUS	VUS	2	OP1,OP4	0	0	0	0	0	0	0	0	1	0	1	0	0	0	0	0
ATM:p.Gly1065Ter	Likely Pathogenic	Likely Oncogenic	8	OVS1,OP4,SBP1	8	0	0	0	0	0	0	0	0	0	1	0	0	0	-1	0
ATM:p.Gly1746Glu	VUS	VUS	2	OP1,OP4	0	0	0	0	0	0	0	0	1	0	1	0	0	0	0	0
ATM:p.Gly1868Glu	VUS	VUS	2	OP1,OP4	0	0	0	0	0	0	0	0	1	0	1	0	0	0	0	0
ATM:p.Gly2023Arg	Benign	VUS	4	OM1,OP1,OP4	0	0	0	0	2	0	0	0	1	0	1	0	0	0	0	0
ATM:p.Gly2287Ala	Likely Benign	VUS	4	OM1,OP1,OP4	0	0	0	0	2	0	0	0	1	0	1	0	0	0	0	0
ATM:p.Gly2891Asp	VUS	VUS	4	OM1,OP1,OP4	0	0	0	0	2	0	0	0	1	0	1	0	0	0	0	0
ATM:p.Gly301Asp	VUS	VUS	2	OP1,OP4	0	0	0	0	0	0	0	0	1	0	1	0	0	0	0	0
ATM:p.Gly509GlufsTer3	Pathogenic	Oncogenic	13	OVS1,OS2,OP4	8	0	4	0	0	0	0	0	0	0	1	0	0	0	0	0
ATM:p.Ile258Phe	VUS	VUS	2	OP1,OP4	0	0	0	0	0	0	0	0	1	0	1	0	0	0	0	0
ATM:p.Ile2701Thr	VUS	VUS	4	OM1,OP1,OP4	0	0	0	0	2	0	0	0	1	0	1	0	0	0	0	0
ATM:p.Ile879Val	Likely Benign	VUS	0	OP4,SBP1	0	0	0	0	0	0	0	0	0	0	1	0	0	0	-1	0
ATM:p.Leu1222Ile	Likely Pathogenic	VUS	2	OP1,OP4	0	0	0	0	0	0	0	0	1	0	1	0	0	0	0	0
ATM:p.Leu1590Phe	VUS	VUS	2	OP1,OP4	0	0	0	0	0	0	0	0	1	0	1	0	0	0	0	0
ATM:p.Leu2492Arg	VUS	VUS	4	OM1,OP1,OP4	0	0	0	0	2	0	0	0	1	0	1	0	0	0	0	0
ATM:p.Leu2890Val	VUS	VUS	3	OM1,OP3,OP4,SBP1	0	0	0	0	2	0	0	0	0	1	1	0	0	0	-1	0
ATM:p.Leu2970ThrfsTer7	Likely Pathogenic	Oncogenic	11	OVS1,OM1,OP4	8	0	0	0	2	0	0	0	0	0	1	0	0	0	0	0
ATM:p.Lys1435Arg	VUS	VUS	2	OP1,OP4	0	0	0	0	0	0	0	0	1	0	1	0	0	0	0	0
ATM:p.Lys1454Asn	Likely Benign	VUS	2	OP1,OP4	0	0	0	0	0	0	0	0	1	0	1	0	0	0	0	0
ATM:p.Lys1550AsnfsTer15	Likely Pathogenic	Likely Oncogenic	9	OVS1,OP4	8	0	0	0	0	0	0	0	0	0	1	0	0	0	0	0
ATM:p.Lys2413Arg	VUS	VUS	4	OM1,OP1,OP4	0	0	0	0	2	0	0	0	1	0	1	0	0	0	0	0
ATM:p.Lys578AsnfsTer8	Likely Pathogenic	Likely Oncogenic	9	OVS1,OP4	8	0	0	0	0	0	0	0	0	0	1	0	0	0	0	0
ATM:p.Met1040Val	Benign	Benign	-8	OP4,SBS1,SBS2,SBP1	0	0	0	0	0	0	0	0	0	0	1	0	-4	-4	-1	0
ATM:p.Met1210Ile	VUS	VUS	2	OP1,OP4	0	0	0	0	0	0	0	0	1	0	1	0	0	0	0	0
ATM:p.Met1632Val	VUS	VUS	2	OP1,OP4	0	0	0	0	0	0	0	0	1	0	1	0	0	0	0	0
ATM:p.Met1830Val	Likely Benign	VUS	0	OP4,SBP1	0	0	0	0	0	0	0	0	0	0	1	0	0	0	-1	0
ATM:p.Phe2799LysfsTer4	Likely Pathogenic	Oncogenic	17	OVS1,OS1,OS2,OP4	8	4	4	0	0	0	0	0	0	0	1	0	0	0	0	0
ATM:p.Phe2846LeufsTer11	Likely Pathogenic	Oncogenic	11	OVS1,OM1,OP4	8	0	0	0	2	0	0	0	0	0	1	0	0	0	0	0
ATM:p.Phe505Val	VUS	VUS	2	OP1,OP4	0	0	0	0	0	0	0	0	1	0	1	0	0	0	0	0
ATM:p.Phe582Leu	Likely Benign	VUS	0	OP4,SBP1	0	0	0	0	0	0	0	0	0	0	1	0	0	0	-1	0
ATM:p.Phe763Leu	Likely Benign	VUS	0	OP4,SBP1	0	0	0	0	0	0	0	0	0	0	1	0	0	0	-1	0
ATM:p.Pro292Leu	Likely Pathogenic	Likely Oncogenic	6	OS2,OP1,OP4	0	0	4	0	0	0	0	0	1	0	1	0	0	0	0	0
ATM:p.Ser1691Arg	Likely Benign	VUS	0	OP4,SBP1	0	0	0	0	0	0	0	0	0	0	1	0	0	0	-1	0
ATM:p.Ser2495Pro	VUS	VUS	4	OM1,OP1,OP4	0	0	0	0	2	0	0	0	1	0	1	0	0	0	0	0
ATM:p.Ser333Phe	Likely Benign	VUS	2	OP1,OP4	0	0	0	0	0	0	0	0	1	0	1	0	0	0	0	0
ATM:p.Ser49Cys	Benign	Likely Benign	-6	OM1,OP4,SBS1,SBS2,SBP1	0	0	0	0	2	0	0	0	0	0	1	0	-4	-4	-1	0
ATM:p.Ser775Phe	VUS	VUS	0	OP4,SBP1	0	0	0	0	0	0	0	0	0	0	1	0	0	0	-1	0
ATM:p.Ser877Thr	Likely Benign	VUS	0	OP4,SBP1	0	0	0	0	0	0	0	0	0	0	1	0	0	0	-1	0
ATM:p.Ser978Pro	Likely Benign	VUS	2	OP1,OP4	0	0	0	0	0	0	0	0	1	0	1	0	0	0	0	0
ATM:p.Thr2911Ile	VUS	VUS	4	OM1,OP1,OP4	0	0	0	0	2	0	0	0	1	0	1	0	0	0	0	0
ATM:p.Trp164Ter	Likely Pathogenic	Oncogenic	16	OVS1,OS2,OM1,OP1,OP4	8	0	4	0	2	0	0	0	1	0	1	0	0	0	0	0
ATM:p.Trp2109Cys	VUS	VUS	4	OM1,OP1,OP4	0	0	0	0	2	0	0	0	1	0	1	0	0	0	0	0
ATM:p.Tyr1442His	VUS	VUS	2	OP1,OP4	0	0	0	0	0	0	0	0	1	0	1	0	0	0	0	0
ATM:p.Tyr1475Cys	Likely Benign	VUS	2	OP1,OP4	0	0	0	0	0	0	0	0	1	0	1	0	0	0	0	0
ATM:p.Tyr1544Cys	VUS	VUS	2	OP1,OP4	0	0	0	0	0	0	0	0	1	0	1	0	0	0	0	0
ATM:p.Val1570Ala	Likely Benign	VUS	0	OP4,SBP1	0	0	0	0	0	0	0	0	0	0	1	0	0	0	-1	0
ATM:p.Val182Leu	Benign	Likely Benign	-6	OP1,OP4,SBS1,SBS2	0	0	0	0	0	0	0	0	1	0	1	0	-4	-4	0	0
ATM:p.Val2079Ile	Likely Benign	Likely Benign	-6	OM1,OP4,SBS1,SBS2,SBP1	0	0	0	0	2	0	0	0	0	0	1	0	-4	-4	-1	0
ATM:p.Val341Ile	Likely Benign	VUS	2	OP1,OP4	0	0	0	0	0	0	0	0	1	0	1	0	0	0	0	0
ATM:p.Val410Ala	Likely Benign	VUS	2	OP1,OP4	0	0	0	0	0	0	0	0	1	0	1	0	0	0	0	0
ATM:p.Val613Leu	VUS	VUS	2	OP1,OP4	0	0	0	0	0	0	0	0	1	0	1	0	0	0	0	0
ATR:p.Ala2575Val	VUS	VUS	4	OM1,OP1,OP4	0	0	0	0	2	0	0	0	1	0	1	0	0	0	0	0
ATR:p.Arg1451Trp	Likely Benign	VUS	4	OM1,OP1,OP4	0	0	0	0	2	0	0	0	1	0	1	0	0	0	0	0
ATR:p.Arg1647Cys	VUS	VUS	4	OM1,OP1,OP4	0	0	0	0	2	0	0	0	1	0	1	0	0	0	0	0
ATR:p.Arg635Gln	Likely Benign	VUS	0	OP4,SBP1	0	0	0	0	0	0	0	0	0	0	1	0	0	0	-1	0
ATR:p.Arg968Thr	VUS	VUS	2	OP1,OP4	0	0	0	0	0	0	0	0	1	0	1	0	0	0	0	0
ATR:p.Asn1024Ser	Likely Benign	VUS	2	OP1,OP4	0	0	0	0	0	0	0	0	1	0	1	0	0	0	0	0
ATR:p.Asp1409Gly	VUS	VUS	4	OM1,OP1,OP4	0	0	0	0	2	0	0	0	1	0	1	0	0	0	0	0
ATR:p.Asp1568_Gln1579delinsGlu	VUS	VUS	5	OM1,OM2,OP4	0	0	0	0	2	2	0	0	0	0	1	0	0	0	0	0
ATR:p.Asp1768Gly	VUS	VUS	4	OM1,OP1,OP4	0	0	0	0	2	0	0	0	1	0	1	0	0	0	0	0
ATR:p.Asp331Gly	Benign	VUS	0	OP4,SBP1	0	0	0	0	0	0	0	0	0	0	1	0	0	0	-1	0
ATR:p.Asp589CysfsTer16	Likely Pathogenic	Likely Oncogenic	9	OVS1,OP4	8	0	0	0	0	0	0	0	0	0	1	0	0	0	0	0
ATR:p.Gln1575Glu	VUS	VUS	4	OM1,OP1,OP4	0	0	0	0	2	0	0	0	1	0	1	0	0	0	0	0
ATR:p.Gln474Ter	Likely Pathogenic	Oncogenic	10	OVS1,OP1,OP4	8	0	0	0	0	0	0	0	1	0	1	0	0	0	0	0
ATR:p.Glu1251Lys	VUS	VUS	4	OM1,OP1,OP4	0	0	0	0	2	0	0	0	1	0	1	0	0	0	0	0
ATR:p.Glu148Ter	Likely Pathogenic	Oncogenic	10	OVS1,OP1,OP4	8	0	0	0	0	0	0	0	1	0	1	0	0	0	0	0
ATR:p.Glu471Gln	Likely Benign	VUS	2	OP1,OP4	0	0	0	0	0	0	0	0	1	0	1	0	0	0	0	0
ATR:p.Glu478Gln	VUS	VUS	2	OP1,OP4	0	0	0	0	0	0	0	0	1	0	1	0	0	0	0	0
ATR:p.Gly1065Trp	VUS	VUS	2	OP1,OP4	0	0	0	0	0	0	0	0	1	0	1	0	0	0	0	0
ATR:p.Gly1674Ala	VUS	VUS	4	OM1,OP1,OP4	0	0	0	0	2	0	0	0	1	0	1	0	0	0	0	0
ATR:p.Gly2213Ala	VUS	VUS	2	OP1,OP4	0	0	0	0	0	0	0	0	1	0	1	0	0	0	0	0
ATR:p.Gly332Ser	VUS	VUS	0	OP4,SBP1	0	0	0	0	0	0	0	0	0	0	1	0	0	0	-1	0
ATR:p.His1294Asn	VUS	VUS	4	OM1,OP1,OP4	0	0	0	0	2	0	0	0	1	0	1	0	0	0	0	0
ATR:p.His453Gln	Likely Benign	VUS	0	OP4,SBP1	0	0	0	0	0	0	0	0	0	0	1	0	0	0	-1	0
ATR:p.His90Tyr	Likely Benign	Likely Benign	-2	OP1,OP4,SBS2	0	0	0	0	0	0	0	0	1	0	1	0	0	-4	0	0
ATR:p.Ile1526Val	Likely Benign	VUS	4	OM1,OP1,OP4	0	0	0	0	2	0	0	0	1	0	1	0	0	0	0	0
ATR:p.Ile2435Val	Likely Benign	VUS	2	OM1,OP4,SBP1	0	0	0	0	2	0	0	0	0	0	1	0	0	0	-1	0
ATR:p.Leu1425Ile	VUS	VUS	4	OM1,OP1,OP4	0	0	0	0	2	0	0	0	1	0	1	0	0	0	0	0
ATR:p.Leu2421ThrfsTer18	Likely Pathogenic	Oncogenic	11	OVS1,OM1,OP4	8	0	0	0	2	0	0	0	0	0	1	0	0	0	0	0
ATR:p.Lys2604Gln	VUS	VUS	4	OM1,OP1,OP4	0	0	0	0	2	0	0	0	1	0	1	0	0	0	0	0
ATR:p.Lys297Asn	Benign	Benign	-8	OP4,SBS1,SBS2,SBP1	0	0	0	0	0	0	0	0	0	0	1	0	-4	-4	-1	0
ATR:p.Lys764Glu	Likely Benign	VUS	2	OP1,OP4	0	0	0	0	0	0	0	0	1	0	1	0	0	0	0	0
ATR:p.Met1996Thr	Likely Benign	Likely Benign	-4	OM1,OP1,OP4,SBS1,SBS2	0	0	0	0	2	0	0	0	1	0	1	0	-4	-4	0	0
ATR:p.Phe926SerfsTer13	Likely Pathogenic	Likely Oncogenic	9	OVS1,OP4	8	0	0	0	0	0	0	0	0	0	1	0	0	0	0	0
ATR:p.Pro1914Ala	Likely Benign	VUS	4	OM1,OP1,OP4	0	0	0	0	2	0	0	0	1	0	1	0	0	0	0	0
ATR:p.Pro485Ala	Likely Benign	VUS	0	OP4,SBP1	0	0	0	0	0	0	0	0	0	0	1	0	0	0	-1	0
ATR:p.Ser1142Gly	Likely Benign	VUS	2	OP1,OP4	0	0	0	0	0	0	0	0	1	0	1	0	0	0	0	0
ATR:p.Ser1276Cys	VUS	VUS	4	OM1,OP1,OP4	0	0	0	0	2	0	0	0	1	0	1	0	0	0	0	0
ATR:p.Ser1426Phe	VUS	VUS	4	OM1,OP1,OP4	0	0	0	0	2	0	0	0	1	0	1	0	0	0	0	0
ATR:p.Ser1616Ala	Likely Benign	VUS	2	OM1,OP4,SBP1	0	0	0	0	2	0	0	0	0	0	1	0	0	0	-1	0
ATR:p.Ser241Gly	Likely Benign	VUS	2	OP1,OP4	0	0	0	0	0	0	0	0	1	0	1	0	0	0	0	0
ATR:p.Ser902Pro	VUS	VUS	0	OP4,SBP1	0	0	0	0	0	0	0	0	0	0	1	0	0	0	-1	0
ATR:p.Thr1469Ala	Likely Benign	VUS	4	OM1,OP1,OP4	0	0	0	0	2	0	0	0	1	0	1	0	0	0	0	0
ATR:p.Tyr1107His	VUS	VUS	2	OP1,OP4	0	0	0	0	0	0	0	0	1	0	1	0	0	0	0	0
ATR:p.Tyr2132Asp	Benign	VUS	0	OM1,OP1,OP4,SBS2	0	0	0	0	2	0	0	0	1	0	1	0	0	-4	0	0
ATR:p.Tyr723Ser	VUS	VUS	0	OP4,SBP1	0	0	0	0	0	0	0	0	0	0	1	0	0	0	-1	0
ATR:p.Val1338Leu	VUS	VUS	4	OM1,OP1,OP4	0	0	0	0	2	0	0	0	1	0	1	0	0	0	0	0
ATR:p.Val1536Ala	VUS	VUS	4	OM1,OP1,OP4	0	0	0	0	2	0	0	0	1	0	1	0	0	0	0	0
ATR:p.Val316Ile	Likely Benign	Benign	-7	OP1,SBS1,SBS2	0	0	0	0	0	0	0	0	1	0	0	0	-4	-4	0	0
ATR:p.Val578Ala	Likely Benign	VUS	2	OP1,OP4	0	0	0	0	0	0	0	0	1	0	1	0	0	0	0	0
ATR:p.Val738Ala	Likely Benign	VUS	0	OP4,SBP1	0	0	0	0	0	0	0	0	0	0	1	0	0	0	-1	0
ATR:p.Val959Met	Likely Benign	Benign	-7	OP1,SBS1,SBS2	0	0	0	0	0	0	0	0	1	0	0	0	-4	-4	0	0
ATRX:p.Ala1410del	VUS	VUS	3	OM2,OP4	0	0	0	0	0	2	0	0	0	0	1	0	0	0	0	0
ATRX:p.Ala1812Val	VUS	VUS	2	OP1,OP4	0	0	0	0	0	0	0	0	1	0	1	0	0	0	0	0
ATRX:p.Arg1510Ser	VUS	VUS	2	OP1,OP4	0	0	0	0	0	0	0	0	1	0	1	0	0	0	0	0
ATRX:p.Arg418Gln	Likely Benign	VUS	2	OM1,OP4,SBP1	0	0	0	0	2	0	0	0	0	0	1	0	0	0	-1	0
ATRX:p.Asn1860Ser	Benign	Benign	-8	OP4,SBS1,SBS2,SBP1	0	0	0	0	0	0	0	0	0	0	1	0	-4	-4	-1	0
ATRX:p.Asp2136Asn	VUS	VUS	4	OM1,OP1,OP4	0	0	0	0	2	0	0	0	1	0	1	0	0	0	0	0
ATRX:p.Asp2393Tyr	VUS	VUS	2	OP1,OP4	0	0	0	0	0	0	0	0	1	0	1	0	0	0	0	0
ATRX:p.Gln219MetfsTer2	Likely Pathogenic	Oncogenic	11	OVS1,OM1,OP4	8	0	0	0	2	0	0	0	0	0	1	0	0	0	0	0
ATRX:p.Gln2242Ter	Likely Pathogenic	Oncogenic	10	OVS1,OP1,OP4	8	0	0	0	0	0	0	0	1	0	1	0	0	0	0	0
ATRX:p.Gln872Thr	VUS	VUS	1	OP4	0	0	0	0	0	0	0	0	0	0	1	0	0	0	0	0
ATRX:p.Glu1354ArgfsTer7	Likely Pathogenic	Likely Oncogenic	9	OVS1,OP4	8	0	0	0	0	0	0	0	0	0	1	0	0	0	0	0
ATRX:p.Glu2264Gly	VUS	VUS	2	OP1,OP4	0	0	0	0	0	0	0	0	1	0	1	0	0	0	0	0
ATRX:p.Glu2265Asp	VUS	VUS	0	OP4,SBP1	0	0	0	0	0	0	0	0	0	0	1	0	0	0	-1	0
ATRX:p.Glu328Lys	VUS	VUS	2	OP1,OP4	0	0	0	0	0	0	0	0	1	0	1	0	0	0	0	0
ATRX:p.His865Gln	Benign	Benign	-8	OP4,SBS1,SBS2,SBP1	0	0	0	0	0	0	0	0	0	0	1	0	-4	-4	-1	0
ATRX:p.Ile1738Val	VUS	VUS	4	OM1,OP1,OP4	0	0	0	0	2	0	0	0	1	0	1	0	0	0	0	0
ATRX:p.Ile2291Val	Likely Benign	VUS	2	OP1,OP4	0	0	0	0	0	0	0	0	1	0	1	0	0	0	0	0
ATRX:p.Leu1096Trp	VUS	VUS	0	OP4,SBP1	0	0	0	0	0	0	0	0	0	0	1	0	0	0	-1	0
ATRX:p.Leu2126Val	VUS	VUS	4	OM1,OP1,OP4	0	0	0	0	2	0	0	0	1	0	1	0	0	0	0	0
ATRX:p.Lys1004Asn	Likely Benign	Likely Benign	-4	OP4,SBS2,SBP1	0	0	0	0	0	0	0	0	0	0	1	0	0	-4	-1	0
ATRX:p.Lys1169Gln	VUS	Likely Benign	-4	OP4,SBS2,SBP1	0	0	0	0	0	0	0	0	0	0	1	0	0	-4	-1	0
ATRX:p.Lys1825Gln	VUS	VUS	2	OP1,OP4	0	0	0	0	0	0	0	0	1	0	1	0	0	0	0	0
ATRX:p.Lys967Asn	VUS	VUS	0	OP4,SBP1	0	0	0	0	0	0	0	0	0	0	1	0	0	0	-1	0
ATRX:p.Lys971ThrfsTer31	Likely Pathogenic	Likely Oncogenic	9	OVS1,OP4	8	0	0	0	0	0	0	0	0	0	1	0	0	0	0	0
ATRX:p.Phe2199Cys	VUS	VUS	4	OM1,OP1,OP4	0	0	0	0	2	0	0	0	1	0	1	0	0	0	0	0
ATRX:p.Pro2141Ala	VUS	VUS	4	OM1,OP1,OP4	0	0	0	0	2	0	0	0	1	0	1	0	0	0	0	0
ATRX:p.Pro2212Ala	VUS	VUS	2	OP1,OP4	0	0	0	0	0	0	0	0	1	0	1	0	0	0	0	0
ATRX:p.Pro479Ser	Likely Benign	VUS	2	OM1,OP4,SBP1	0	0	0	0	2	0	0	0	0	0	1	0	0	0	-1	0
ATRX:p.Pro502Ser	VUS	VUS	2	OM1,OP4,SBP1	0	0	0	0	2	0	0	0	0	0	1	0	0	0	-1	0
ATRX:p.Ser334Phe	VUS	Likely Benign	-4	OP4,SBS2,SBP1	0	0	0	0	0	0	0	0	0	0	1	0	0	-4	-1	0
ATRX:p.Ser783Thr	VUS	VUS	2	OP1,OP4	0	0	0	0	0	0	0	0	1	0	1	0	0	0	0	0
ATRX:p.Ser856Ile	VUS	VUS	0	OP4,SBP1	0	0	0	0	0	0	0	0	0	0	1	0	0	0	-1	0
ATRX:p.Thr1146Ile	Likely Benign	VUS	0	OP4,SBP1	0	0	0	0	0	0	0	0	0	0	1	0	0	0	-1	0
ATRX:p.Thr117Ser	VUS	VUS	4	OM1,OP1,OP4	0	0	0	0	2	0	0	0	1	0	1	0	0	0	0	0
ATRX:p.Thr489Ser	VUS	VUS	2	OM1,OP4,SBP1	0	0	0	0	2	0	0	0	0	0	1	0	0	0	-1	0
ATRX:p.Thr509Ser	VUS	Likely Benign	-2	OM1,OP4,SBS2,SBP1	0	0	0	0	2	0	0	0	0	0	1	0	0	-4	-1	0
ATRX:p.Tyr89Ter	Likely Pathogenic	Oncogenic	12	OVS1,OM1,OP1,OP4	8	0	0	0	2	0	0	0	1	0	1	0	0	0	0	0
ATRX:p.Val1181Leu	Benign	Likely Benign	-4	OP4,SBS2,SBP1	0	0	0	0	0	0	0	0	0	0	1	0	0	-4	-1	0
AURKA:c.855-2A>G	Likely Pathogenic	VUS	2	OP1,OP4	0	0	0	0	0	0	0	0	1	0	1	0	0	0	0	0
AURKA:p.Arg304Trp	VUS	VUS	2	OM1,OP4,SBP1	0	0	0	0	2	0	0	0	0	0	1	0	0	0	-1	0
AURKA:p.Leu139Val	VUS	VUS	2	OM1,OP4,SBP1	0	0	0	0	2	0	0	0	0	0	1	0	0	0	-1	0
AURKA:p.Lys125ArgfsTer58	Likely Pathogenic	VUS	1	OP4	0	0	0	0	0	0	0	0	0	0	1	0	0	0	0	0
AURKA:p.Met373Val	Benign	Likely Benign	-1	OM1,OP1,SBS1	0	0	0	0	2	0	0	0	1	0	0	0	-4	0	0	0
AURKA:p.Pro36Gln	VUS	VUS	0	OP4,SBP1	0	0	0	0	0	0	0	0	0	0	1	0	0	0	-1	0
AURKA:p.Pro390HisfsTer37	VUS	VUS	1	OP4	0	0	0	0	0	0	0	0	0	0	1	0	0	0	0	0
AURKA:p.Ser249Trp	VUS	VUS	4	OM1,OP1,OP4	0	0	0	0	2	0	0	0	1	0	1	0	0	0	0	0
AURKA:p.Ser89Phe	VUS	VUS	0	OP4,SBP1	0	0	0	0	0	0	0	0	0	0	1	0	0	0	-1	0
AURKA:p.Val27Met	VUS	VUS	0	OP4,SBP1	0	0	0	0	0	0	0	0	0	0	1	0	0	0	-1	0
AURKB:p.Ala157Thr	VUS	VUS	4	OM1,OP1,OP4	0	0	0	0	2	0	0	0	1	0	1	0	0	0	0	0
AURKB:p.Arg14Leu	VUS	VUS	0	OP4,SBP1	0	0	0	0	0	0	0	0	0	0	1	0	0	0	-1	0
AURKB:p.Gly212Arg	VUS	VUS	0	OM1,OP1,OP4,SBS2	0	0	0	0	2	0	0	0	1	0	1	0	0	-4	0	0
AURKB:p.Ser95Phe	Likely Benign	VUS	2	OM1,OP4,SBP1	0	0	0	0	2	0	0	0	0	0	1	0	0	0	-1	0
AURKB:p.Val103Met	Likely Benign	Likely Benign	-2	OM1,OP4,SBS1,SBP1	0	0	0	0	2	0	0	0	0	0	1	0	-4	0	-1	0
AXIN1:p.Ala112Gly	VUS	VUS	4	OM1,OP1,OP4	0	0	0	0	2	0	0	0	1	0	1	0	0	0	0	0
AXIN1:p.Ala526Thr	Likely Benign	VUS	0	OP4,SBP1	0	0	0	0	0	0	0	0	0	0	1	0	0	0	-1	0
AXIN1:p.Ala626Val	Likely Benign	VUS	0	OP4,SBP1	0	0	0	0	0	0	0	0	0	0	1	0	0	0	-1	0
AXIN1:p.Ala745Val	Likely Benign	VUS	2	OM1,OP4,SBP1	0	0	0	0	2	0	0	0	0	0	1	0	0	0	-1	0
AXIN1:p.Arg349Cys	VUS	VUS	2	OP1,OP4	0	0	0	0	0	0	0	0	1	0	1	0	0	0	0	0
AXIN1:p.Arg556Cys	VUS	VUS	2	OP1,OP4	0	0	0	0	0	0	0	0	1	0	1	0	0	0	0	0
AXIN1:p.Arg739His	VUS	VUS	2	OP1,OP4	0	0	0	0	0	0	0	0	1	0	1	0	0	0	0	0
AXIN1:p.Arg841Gln	Likely Benign	Likely Benign	-4	OM1,OP1,OP4,SBS1,SBS2	0	0	0	0	2	0	0	0	1	0	1	0	-4	-4	0	0
AXIN1:p.Asp495Glu	Benign	Likely Benign	-2	OP1,OP4,SBS2	0	0	0	0	0	0	0	0	1	0	1	0	0	-4	0	0
AXIN1:p.Glu716Lys	VUS	VUS	2	OP1,OP4	0	0	0	0	0	0	0	0	1	0	1	0	0	0	0	0
AXIN1:p.Gly650Ser	Benign	Benign	-9	SBS1,SBS2,SBP1	0	0	0	0	0	0	0	0	0	0	0	0	-4	-4	-1	0
AXIN1:p.Gly834Ala	VUS	VUS	4	OM1,OP1,OP4	0	0	0	0	2	0	0	0	1	0	1	0	0	0	0	0
AXIN1:p.Leu140Pro	VUS	VUS	4	OM1,OP1,OP4	0	0	0	0	2	0	0	0	1	0	1	0	0	0	0	0
AXIN1:p.Pro39Ser	Likely Benign	VUS	2	OP1,OP4	0	0	0	0	0	0	0	0	1	0	1	0	0	0	0	0
AXIN1:p.Ser359Ile	VUS	VUS	2	OP1,OP4	0	0	0	0	0	0	0	0	1	0	1	0	0	0	0	0
AXIN1:p.Ser511Leu	Likely Benign	VUS	0	OP4,SBP1	0	0	0	0	0	0	0	0	0	0	1	0	0	0	-1	0
AXIN1:p.Thr336Met	VUS	VUS	2	OP1,OP4	0	0	0	0	0	0	0	0	1	0	1	0	0	0	0	0
AXIN1:p.Val517Ile	Likely Benign	Likely Benign	-4	OP4,SBS2,SBP1	0	0	0	0	0	0	0	0	0	0	1	0	0	-4	-1	0
AXIN2:p.Ala208Val	Likely Benign	VUS	2	OP1,OP4	0	0	0	0	0	0	0	0	1	0	1	0	0	0	0	0
AXIN2:p.Ala368Val	VUS	VUS	2	OP1,OP4	0	0	0	0	0	0	0	0	1	0	1	0	0	0	0	0
AXIN2:p.Ala533Val	VUS	VUS	2	OP1,OP4	0	0	0	0	0	0	0	0	1	0	1	0	0	0	0	0
AXIN2:p.Ala684Val	Likely Benign	VUS	2	OP1,OP4	0	0	0	0	0	0	0	0	1	0	1	0	0	0	0	0
AXIN2:p.Ala758Thr	Likely Benign	VUS	2	OM1,OP4,SBP1	0	0	0	0	2	0	0	0	0	0	1	0	0	0	-1	0
AXIN2:p.Asn115Ser	Likely Benign	VUS	4	OM1,OP1,OP4	0	0	0	0	2	0	0	0	1	0	1	0	0	0	0	0
AXIN2:p.Asn412Ser	Benign	Benign	-8	OP4,SBS1,SBS2,SBP1	0	0	0	0	0	0	0	0	0	0	1	0	-4	-4	-1	0
AXIN2:p.Asn666GlnfsTer41	Likely Pathogenic	Likely Oncogenic	9	OVS1,OP4	8	0	0	0	0	0	0	0	0	0	1	0	0	0	0	0
AXIN2:p.Asp194Glu	VUS	VUS	4	OM1,OP1,OP4	0	0	0	0	2	0	0	0	1	0	1	0	0	0	0	0
AXIN2:p.Glu301Asp	VUS	VUS	2	OP1,OP4	0	0	0	0	0	0	0	0	1	0	1	0	0	0	0	0
AXIN2:p.Glu405GlyfsTer56	Likely Pathogenic	Oncogenic	13	OVS1,OS2,OP4	8	0	4	0	0	0	0	0	0	0	1	0	0	0	0	0
AXIN2:p.Gly613Arg	VUS	VUS	2	OP1,OP4	0	0	0	0	0	0	0	0	1	0	1	0	0	0	0	0
AXIN2:p.Gly837Ser	VUS	VUS	4	OM1,OP1,OP4	0	0	0	0	2	0	0	0	1	0	1	0	0	0	0	0
AXIN2:p.Leu662Pro	Likely Benign	VUS	2	OP1,OP4	0	0	0	0	0	0	0	0	1	0	1	0	0	0	0	0
AXIN2:p.Met830Arg	VUS	VUS	4	OM1,OP1,OP4	0	0	0	0	2	0	0	0	1	0	1	0	0	0	0	0
AXIN2:p.Pro562Leu	Likely Benign	VUS	0	OP4,SBP1	0	0	0	0	0	0	0	0	0	0	1	0	0	0	-1	0
AXIN2:p.Ser390Gly	Likely Benign	VUS	2	OP1,OP4	0	0	0	0	0	0	0	0	1	0	1	0	0	0	0	0
AXIN2:p.Ser493Leu	VUS	VUS	0	OP4,SBP1	0	0	0	0	0	0	0	0	0	0	1	0	0	0	-1	0
AXIN2:p.Ser708Leu	VUS	VUS	4	OM1,OP1,OP4	0	0	0	0	2	0	0	0	1	0	1	0	0	0	0	0
AXIN2:p.Trp663Ter	Pathogenic	Oncogenic	14	OVS1,OS2,OP1,OP4	8	0	4	0	0	0	0	0	1	0	1	0	0	0	0	0
AXIN2:p.Tyr518Cys	VUS	VUS	2	OP1,OP4	0	0	0	0	0	0	0	0	1	0	1	0	0	0	0	0
AXIN2:p.Val365Met	VUS	VUS	0	OP4,SBP1	0	0	0	0	0	0	0	0	0	0	1	0	0	0	-1	0
AXL:p.Arg636Trp	VUS	VUS	4	OM1,OP1,OP4	0	0	0	0	2	0	0	0	1	0	1	0	0	0	0	0
AXL:p.Arg784Trp	Likely Benign	VUS	2	OM1,OP4,SBP1	0	0	0	0	2	0	0	0	0	0	1	0	0	0	-1	0
AXL:p.Arg800Gln	VUS	VUS	4	OM1,OP1,OP4	0	0	0	0	2	0	0	0	1	0	1	0	0	0	0	0
AXL:p.Gln361Pro	Likely Benign	VUS	0	OM1,OP1,OP4,SBS2	0	0	0	0	2	0	0	0	1	0	1	0	0	-4	0	0
AXL:p.Glu483Ter	Likely Pathogenic	VUS	4	OM1,OP1,OP4	0	0	0	0	2	0	0	0	1	0	1	0	0	0	0	0
AXL:p.Gly517Ser	Likely Benign	VUS	0	OM1,OP1,OP4,SBS2	0	0	0	0	2	0	0	0	1	0	1	0	0	-4	0	0
AXL:p.Gly602Ser	VUS	VUS	4	OM1,OP1,OP4	0	0	0	0	2	0	0	0	1	0	1	0	0	0	0	0
AXL:p.His292IlefsTer5	Likely Pathogenic	VUS	3	OM1,OP4	0	0	0	0	2	0	0	0	0	0	1	0	0	0	0	0
AXL:p.His292ProfsTer47	Likely Pathogenic	VUS	3	OM1,OP4	0	0	0	0	2	0	0	0	0	0	1	0	0	0	0	0
AXL:p.Leu192Pro	VUS	VUS	4	OM1,OP1,OP4	0	0	0	0	2	0	0	0	1	0	1	0	0	0	0	0
AXL:p.Met653Val	VUS	VUS	4	OM1,OP1,OP4	0	0	0	0	2	0	0	0	1	0	1	0	0	0	0	0
AXL:p.Pro276Leu	VUS	VUS	2	OM1,OP4,SBP1	0	0	0	0	2	0	0	0	0	0	1	0	0	0	-1	0
AXL:p.Pro282Leu	VUS	VUS	2	OM1,OP4,SBP1	0	0	0	0	2	0	0	0	0	0	1	0	0	0	-1	0
AXL:p.Pro301Ser	VUS	VUS	4	OM1,OP1,OP4	0	0	0	0	2	0	0	0	1	0	1	0	0	0	0	0
AXL:p.Pro87Ser	VUS	VUS	4	OM1,OP1,OP4	0	0	0	0	2	0	0	0	1	0	1	0	0	0	0	0
AXL:p.Ser285Leu	Likely Benign	Likely Benign	-2	OM1,OP4,SBS2,SBP1	0	0	0	0	2	0	0	0	0	0	1	0	0	-4	-1	0
AXL:p.Ser285Ter	VUS	VUS	2	OM1,OP4,SBP1	0	0	0	0	2	0	0	0	0	0	1	0	0	0	-1	0
AXL:p.Ser347Asn	VUS	VUS	4	OM1,OP1,OP4	0	0	0	0	2	0	0	0	1	0	1	0	0	0	0	0
AXL:p.Thr30Met	Likely Benign	VUS	2	OM1,OP4,SBP1	0	0	0	0	2	0	0	0	0	0	1	0	0	0	-1	0
AXL:p.Thr646Ile	VUS	VUS	2	OM1,OP4,SBP1	0	0	0	0	2	0	0	0	0	0	1	0	0	0	-1	0
AXL:p.Thr797Ile	VUS	VUS	2	OM1,OP4,SBP1	0	0	0	0	2	0	0	0	0	0	1	0	0	0	-1	0
AXL:p.Trp448Leu	Likely Benign	VUS	0	OM1,OP1,OP4,SBS2	0	0	0	0	2	0	0	0	1	0	1	0	0	-4	0	0
B2M:p.Glu94Lys	Likely Benign	VUS	2	OM1,OP4,SBP1	0	0	0	0	2	0	0	0	0	0	1	0	0	0	-1	0
B2M:p.Leu15PhefsTer41	Likely Pathogenic	Oncogenic	13	OVS1,OS3,OP4	8	0	0	4	0	0	0	0	0	0	1	0	0	0	0	0
B2M:p.Lys114Gln	Likely Benign	VUS	0	OP4,SBP1	0	0	0	0	0	0	0	0	0	0	1	0	0	0	-1	0
B2M:p.Lys26Asn	VUS	VUS	2	OM1,OP4,SBP1	0	0	0	0	2	0	0	0	0	0	1	0	0	0	-1	0
B2M:p.Thr93HisfsTer2	Likely Pathogenic	Oncogenic	11	OVS1,OM1,OP4	8	0	0	0	2	0	0	0	0	0	1	0	0	0	0	0
BAP1:p.Ala634AspfsTer3	Likely Pathogenic	Oncogenic	11	OVS1,OM1,OP4	8	0	0	0	2	0	0	0	0	0	1	0	0	0	0	0
BAP1:p.Arg385Ter	Pathogenic	Oncogenic	14	OVS1,OS2,OP1,OP4	8	0	4	0	0	0	0	0	1	0	1	0	0	0	0	0
BAP1:p.Arg508Cys	VUS	VUS	2	OP1,OP4	0	0	0	0	0	0	0	0	1	0	1	0	0	0	0	0
BAP1:p.Arg545His	VUS	VUS	2	OP1,OP4	0	0	0	0	0	0	0	0	1	0	1	0	0	0	0	0
BAP1:p.Cys649Tyr	Likely Benign	VUS	4	OM1,OP1,OP4	0	0	0	0	2	0	0	0	1	0	1	0	0	0	0	0
BAP1:p.Gln156Ter	Likely Pathogenic	Oncogenic	12	OVS1,OM1,OP1,OP4	8	0	0	0	2	0	0	0	1	0	1	0	0	0	0	0
BAP1:p.Gln684Ter	Likely Pathogenic	Oncogenic	14	OVS1,OS2,OP1,OP4	8	0	4	0	0	0	0	0	1	0	1	0	0	0	0	0
BAP1:p.His169Asp	VUS	VUS	4	OM1,OP1,OP4	0	0	0	0	2	0	0	0	1	0	1	0	0	0	0	0
BAP1:p.Ile131CysfsTer13	Likely Pathogenic	Oncogenic	11	OVS1,OM1,OP4	8	0	0	0	2	0	0	0	0	0	1	0	0	0	0	0
BAP1:p.Ile210del	Pathogenic	VUS	5	OM1,OM2,OP4	0	0	0	0	2	2	0	0	0	0	1	0	0	0	0	0
BAP1:p.Leu186Arg	VUS	VUS	4	OM1,OP1,OP4	0	0	0	0	2	0	0	0	1	0	1	0	0	0	0	0
BAP1:p.Leu573Val	VUS	VUS	2	OP1,OP4	0	0	0	0	0	0	0	0	1	0	1	0	0	0	0	0
BAP1:p.Phe674Leu	VUS	VUS	2	OP1,OP4	0	0	0	0	0	0	0	0	1	0	1	0	0	0	0	0
BAP1:p.Phe82LeufsTer44	Likely Pathogenic	Oncogenic	11	OVS1,OM1,OP4	8	0	0	0	2	0	0	0	0	0	1	0	0	0	0	0
BAP1:p.Pro175Ser	VUS	VUS	4	OM1,OP1,OP4	0	0	0	0	2	0	0	0	1	0	1	0	0	0	0	0
BAP1:p.Ser492TyrfsTer6	Pathogenic	Oncogenic	13	OVS1,OS2,OP4	8	0	4	0	0	0	0	0	0	0	1	0	0	0	0	0
BAP1:p.Ser596Gly	Benign	Benign	-16	OP4,SBVS1,SBS1,SBS2,SBP1	0	0	0	0	0	0	0	0	0	0	1	-8	-4	-4	-1	0
BAP1:p.Trp196Ter	Pathogenic	Oncogenic	16	OVS1,OS2,OM1,OP1,OP4	8	0	4	0	2	0	0	0	1	0	1	0	0	0	0	0
BARD1:c.2001+2T>C	Likely Pathogenic	Oncogenic	10	OVS1,OP1,OP4	8	0	0	0	0	0	0	0	1	0	1	0	0	0	0	0
BARD1:p.Arg658Cys	Benign	Likely Benign	-6	OP1,OP4,SBS1,SBS2	0	0	0	0	0	0	0	0	1	0	1	0	-4	-4	0	0
BARD1:p.Asn470Ser	Likely Benign	VUS	4	OM1,OP1,OP4	0	0	0	0	2	0	0	0	1	0	1	0	0	0	0	0
BARD1:p.Asp712Tyr	VUS	VUS	4	OM1,OP1,OP4	0	0	0	0	2	0	0	0	1	0	1	0	0	0	0	0
BARD1:p.Cys557Ser	Benign	Benign	-7	OM1,SBS1,SBS2,SBP1	0	0	0	0	2	0	0	0	0	0	0	0	-4	-4	-1	0
BARD1:p.Cys645Arg	Benign	Benign	-14	OM1,OP4,SBVS1,SBS1,SBS2,SBP1	0	0	0	0	2	0	0	0	0	0	1	-8	-4	-4	-1	0
BARD1:p.Cys743Phe	VUS	VUS	4	OM1,OP1,OP4	0	0	0	0	2	0	0	0	1	0	1	0	0	0	0	0
BARD1:p.Gln11His	Benign	VUS	2	OM1,OP4,SBP1	0	0	0	0	2	0	0	0	0	0	1	0	0	0	-1	0
BARD1:p.Ile738Val	Benign	Likely Benign	-4	OM1,OP1,OP4,SBS1,SBS2	0	0	0	0	2	0	0	0	1	0	1	0	-4	-4	0	0
BARD1:p.Leu239Gln	Likely Benign	VUS	4	OM1,OP1,OP4	0	0	0	0	2	0	0	0	1	0	1	0	0	0	0	0
BARD1:p.Leu95Val	Likely Benign	VUS	0	OP4,SBP1	0	0	0	0	0	0	0	0	0	0	1	0	0	0	-1	0
BARD1:p.Lys596AsnfsTer9	Likely Pathogenic	Oncogenic	15	OVS1,OS2,OM1,OP4	8	0	4	0	2	0	0	0	0	0	1	0	0	0	0	0
BARD1:p.Pro300Ser	VUS	VUS	2	OM1,OP4,SBP1	0	0	0	0	2	0	0	0	0	0	1	0	0	0	-1	0
BARD1:p.Ser184Phe	VUS	VUS	4	OM1,OP1,OP4	0	0	0	0	2	0	0	0	1	0	1	0	0	0	0	0
BARD1:p.Ser761Asn	VUS	VUS	4	OM1,OP1,OP4	0	0	0	0	2	0	0	0	1	0	1	0	0	0	0	0
BARD1:p.Thr338Asn	VUS	VUS	0	OP4,SBP1	0	0	0	0	0	0	0	0	0	0	1	0	0	0	-1	0
BARD1:p.Tyr745Asp	VUS	VUS	4	OM1,OP1,OP4	0	0	0	0	2	0	0	0	1	0	1	0	0	0	0	0
BARD1:p.Val507Met	Benign	Likely Benign	-1	OM1,OP4,SBS2	0	0	0	0	2	0	0	0	0	0	1	0	0	-4	0	0
BBC3:p.Gly241Glu	VUS	VUS	0	OP4,SBP1	0	0	0	0	0	0	0	0	0	0	1	0	0	0	-1	0
BBC3:p.Leu251Arg	VUS	VUS	0	OP4,SBP1	0	0	0	0	0	0	0	0	0	0	1	0	0	0	-1	0
BBC3:p.Met5Thr	Likely Benign	VUS	1	OP4	0	0	0	0	0	0	0	0	0	0	1	0	0	0	0	0
BBC3:p.Thr22Met	Likely Benign	VUS	1	OP4	0	0	0	0	0	0	0	0	0	0	1	0	0	0	0	0
BCL10:p.Gly116Val	VUS	VUS	2	OP1,OP4	0	0	0	0	0	0	0	0	1	0	1	0	0	0	0	0
BCL10:p.Phe165Leu	Likely Benign	VUS	2	OP1,OP4	0	0	0	0	0	0	0	0	1	0	1	0	0	0	0	0
BCL2L1:p.Arg132Gln	VUS	VUS	2	OP1,OP4	0	0	0	0	0	0	0	0	1	0	1	0	0	0	0	0
BCL2L1:p.Arg232Gln	Likely Benign	VUS	2	OP1,OP4	0	0	0	0	0	0	0	0	1	0	1	0	0	0	0	0
BCL2L1:p.Pro48Ser	VUS	VUS	2	OP1,OP4	0	0	0	0	0	0	0	0	1	0	1	0	0	0	0	0
BCL2L1:p.Thr219Ala	VUS	VUS	2	OP1,OP4	0	0	0	0	0	0	0	0	1	0	1	0	0	0	0	0
BCL2L11:p.Asn170Ile	VUS	VUS	2	OP1,OP4	0	0	0	0	0	0	0	0	1	0	1	0	0	0	0	0
BCL2L11:p.Glu15Lys	VUS	VUS	4	OM1,OP1,OP4	0	0	0	0	2	0	0	0	1	0	1	0	0	0	0	0
BCL2L11:p.Ile190ProfsTer72	Likely Pathogenic	Likely Oncogenic	9	OVS1,OP4	8	0	0	0	0	0	0	0	0	0	1	0	0	0	0	0
BCL2L11:p.Met142Arg	Likely Benign	VUS	0	OP4,SBP1	0	0	0	0	0	0	0	0	0	0	1	0	0	0	-1	0
BCL2L11:p.Trp93Ter	Likely Benign	Likely Oncogenic	8	OVS1,OP4,SBP1	8	0	0	0	0	0	0	0	0	0	1	0	0	0	-1	0
BCL6:p.Arg228Gln	VUS	VUS	2	OP1,OP4	0	0	0	0	0	0	0	0	1	0	1	0	0	0	0	0
BCL6:p.Arg459Cys	Likely Benign	VUS	2	OP1,OP4	0	0	0	0	0	0	0	0	1	0	1	0	0	0	0	0
BCL6:p.Arg575Cys	VUS	VUS	2	OP1,OP4	0	0	0	0	0	0	0	0	1	0	1	0	0	0	0	0
BCL6:p.Arg668His	VUS	VUS	2	OP1,OP4	0	0	0	0	0	0	0	0	1	0	1	0	0	0	0	0
BCL6:p.Arg678His	VUS	VUS	2	OP1,OP4	0	0	0	0	0	0	0	0	1	0	1	0	0	0	0	0
BCL6:p.Arg692His	VUS	VUS	2	OP1,OP4	0	0	0	0	0	0	0	0	1	0	1	0	0	0	0	0
BCL6:p.Ile258Phe	VUS	VUS	0	OP4,SBP1	0	0	0	0	0	0	0	0	0	0	1	0	0	0	-1	0
BCL6:p.Met51Thr	VUS	VUS	4	OM1,OP1,OP4	0	0	0	0	2	0	0	0	1	0	1	0	0	0	0	0
BCL6:p.Pro4Leu	VUS	VUS	2	OP1,OP4	0	0	0	0	0	0	0	0	1	0	1	0	0	0	0	0
BCL6:p.Val37Ala	VUS	VUS	4	OM1,OP1,OP4	0	0	0	0	2	0	0	0	1	0	1	0	0	0	0	0
BCL6:p.Val450Ile	Likely Benign	VUS	2	OP1,OP4	0	0	0	0	0	0	0	0	1	0	1	0	0	0	0	0
BCOR:p.Ala165Pro	VUS	VUS	0	OP4,SBP1	0	0	0	0	0	0	0	0	0	0	1	0	0	0	-1	0
BCOR:p.Arg1053Gly	VUS	VUS	2	OP1,OP4	0	0	0	0	0	0	0	0	1	0	1	0	0	0	0	0
BCOR:p.Arg1589Cys	Likely Benign	Likely Benign	-2	OP1,OP4,SBS2	0	0	0	0	0	0	0	0	1	0	1	0	0	-4	0	0
BCOR:p.Arg1661Gln	VUS	VUS	4	OM1,OP1,OP4	0	0	0	0	2	0	0	0	1	0	1	0	0	0	0	0
BCOR:p.Arg418LysfsTer21	Likely Pathogenic	Likely Oncogenic	9	OVS1,OP4	8	0	0	0	0	0	0	0	0	0	1	0	0	0	0	0
BCOR:p.Arg810Ter	Likely Pathogenic	Oncogenic	14	OVS1,OS2,OP1,OP4	8	0	4	0	0	0	0	0	1	0	1	0	0	0	0	0
BCOR:p.Asn1459Ser	VUS	VUS	4	OM4,OP1,OP4	0	0	0	0	0	0	0	2	1	0	1	0	0	0	0	0
BCOR:p.Asp1352Asn	VUS	VUS	2	OM1,OP4,SBP1	0	0	0	0	2	0	0	0	0	0	1	0	0	0	-1	0
BCOR:p.Asp456His	VUS	VUS	2	OP1,OP4	0	0	0	0	0	0	0	0	1	0	1	0	0	0	0	0
BCOR:p.Gln1371Ter	Pathogenic	Oncogenic	16	OVS1,OS2,OM1,OP1,OP4	8	0	4	0	2	0	0	0	1	0	1	0	0	0	0	0
BCOR:p.Glu744Lys	VUS	VUS	2	OP1,OP4	0	0	0	0	0	0	0	0	1	0	1	0	0	0	0	0
BCOR:p.Glu843Asp	Likely Benign	VUS	0	OP4,SBP1	0	0	0	0	0	0	0	0	0	0	1	0	0	0	-1	0
BCOR:p.Leu1368Phe	VUS	VUS	4	OM1,OP1,OP4	0	0	0	0	2	0	0	0	1	0	1	0	0	0	0	0
BCOR:p.Leu345His	Likely Benign	VUS	2	OP1,OP4	0	0	0	0	0	0	0	0	1	0	1	0	0	0	0	0
BCOR:p.Leu477Phe	VUS	VUS	2	OP1,OP4	0	0	0	0	0	0	0	0	1	0	1	0	0	0	0	0
BCOR:p.Lys412Asn	VUS	VUS	0	OP4,SBP1	0	0	0	0	0	0	0	0	0	0	1	0	0	0	-1	0
BCOR:p.Pro1095Ala	Likely Benign	VUS	0	OP4,SBP1	0	0	0	0	0	0	0	0	0	0	1	0	0	0	-1	0
BCOR:p.Pro649Leu	VUS	VUS	2	OP1,OP4	0	0	0	0	0	0	0	0	1	0	1	0	0	0	0	0
BCOR:p.Pro678Ser	VUS	Likely Benign	-2	OP1,OP4,SBS2	0	0	0	0	0	0	0	0	1	0	1	0	0	-4	0	0
BCOR:p.Thr555Ala	Likely Benign	VUS	0	OP4,SBP1	0	0	0	0	0	0	0	0	0	0	1	0	0	0	-1	0
BCOR:p.Trp191Gly	VUS	VUS	2	OP1,OP4	0	0	0	0	0	0	0	0	1	0	1	0	0	0	0	0
BCORL1:c.4919-2del	Likely Pathogenic	Oncogenic	10	OVS1,OP1,OP4	8	0	0	0	0	0	0	0	1	0	1	0	0	0	0	0
BCORL1:p.Ala106Thr	VUS	VUS	2	OP1,OP4	0	0	0	0	0	0	0	0	1	0	1	0	0	0	0	0
BCORL1:p.Ala576Thr	VUS	VUS	2	OP1,OP4	0	0	0	0	0	0	0	0	1	0	1	0	0	0	0	0
BCORL1:p.Arg1273Gln	VUS	Likely Benign	-4	OP4,SBS2,SBP1	0	0	0	0	0	0	0	0	0	0	1	0	0	-4	-1	0
BCORL1:p.Arg1292Gln	VUS	VUS	2	OP1,OP4	0	0	0	0	0	0	0	0	1	0	1	0	0	0	0	0
BCORL1:p.Arg1334Trp	VUS	VUS	2	OP1,OP4	0	0	0	0	0	0	0	0	1	0	1	0	0	0	0	0
BCORL1:p.Arg945Ter	Likely Pathogenic	Likely Oncogenic	8	OVS1,OP4,SBP1	8	0	0	0	0	0	0	0	0	0	1	0	0	0	-1	0
BCORL1:p.Asn195Asp	VUS	VUS	0	OP4,SBP1	0	0	0	0	0	0	0	0	0	0	1	0	0	0	-1	0
BCORL1:p.Asn820His	VUS	VUS	2	OP1,OP4	0	0	0	0	0	0	0	0	1	0	1	0	0	0	0	0
BCORL1:p.Asp94Asn	Likely Benign	Likely Benign	-4	OP4,SBS2,SBP1	0	0	0	0	0	0	0	0	0	0	1	0	0	-4	-1	0
BCORL1:p.Glu758Ter	Likely Pathogenic	Oncogenic	10	OVS1,OP1,OP4	8	0	0	0	0	0	0	0	1	0	1	0	0	0	0	0
BCORL1:p.Gly209Ser	Likely Benign	Benign	-17	SBVS1,SBS1,SBS2,SBP1	0	0	0	0	0	0	0	0	0	0	0	-8	-4	-4	-1	0
BCORL1:p.Gly793TrpfsTer94	Likely Pathogenic	Likely Oncogenic	9	OVS1,OP4	8	0	0	0	0	0	0	0	0	0	1	0	0	0	0	0
BCORL1:p.Lys1053Arg	Likely Benign	Likely Benign	-2	OP1,OP4,SBS2	0	0	0	0	0	0	0	0	1	0	1	0	0	-4	0	0
BCORL1:p.Met644Val	VUS	VUS	2	OP1,OP4	0	0	0	0	0	0	0	0	1	0	1	0	0	0	0	0
BCORL1:p.Pro143Ala	VUS	VUS	0	OP4,SBP1	0	0	0	0	0	0	0	0	0	0	1	0	0	0	-1	0
BCORL1:p.Pro1755GlnfsTer20	Likely Pathogenic	Likely Oncogenic	9	OVS1,OP4	8	0	0	0	0	0	0	0	0	0	1	0	0	0	0	0
BCORL1:p.Pro251Leu	VUS	VUS	0	OP4,SBP1	0	0	0	0	0	0	0	0	0	0	1	0	0	0	-1	0
BCORL1:p.Pro386Ser	VUS	VUS	0	OP4,SBP1	0	0	0	0	0	0	0	0	0	0	1	0	0	0	-1	0
BCORL1:p.Pro578Leu	Likely Benign	VUS	0	OP4,SBP1	0	0	0	0	0	0	0	0	0	0	1	0	0	0	-1	0
BCORL1:p.Pro810Leu	Likely Benign	VUS	2	OP1,OP4	0	0	0	0	0	0	0	0	1	0	1	0	0	0	0	0
BCORL1:p.Ser876Thr	VUS	VUS	2	OP1,OP4	0	0	0	0	0	0	0	0	1	0	1	0	0	0	0	0
BCORL1:p.Ser878Gly	Likely Benign	Likely Benign	-4	OP4,SBS1,SBP1	0	0	0	0	0	0	0	0	0	0	1	0	-4	0	-1	0
BCORL1:p.Thr1111Met	Likely Benign	Likely Benign	-4	OP4,SBS1,SBP1	0	0	0	0	0	0	0	0	0	0	1	0	-4	0	-1	0
BCORL1:p.Thr15Ser	VUS	VUS	2	OP1,OP4	0	0	0	0	0	0	0	0	1	0	1	0	0	0	0	0
BCORL1:p.Thr808Met	Likely Benign	VUS	0	OP4,SBP1	0	0	0	0	0	0	0	0	0	0	1	0	0	0	-1	0
BCORL1:p.Val1139Met	Likely Benign	Likely Benign	-4	OP4,SBS2,SBP1	0	0	0	0	0	0	0	0	0	0	1	0	0	-4	-1	0
BCORL1:p.Val881Met	VUS	VUS	0	OP4,SBP1	0	0	0	0	0	0	0	0	0	0	1	0	0	0	-1	0
BCR:c.2707+5G>C	Likely Benign	VUS	1	OP4	0	0	0	0	0	0	0	0	0	0	1	0	0	0	0	0
BCR:p.Ala1204Gly	Likely Benign	VUS	4	OM1,OP1,OP4	0	0	0	0	2	0	0	0	1	0	1	0	0	0	0	0
BCR:p.Arg1072Cys	VUS	VUS	4	OM1,OP1,OP4	0	0	0	0	2	0	0	0	1	0	1	0	0	0	0	0
BCR:p.Arg132Pro	Likely Benign	Likely Benign	-2	OM1,OP4,SBS2,SBP1	0	0	0	0	2	0	0	0	0	0	1	0	0	-4	-1	0
BCR:p.Arg474Gln	VUS	VUS	2	OP1,OP4	0	0	0	0	0	0	0	0	1	0	1	0	0	0	0	0
BCR:p.Arg567AlafsTer56	Likely Pathogenic	VUS	3	OM1,OP4	0	0	0	0	2	0	0	0	0	0	1	0	0	0	0	0
BCR:p.Arg72Pro	VUS	VUS	4	OM1,OP1,OP4	0	0	0	0	2	0	0	0	1	0	1	0	0	0	0	0
BCR:p.Asn982del	VUS	VUS	5	OM1,OM2,OP4	0	0	0	0	2	2	0	0	0	0	1	0	0	0	0	0
BCR:p.Gln1244Glu	VUS	VUS	4	OM1,OP1,OP4	0	0	0	0	2	0	0	0	1	0	1	0	0	0	0	0
BCR:p.Gln1251Arg	Likely Benign	VUS	2	OP1,OP4	0	0	0	0	0	0	0	0	1	0	1	0	0	0	0	0
BCR:p.Glu34Gly	VUS	VUS	4	OM1,OP1,OP4	0	0	0	0	2	0	0	0	1	0	1	0	0	0	0	0
BCR:p.Glu46Asp	Likely Benign	VUS	0	OM1,OP1,OP4,SBS2	0	0	0	0	2	0	0	0	1	0	1	0	0	-4	0	0
BCR:p.Glu606Asp	VUS	VUS	4	OM1,OP1,OP4	0	0	0	0	2	0	0	0	1	0	1	0	0	0	0	0
BCR:p.Gly166Asp	Likely Benign	Likely Benign	-2	OM1,OP4,SBS2,SBP1	0	0	0	0	2	0	0	0	0	0	1	0	0	-4	-1	0
BCR:p.Gly431Arg	Likely Benign	VUS	2	OP1,OP4	0	0	0	0	0	0	0	0	1	0	1	0	0	0	0	0
BCR:p.Gly480Glu	VUS	VUS	2	OP1,OP4	0	0	0	0	0	0	0	0	1	0	1	0	0	0	0	0
BCR:p.Pro672Ser	VUS	VUS	4	OM1,OP1,OP4	0	0	0	0	2	0	0	0	1	0	1	0	0	0	0	0
BCR:p.Ser885Leu	VUS	VUS	2	OP1,OP4	0	0	0	0	0	0	0	0	1	0	1	0	0	0	0	0
BCR:p.Thr1060Ile	VUS	VUS	4	OM1,OP1,OP4	0	0	0	0	2	0	0	0	1	0	1	0	0	0	0	0
BCR:p.Thr1210Met	VUS	VUS	4	OM1,OP1,OP4	0	0	0	0	2	0	0	0	1	0	1	0	0	0	0	0
BCR:p.Thr845Met	VUS	VUS	2	OM1,OP4,SBP1	0	0	0	0	2	0	0	0	0	0	1	0	0	0	-1	0
BCR:p.Tyr910Cys	Likely Benign	Benign	-9	OM1,OP1,SBVS1,SBS1	0	0	0	0	2	0	0	0	1	0	0	-8	-4	0	0	0
BCR:p.Val728Ile	VUS	VUS	4	OM1,OP1,OP4	0	0	0	0	2	0	0	0	1	0	1	0	0	0	0	0
BCR:p.Val949Ile	Likely Benign	VUS	0	OM1,OP1,OP4,SBS2	0	0	0	0	2	0	0	0	1	0	1	0	0	-4	0	0
BIRC3:c.853+2T>C	Likely Pathogenic	Oncogenic	10	OVS1,OP1,OP4	8	0	0	0	0	0	0	0	1	0	1	0	0	0	0	0
BIRC3:p.Ala384Val	VUS	VUS	2	OP1,OP4	0	0	0	0	0	0	0	0	1	0	1	0	0	0	0	0
BIRC3:p.Arg401Lys	Likely Benign	Likely Benign	-2	OP1,OP4,SBS2	0	0	0	0	0	0	0	0	1	0	1	0	0	-4	0	0
BIRC3:p.Gln397Arg	VUS	VUS	2	OP1,OP4	0	0	0	0	0	0	0	0	1	0	1	0	0	0	0	0
BIRC3:p.Leu416Phe	VUS	VUS	2	OP1,OP4	0	0	0	0	0	0	0	0	1	0	1	0	0	0	0	0
BIRC3:p.Lys260Arg	VUS	Benign	-13	SBVS1,SBS1,SBP1	0	0	0	0	0	0	0	0	0	0	0	-8	-4	0	-1	0
BLM:p.Ala1043Asp	Likely Benign	Likely Benign	-6	OP1,OP4,SBS1,SBS2	0	0	0	0	0	0	0	0	1	0	1	0	-4	-4	0	0
BLM:p.Ala746Val	VUS	VUS	4	OM1,OP1,OP4	0	0	0	0	2	0	0	0	1	0	1	0	0	0	0	0
BLM:p.Arg15Cys	VUS	VUS	4	OM1,OP1,OP4	0	0	0	0	2	0	0	0	1	0	1	0	0	0	0	0
BLM:p.Arg404Trp	VUS	VUS	2	OP1,OP4	0	0	0	0	0	0	0	0	1	0	1	0	0	0	0	0
BLM:p.Arg643His	Likely Benign	VUS	0	OP4,SBP1	0	0	0	0	0	0	0	0	0	0	1	0	0	0	-1	0
BLM:p.Asn515MetfsTer16	Likely Pathogenic	Oncogenic	13	OVS1,OS2,OP4	8	0	4	0	0	0	0	0	0	0	1	0	0	0	0	0
BLM:p.Asn92Asp	Likely Benign	VUS	2	OM1,OP4,SBP1	0	0	0	0	2	0	0	0	0	0	1	0	0	0	-1	0
BLM:p.Asp388Tyr	VUS	VUS	0	OP4,SBP1	0	0	0	0	0	0	0	0	0	0	1	0	0	0	-1	0
BLM:p.Asp44Asn	VUS	VUS	4	OM1,OP1,OP4	0	0	0	0	2	0	0	0	1	0	1	0	0	0	0	0
BLM:p.Gln123Arg	Likely Benign	VUS	2	OM1,OP4,SBP1	0	0	0	0	2	0	0	0	0	0	1	0	0	0	-1	0
BLM:p.Gln548Ter	Likely Pathogenic	Oncogenic	16	OVS1,OS1,OS2,OP4,SBP1	8	4	4	0	0	0	0	0	0	0	1	0	0	0	-1	0
BLM:p.Gly1096Ala	VUS	VUS	2	OP1,OP4	0	0	0	0	0	0	0	0	1	0	1	0	0	0	0	0
BLM:p.Leu423Val	Likely Benign	VUS	0	OP4,SBP1	0	0	0	0	0	0	0	0	0	0	1	0	0	0	-1	0
BLM:p.Phe619Leu	Likely Benign	VUS	0	OP4,SBP1	0	0	0	0	0	0	0	0	0	0	1	0	0	0	-1	0
BLM:p.Pro1291Leu	VUS	VUS	4	OM1,OP1,OP4	0	0	0	0	2	0	0	0	1	0	1	0	0	0	0	0
BLM:p.Pro459Ser	Likely Benign	VUS	0	OP4,SBP1	0	0	0	0	0	0	0	0	0	0	1	0	0	0	-1	0
BLM:p.Pro707Ser	Likely Benign	VUS	2	OM1,OP4,SBP1	0	0	0	0	2	0	0	0	0	0	1	0	0	0	-1	0
BLM:p.Ser1209Thr	Likely Benign	VUS	2	OP1,OP4	0	0	0	0	0	0	0	0	1	0	1	0	0	0	0	0
BLM:p.Ser1255Cys	VUS	VUS	4	OM1,OP1,OP4	0	0	0	0	2	0	0	0	1	0	1	0	0	0	0	0
BLM:p.Ser1380Arg	Likely Benign	VUS	0	OP4,SBP1	0	0	0	0	0	0	0	0	0	0	1	0	0	0	-1	0
BLM:p.Thr1078Ile	VUS	VUS	2	OP1,OP4	0	0	0	0	0	0	0	0	1	0	1	0	0	0	0	0
BLM:p.Thr1371Met	VUS	VUS	0	OP4,SBP1	0	0	0	0	0	0	0	0	0	0	1	0	0	0	-1	0
BLM:p.Thr472Pro	VUS	VUS	0	OP4,SBP1	0	0	0	0	0	0	0	0	0	0	1	0	0	0	-1	0
BLM:p.Val4Ala	Likely Benign	VUS	4	OM1,OP1,OP4	0	0	0	0	2	0	0	0	1	0	1	0	0	0	0	0
BMPR1A:c.334-1G>A	Likely Pathogenic	Oncogenic	10	OVS1,OP1,OP4	8	0	0	0	0	0	0	0	1	0	1	0	0	0	0	0
BMPR1A:p.Arg443Cys	Likely Benign	VUS	4	OM1,OP1,OP4	0	0	0	0	2	0	0	0	1	0	1	0	0	0	0	0
BMPR1A:p.Asp208Tyr	VUS	VUS	4	OM1,OP1,OP4	0	0	0	0	2	0	0	0	1	0	1	0	0	0	0	0
BMPR1A:p.Asp27Asn	VUS	VUS	2	OP1,OP4	0	0	0	0	0	0	0	0	1	0	1	0	0	0	0	0
BMPR1A:p.Asp40Gly	Likely Benign	VUS	2	OP1,OP4	0	0	0	0	0	0	0	0	1	0	1	0	0	0	0	0
BMPR1A:p.Cys76Phe	VUS	VUS	2	OP1,OP4	0	0	0	0	0	0	0	0	1	0	1	0	0	0	0	0
BMPR1A:p.Met160Val	VUS	VUS	2	OP1,OP4	0	0	0	0	0	0	0	0	1	0	1	0	0	0	0	0
BRAF:p.Ala305Val	VUS	VUS	2	OP1,OP4	0	0	0	0	0	0	0	0	1	0	1	0	0	0	0	0
BRAF:p.Ala38Val	VUS	VUS	2	OP1,OP4	0	0	0	0	0	0	0	0	1	0	1	0	0	0	0	0
BRAF:p.Asp324Ala	VUS	VUS	2	OP1,OP4	0	0	0	0	0	0	0	0	1	0	1	0	0	0	0	0
BRAF:p.Asp594Ala	Pathogenic	Likely Oncogenic	6	OS1,OP1,OP4	0	4	0	0	0	0	0	0	1	0	1	0	0	0	0	0
BRAF:p.Asp594Gly	Pathogenic	Likely Oncogenic	8	OS1,OM3,OP1,OP4	0	4	0	0	0	0	2	0	1	0	1	0	0	0	0	0
BRAF:p.Glu433Lys	VUS	VUS	2	OP1,OP4	0	0	0	0	0	0	0	0	1	0	1	0	0	0	0	0
BRAF:p.Gly464Val	Pathogenic	Oncogenic	12	OS1,OS2,OM3,OP1,OP4	0	4	4	0	0	0	2	0	1	0	1	0	0	0	0	0
BRAF:p.Gly9Ala	Likely Benign	VUS	2	OP1,OP4	0	0	0	0	0	0	0	0	1	0	1	0	0	0	0	0
BRAF:p.Ile300Met	VUS	VUS	2	OP1,OP4	0	0	0	0	0	0	0	0	1	0	1	0	0	0	0	0
BRAF:p.Leu485Phe	Pathogenic	Oncogenic	11	OS1,OS2,OP1,OP3,OP4	0	4	4	0	0	0	0	0	1	1	1	0	0	0	0	0
BRAF:p.Leu597Arg	Pathogenic	Likely Oncogenic	7	OS1,OP1,OP3,OP4	0	4	0	0	0	0	0	0	1	1	1	0	0	0	0	0
BRAF:p.Leu597Gln	Pathogenic	Likely Oncogenic	9	OS1,OM3,OP1,OP3,OP4	0	4	0	0	0	0	2	0	1	1	1	0	0	0	0	0
BRAF:p.Lys601Glu	Pathogenic	Oncogenic	12	OS1,OS2,OM3,OP1,OP4	0	4	4	0	0	0	2	0	1	0	1	0	0	0	0	0
BRAF:p.Pro343Ser	VUS	VUS	2	OP1,OP4	0	0	0	0	0	0	0	0	1	0	1	0	0	0	0	0
BRAF:p.Pro453Thr	VUS	VUS	2	OP1,OP4	0	0	0	0	0	0	0	0	1	0	1	0	0	0	0	0
BRAF:p.Ser394Pro	VUS	VUS	2	OP1,OP4	0	0	0	0	0	0	0	0	1	0	1	0	0	0	0	0
BRAF:p.Thr241Met	Likely Pathogenic	Likely Oncogenic	8	OS2,OM1,OP1,OP4	0	0	4	0	2	0	0	0	1	0	1	0	0	0	0	0
BRAF:p.Val590Leu	VUS	VUS	4	OM1,OP1,OP4	0	0	0	0	2	0	0	0	1	0	1	0	0	0	0	0
BRAF:p.Val600Glu	Pathogenic	Oncogenic	12	OS1,OS2,OM3,OP1,OP4	0	4	4	0	0	0	2	0	1	0	1	0	0	0	0	0
BRCA1:p.Ala1615Thr	VUS	VUS	2	OM1,OP4,SBP1	0	0	0	0	2	0	0	0	0	0	1	0	0	0	-1	0
BRCA1:p.Ala253Thr	Likely Benign	VUS	2	OM1,OP4,SBP1	0	0	0	0	2	0	0	0	0	0	1	0	0	0	-1	0
BRCA1:p.Ala675Pro	VUS	VUS	2	OM1,OP4,SBP1	0	0	0	0	2	0	0	0	0	0	1	0	0	0	-1	0
BRCA1:p.Arg1347Gly	Benign	Likely Benign	-2	OM1,OP4,SBS2,SBP1	0	0	0	0	2	0	0	0	0	0	1	0	0	-4	-1	0
BRCA1:p.Arg1751Gln	Benign	VUS	0	OM1,OP1,OP4,SBS2	0	0	0	0	2	0	0	0	1	0	1	0	0	-4	0	0
BRCA1:p.Arg496Cys	Benign	Likely Benign	-2	OM1,OP4,SBS2,SBP1	0	0	0	0	2	0	0	0	0	0	1	0	0	-4	-1	0
BRCA1:p.Arg841Trp	Benign	Likely Benign	-4	OP4,SBS2,SBP1	0	0	0	0	0	0	0	0	0	0	1	0	0	-4	-1	0
BRCA1:p.Arg866Cys	Benign	Likely Benign	-2	OP1,OP4,SBS2	0	0	0	0	0	0	0	0	1	0	1	0	0	-4	0	0
BRCA1:p.Asn550His	Likely Benign	Likely Benign	-2	OM1,OP4,SBS2,SBP1	0	0	0	0	2	0	0	0	0	0	1	0	0	-4	-1	0
BRCA1:p.Gln1144His	VUS	Likely Benign	-4	OP4,SBS2,SBP1	0	0	0	0	0	0	0	0	0	0	1	0	0	-4	-1	0
BRCA1:p.Gln1200His	Likely Benign	Likely Benign	-4	OP4,SBS2,SBP1	0	0	0	0	0	0	0	0	0	0	1	0	0	-4	-1	0
BRCA1:p.Gln54Ter	Pathogenic	Oncogenic	18	OVS1,OS1,OS2,OP1,OP4	8	4	4	0	0	0	0	0	1	0	1	0	0	0	0	0
BRCA1:p.Glu1250Lys	Benign	Likely Benign	-4	OP4,SBS2,SBP1	0	0	0	0	0	0	0	0	0	0	1	0	0	-4	-1	0
BRCA1:p.Glu143Lys	Likely Benign	Likely Benign	-2	OM1,OP4,SBS2,SBP1	0	0	0	0	2	0	0	0	0	0	1	0	0	-4	-1	0
BRCA1:p.Glu29Gly	VUS	VUS	4	OM1,OP1,OP4	0	0	0	0	2	0	0	0	1	0	1	0	0	0	0	0
BRCA1:p.Glu326Lys	VUS	VUS	2	OM1,OP4,SBP1	0	0	0	0	2	0	0	0	0	0	1	0	0	0	-1	0
BRCA1:p.Glu418Lys	VUS	VUS	0	OP4,SBP1	0	0	0	0	0	0	0	0	0	0	1	0	0	0	-1	0
BRCA1:p.His1006GlnfsTer17	Pathogenic	Oncogenic	13	OVS1,OS2,OP4	8	0	4	0	0	0	0	0	0	0	1	0	0	0	0	0
BRCA1:p.His399Arg	VUS	VUS	0	OP4,SBP1	0	0	0	0	0	0	0	0	0	0	1	0	0	0	-1	0
BRCA1:p.His476Arg	Likely Benign	Likely Benign	-4	OP4,SBS2,SBP1	0	0	0	0	0	0	0	0	0	0	1	0	0	-4	-1	0
BRCA1:p.Ile1237Met	Likely Benign	VUS	0	OP4,SBP1	0	0	0	0	0	0	0	0	0	0	1	0	0	0	-1	0
BRCA1:p.Leu1072Val	Likely Benign	VUS	0	OP4,SBP1	0	0	0	0	0	0	0	0	0	0	1	0	0	0	-1	0
BRCA1:p.Lys820Glu	Benign	Benign	-8	OP4,SBS1,SBS2,SBP1	0	0	0	0	0	0	0	0	0	0	1	0	-4	-4	-1	0
BRCA1:p.Lys862Glu	Benign	Likely Benign	-4	OP4,SBS2,SBP1	0	0	0	0	0	0	0	0	0	0	1	0	0	-4	-1	0
BRCA1:p.Met1652Ile	Benign	Likely Benign	-5	OM1,OP1,SBS1,SBS2	0	0	0	0	2	0	0	0	1	0	0	0	-4	-4	0	0
BRCA1:p.Phe486Leu	Likely Benign	Likely Benign	-4	OP4,SBS2,SBP1	0	0	0	0	0	0	0	0	0	0	1	0	0	-4	-1	0
BRCA1:p.Pro798Leu	Likely Benign	VUS	0	OP4,SBP1	0	0	0	0	0	0	0	0	0	0	1	0	0	0	-1	0
BRCA1:p.Ser1097Cys	Likely Benign	VUS	0	OP4,SBP1	0	0	0	0	0	0	0	0	0	0	1	0	0	0	-1	0
BRCA1:p.Ser1512Ile	Benign	VUS	0	OM1,OP1,OP4,SBS2	0	0	0	0	2	0	0	0	1	0	1	0	0	-4	0	0
BRCA1:p.Thr1242Ala	Benign	Likely Benign	-4	OP4,SBS2,SBP1	0	0	0	0	0	0	0	0	0	0	1	0	0	-4	-1	0
BRCA1:p.Thr464Ile	VUS	VUS	2	OP1,OP4	0	0	0	0	0	0	0	0	1	0	1	0	0	0	0	0
BRCA1:p.Thr539Met	Benign	Likely Benign	-2	OM1,OP4,SBS2,SBP1	0	0	0	0	2	0	0	0	0	0	1	0	0	-4	-1	0
BRCA1:p.Tyr179Cys	Likely Benign	VUS	0	OM1,OP1,OP4,SBS2	0	0	0	0	2	0	0	0	1	0	1	0	0	-4	0	0
BRCA1:p.Val1247Ile	Benign	Likely Benign	-4	OP4,SBS2,SBP1	0	0	0	0	0	0	0	0	0	0	1	0	0	-4	-1	0
BRCA2:p.Ala1393Val	Likely Benign	VUS	0	OP4,SBP1	0	0	0	0	0	0	0	0	0	0	1	0	0	0	-1	0
BRCA2:p.Ala2637Val	VUS	VUS	2	OP1,OP4	0	0	0	0	0	0	0	0	1	0	1	0	0	0	0	0
BRCA2:p.Ala2717Ser	Benign	VUS	0	OM1,OP1,OP4,SBS2	0	0	0	0	2	0	0	0	1	0	1	0	0	-4	0	0
BRCA2:p.Ala2951Thr	Benign	Benign	-14	OP1,OP4,SBVS1,SBS1,SBS2	0	0	0	0	0	0	0	0	1	0	1	-8	-4	-4	0	0
BRCA2:p.Ala75Pro	Likely Benign	Likely Benign	-2	OP1,OP4,SBS2	0	0	0	0	0	0	0	0	1	0	1	0	0	-4	0	0
BRCA2:p.Ala938ProfsTer21	Pathogenic	Oncogenic	17	OVS1,OS1,OS2,OP4	8	4	4	0	0	0	0	0	0	0	1	0	0	0	0	0
BRCA2:p.Arg2034Cys	Benign	Likely Benign	-4	OP4,SBS2,SBP1	0	0	0	0	0	0	0	0	0	0	1	0	0	-4	-1	0
BRCA2:p.Arg2268Lys	VUS	VUS	0	OP4,SBP1	0	0	0	0	0	0	0	0	0	0	1	0	0	0	-1	0
BRCA2:p.Arg2494Ter	Pathogenic	Oncogenic	18	OVS1,OS1,OS2,OP1,OP4	8	4	4	0	0	0	0	0	1	0	1	0	0	0	0	0
BRCA2:p.Arg2502His	Benign	Likely Benign	-2	OM1,OP4,SBS2,SBP1	0	0	0	0	2	0	0	0	0	0	1	0	0	-4	-1	0
BRCA2:p.Arg2991His	Likely Benign	Likely Benign	-2	OP1,OP4,SBS2	0	0	0	0	0	0	0	0	1	0	1	0	0	-4	0	0
BRCA2:p.Asn1147Ser	VUS	VUS	0	OP4,SBP1	0	0	0	0	0	0	0	0	0	0	1	0	0	0	-1	0
BRCA2:p.Asn1198MetfsTer11	Pathogenic	Oncogenic	13	OVS1,OS2,OP4	8	0	4	0	0	0	0	0	0	0	1	0	0	0	0	0
BRCA2:p.Asn1228Asp	Benign	Likely Benign	-4	OP4,SBS2,SBP1	0	0	0	0	0	0	0	0	0	0	1	0	0	-4	-1	0
BRCA2:p.Asn1287Lys	VUS	VUS	0	OP4,SBP1	0	0	0	0	0	0	0	0	0	0	1	0	0	0	-1	0
BRCA2:p.Asn1288del	VUS	VUS	3	OM2,OP4	0	0	0	0	0	2	0	0	0	0	1	0	0	0	0	0
BRCA2:p.Asp1420Tyr	Benign	Likely Benign	-4	OP4,SBS2,SBP1	0	0	0	0	0	0	0	0	0	0	1	0	0	-4	-1	0
BRCA2:p.Asp1469His	VUS	VUS	0	OP4,SBP1	0	0	0	0	0	0	0	0	0	0	1	0	0	0	-1	0
BRCA2:p.Asp1796CysfsTer8	Likely Pathogenic	Oncogenic	13	OVS1,OS2,OP4	8	0	4	0	0	0	0	0	0	0	1	0	0	0	0	0
BRCA2:p.Asp224del	VUS	VUS	3	OM2,OP4	0	0	0	0	0	2	0	0	0	0	1	0	0	0	0	0
BRCA2:p.Asp362Asn	VUS	VUS	0	OP4,SBP1	0	0	0	0	0	0	0	0	0	0	1	0	0	0	-1	0
BRCA2:p.Asp427His	VUS	VUS	2	OP1,OP4	0	0	0	0	0	0	0	0	1	0	1	0	0	0	0	0
BRCA2:p.Asp596His	Likely Benign	Likely Benign	-4	OP4,SBS2,SBP1	0	0	0	0	0	0	0	0	0	0	1	0	0	-4	-1	0
BRCA2:p.Asp935Asn	Benign	Likely Benign	-4	OP4,SBS2,SBP1	0	0	0	0	0	0	0	0	0	0	1	0	0	-4	-1	0
BRCA2:p.Gln2655Arg	Likely Pathogenic	VUS	2	OP1,OP4	0	0	0	0	0	0	0	0	1	0	1	0	0	0	0	0
BRCA2:p.Glu1422Lys	VUS	VUS	0	OP4,SBP1	0	0	0	0	0	0	0	0	0	0	1	0	0	0	-1	0
BRCA2:p.Glu1511Lys	Likely Benign	VUS	0	OP4,SBP1	0	0	0	0	0	0	0	0	0	0	1	0	0	0	-1	0
BRCA2:p.Glu1571Gln	VUS	VUS	0	OP4,SBP1	0	0	0	0	0	0	0	0	0	0	1	0	0	0	-1	0
BRCA2:p.Glu3393Gln	VUS	VUS	0	OP4,SBP1	0	0	0	0	0	0	0	0	0	0	1	0	0	0	-1	0
BRCA2:p.Glu462Gly	Benign	Likely Benign	-4	OP4,SBS2,SBP1	0	0	0	0	0	0	0	0	0	0	1	0	0	-4	-1	0
BRCA2:p.Gly106Glu	VUS	VUS	2	OP1,OP4	0	0	0	0	0	0	0	0	1	0	1	0	0	0	0	0
BRCA2:p.Gly1552Cys	VUS	VUS	0	OP4,SBP1	0	0	0	0	0	0	0	0	0	0	1	0	0	0	-1	0
BRCA2:p.Gly3003Glu	Likely Pathogenic	VUS	2	OP1,OP4	0	0	0	0	0	0	0	0	1	0	1	0	0	0	0	0
BRCA2:p.His2876Arg	VUS	VUS	0	OP4,SBP1	0	0	0	0	0	0	0	0	0	0	1	0	0	0	-1	0
BRCA2:p.Ile1024Thr	Likely Benign	VUS	2	OP1,OP4	0	0	0	0	0	0	0	0	1	0	1	0	0	0	0	0
BRCA2:p.Ile1298Thr	VUS	VUS	0	OP4,SBP1	0	0	0	0	0	0	0	0	0	0	1	0	0	0	-1	0
BRCA2:p.Ile1865Val	Likely Benign	VUS	0	OP4,SBP1	0	0	0	0	0	0	0	0	0	0	1	0	0	0	-1	0
BRCA2:p.Ile3412Val	Benign	Benign	-17	SBVS1,SBS1,SBS2,SBP1	0	0	0	0	0	0	0	0	0	0	0	-8	-4	-4	-1	0
BRCA2:p.Ile505Thr	Likely Benign	Likely Benign	-4	OP4,SBS2,SBP1	0	0	0	0	0	0	0	0	0	0	1	0	0	-4	-1	0
BRCA2:p.Ile605AsnfsTer11	Pathogenic	Oncogenic	17	OVS1,OS1,OS2,OP4	8	4	4	0	0	0	0	0	0	0	1	0	0	0	0	0
BRCA2:p.Leu1390TrpfsTer20	Pathogenic	Oncogenic	13	OVS1,OS2,OP4	8	0	4	0	0	0	0	0	0	0	1	0	0	0	0	0
BRCA2:p.Leu2106Pro	Likely Benign	VUS	0	OP4,SBP1	0	0	0	0	0	0	0	0	0	0	1	0	0	0	-1	0
BRCA2:p.Leu459Phe	VUS	VUS	0	OP4,SBP1	0	0	0	0	0	0	0	0	0	0	1	0	0	0	-1	0
BRCA2:p.Lys1025Glu	Likely Benign	VUS	0	OP4,SBP1	0	0	0	0	0	0	0	0	0	0	1	0	0	0	-1	0
BRCA2:p.Lys1690Asn	Benign	Likely Benign	-4	OP4,SBS2,SBP1	0	0	0	0	0	0	0	0	0	0	1	0	0	-4	-1	0
BRCA2:p.Lys2150SerfsTer25	Pathogenic	Oncogenic	13	OVS1,OS2,OP4	8	0	4	0	0	0	0	0	0	0	1	0	0	0	0	0
BRCA2:p.Lys2849GlyfsTer19	Likely Pathogenic	Oncogenic	15	OVS1,OS2,OM1,OP4	8	0	4	0	2	0	0	0	0	0	1	0	0	0	0	0
BRCA2:p.Lys2940Arg	VUS	VUS	2	OP1,OP4	0	0	0	0	0	0	0	0	1	0	1	0	0	0	0	0
BRCA2:p.Lys2950Asn	Benign	VUS	2	OP1,OP4	0	0	0	0	0	0	0	0	1	0	1	0	0	0	0	0
BRCA2:p.Lys3083Asn	VUS	VUS	2	OP1,OP4	0	0	0	0	0	0	0	0	1	0	1	0	0	0	0	0
BRCA2:p.Lys3326Ter	Benign	VUS	4	OVS1,OP4,SBS2,SBP1	8	0	0	0	0	0	0	0	0	0	1	0	0	-4	-1	0
BRCA2:p.Phe1524Val	Likely Benign	Likely Benign	-2	OP1,OP4,SBS2	0	0	0	0	0	0	0	0	1	0	1	0	0	-4	0	0
BRCA2:p.Phe3146Ser	VUS	VUS	2	OP1,OP4	0	0	0	0	0	0	0	0	1	0	1	0	0	0	0	0
BRCA2:p.Phe590Val	VUS	VUS	2	OP1,OP4	0	0	0	0	0	0	0	0	1	0	1	0	0	0	0	0
BRCA2:p.Pro2408Ser	VUS	VUS	2	OP1,OP4	0	0	0	0	0	0	0	0	1	0	1	0	0	0	0	0
BRCA2:p.Pro3039Leu	Likely Benign	VUS	2	OM3,OP4,SBP1	0	0	0	0	0	0	2	0	0	0	1	0	0	0	-1	0
BRCA2:p.Ser1982Ile	VUS	VUS	2	OP1,OP4	0	0	0	0	0	0	0	0	1	0	1	0	0	0	0	0
BRCA2:p.Ser2091Arg	Likely Benign	VUS	0	OP4,SBP1	0	0	0	0	0	0	0	0	0	0	1	0	0	0	-1	0
BRCA2:p.Ser2152Tyr	Likely Benign	Likely Benign	-4	OP4,SBS2,SBP1	0	0	0	0	0	0	0	0	0	0	1	0	0	-4	-1	0
BRCA2:p.Ser2172Ter	Pathogenic	Oncogenic	13	OVS1,OS2,OP4	8	0	4	0	0	0	0	0	0	0	1	0	0	0	0	0
BRCA2:p.Ser326Arg	Benign	Likely Benign	-4	OP4,SBS2,SBP1	0	0	0	0	0	0	0	0	0	0	1	0	0	-4	-1	0
BRCA2:p.Ser3332Cys	VUS	VUS	0	OP4,SBP1	0	0	0	0	0	0	0	0	0	0	1	0	0	0	-1	0
BRCA2:p.Ser3338Ter	Likely Benign	Likely Oncogenic	8	OVS1,OP4,SBP1	8	0	0	0	0	0	0	0	0	0	1	0	0	0	-1	0
BRCA2:p.Ser3356Leu	VUS	VUS	0	OP4,SBP1	0	0	0	0	0	0	0	0	0	0	1	0	0	0	-1	0
BRCA2:p.Ser384Phe	Benign	Likely Benign	-4	OP4,SBS2,SBP1	0	0	0	0	0	0	0	0	0	0	1	0	0	-4	-1	0
BRCA2:p.Ser418Ter	Pathogenic	Oncogenic	12	OVS1,OS2,OP4,SBP1	8	0	4	0	0	0	0	0	0	0	1	0	0	0	-1	0
BRCA2:p.Ser599Ter	Pathogenic	Likely Oncogenic	9	OVS1,OP4	8	0	0	0	0	0	0	0	0	0	1	0	0	0	0	0
BRCA2:p.Thr1354Met	Benign	Likely Benign	-4	OP4,SBS2,SBP1	0	0	0	0	0	0	0	0	0	0	1	0	0	-4	-1	0
BRCA2:p.Thr1430Ile	VUS	VUS	2	OP1,OP4	0	0	0	0	0	0	0	0	1	0	1	0	0	0	0	0
BRCA2:p.Thr1520Ala	Likely Benign	VUS	0	OP4,SBP1	0	0	0	0	0	0	0	0	0	0	1	0	0	0	-1	0
BRCA2:p.Thr2515Ile	Benign	VUS	0	OM1,OP1,OP4,SBS2	0	0	0	0	2	0	0	0	1	0	1	0	0	-4	0	0
BRCA2:p.Thr2746Ala	VUS	VUS	2	OM1,OP4,SBP1	0	0	0	0	2	0	0	0	0	0	1	0	0	0	-1	0
BRCA2:p.Thr3013Ile	Benign	Likely Benign	-2	OP1,OP4,SBS2	0	0	0	0	0	0	0	0	1	0	1	0	0	-4	0	0
BRCA2:p.Thr598Ala	Benign	Likely Benign	-4	OP4,SBS2,SBP1	0	0	0	0	0	0	0	0	0	0	1	0	0	-4	-1	0
BRCA2:p.Tyr3098His	Likely Benign	Likely Benign	-4	OP4,SBS2,SBP1	0	0	0	0	0	0	0	0	0	0	1	0	0	-4	-1	0
BRCA2:p.Tyr42Cys	Benign	Likely Benign	-4	OP4,SBS2,SBP1	0	0	0	0	0	0	0	0	0	0	1	0	0	-4	-1	0
BRCA2:p.Val1637Gly	VUS	VUS	0	OP4,SBP1	0	0	0	0	0	0	0	0	0	0	1	0	0	0	-1	0
BRCA2:p.Val220IlefsTer4	Pathogenic	Oncogenic	17	OVS1,OS1,OS2,OP4	8	4	4	0	0	0	0	0	0	0	1	0	0	0	0	0
BRCA2:p.Val2728Ile	Benign	Likely Benign	-2	OM1,OP4,SBS2,SBP1	0	0	0	0	2	0	0	0	0	0	1	0	0	-4	-1	0
BRCA2:p.Val2818Ile	VUS	VUS	2	OP1,OP4	0	0	0	0	0	0	0	0	1	0	1	0	0	0	0	0
BRD4:p.Ala855Thr	Likely Benign	VUS	0	OP4,SBP1	0	0	0	0	0	0	0	0	0	0	1	0	0	0	-1	0
BRD4:p.Arg1097His	Benign	Benign	-7	OP1,SBS1,SBS2	0	0	0	0	0	0	0	0	1	0	0	0	-4	-4	0	0
BRD4:p.Arg444Cys	VUS	VUS	2	OP1,OP4	0	0	0	0	0	0	0	0	1	0	1	0	0	0	0	0
BRD4:p.Arg68Lys	VUS	VUS	2	OP1,OP4	0	0	0	0	0	0	0	0	1	0	1	0	0	0	0	0
BRD4:p.Asp487Gly	VUS	VUS	2	OP1,OP4	0	0	0	0	0	0	0	0	1	0	1	0	0	0	0	0
BRD4:p.Cys429Tyr	VUS	VUS	4	OM1,OP1,OP4	0	0	0	0	2	0	0	0	1	0	1	0	0	0	0	0
BRD4:p.Glu1270Asp	Likely Benign	Likely Benign	-4	OP4,SBS2,SBP1	0	0	0	0	0	0	0	0	0	0	1	0	0	-4	-1	0
BRD4:p.Glu1326Asp	VUS	Benign	-8	OP4,SBS1,SBS2,SBP1	0	0	0	0	0	0	0	0	0	0	1	0	-4	-4	-1	0
BRD4:p.Ile1040Met	VUS	VUS	2	OP1,OP4	0	0	0	0	0	0	0	0	1	0	1	0	0	0	0	0
BRD4:p.Met793Ile	VUS	VUS	0	OP4,SBP1	0	0	0	0	0	0	0	0	0	0	1	0	0	0	-1	0
BRD4:p.Pro252Arg	Likely Benign	Likely Benign	-2	OP1,OP4,SBS2	0	0	0	0	0	0	0	0	1	0	1	0	0	-4	0	0
BRD4:p.Pro310Thr	VUS	VUS	2	OP1,OP4	0	0	0	0	0	0	0	0	1	0	1	0	0	0	0	0
BRD4:p.Pro837Ala	VUS	VUS	2	OP1,OP4	0	0	0	0	0	0	0	0	1	0	1	0	0	0	0	0
BRD4:p.Ser469Phe	VUS	VUS	2	OP1,OP4	0	0	0	0	0	0	0	0	1	0	1	0	0	0	0	0
BRD4:p.Ser724Arg	Likely Benign	VUS	0	OP4,SBP1	0	0	0	0	0	0	0	0	0	0	1	0	0	0	-1	0
BRD4:p.Ser767Cys	Likely Benign	VUS	0	OP4,SBP1	0	0	0	0	0	0	0	0	0	0	1	0	0	0	-1	0
BRD4:p.Thr249Met	Likely Benign	VUS	2	OP1,OP4	0	0	0	0	0	0	0	0	1	0	1	0	0	0	0	0
BRD4:p.Thr278Ala	VUS	VUS	0	OP4,SBP1	0	0	0	0	0	0	0	0	0	0	1	0	0	0	-1	0
BRD4:p.Tyr98Cys	VUS	VUS	4	OM1,OP1,OP4	0	0	0	0	2	0	0	0	1	0	1	0	0	0	0	0
BRD4:p.Val948Met	VUS	VUS	2	OP1,OP4	0	0	0	0	0	0	0	0	1	0	1	0	0	0	0	0
BRIP1:p.Arg173Cys	Likely Benign	Likely Oncogenic	6	OS1,OP1,OP4	0	4	0	0	0	0	0	0	1	0	1	0	0	0	0	0
BRIP1:p.Arg264Trp	Likely Benign	VUS	4	OM1,OP1,OP4	0	0	0	0	2	0	0	0	1	0	1	0	0	0	0	0
BRIP1:p.Arg419Trp	VUS	VUS	4	OM1,OP1,OP4	0	0	0	0	2	0	0	0	1	0	1	0	0	0	0	0
BRIP1:p.Asn196Ser	Likely Benign	VUS	2	OM1,OP4,SBP1	0	0	0	0	2	0	0	0	0	0	1	0	0	0	-1	0
BRIP1:p.Asn541IlefsTer49	Likely Pathogenic	Oncogenic	13	OVS1,OS2,OP4	8	0	4	0	0	0	0	0	0	0	1	0	0	0	0	0
BRIP1:p.Asp1148Glu	Likely Benign	VUS	0	OP4,SBP1	0	0	0	0	0	0	0	0	0	0	1	0	0	0	-1	0
BRIP1:p.Gln740His	Likely Benign	VUS	0	OP4,SBP1	0	0	0	0	0	0	0	0	0	0	1	0	0	0	-1	0
BRIP1:p.Glu117Lys	VUS	VUS	2	OM1,OP4,SBP1	0	0	0	0	2	0	0	0	0	0	1	0	0	0	-1	0
BRIP1:p.Gly529Arg	VUS	VUS	2	OP1,OP4	0	0	0	0	0	0	0	0	1	0	1	0	0	0	0	0
BRIP1:p.His281Asp	VUS	VUS	4	OM1,OP1,OP4	0	0	0	0	2	0	0	0	1	0	1	0	0	0	0	0
BRIP1:p.His493Gln	VUS	VUS	2	OP1,OP4	0	0	0	0	0	0	0	0	1	0	1	0	0	0	0	0
BRIP1:p.Ile691Val	VUS	VUS	2	OP1,OP4	0	0	0	0	0	0	0	0	1	0	1	0	0	0	0	0
BRIP1:p.Leu1199MetfsTer18	Likely Pathogenic	Likely Oncogenic	9	OVS1,OP4	8	0	0	0	0	0	0	0	0	0	1	0	0	0	0	0
BRIP1:p.Leu922Ter	Likely Pathogenic	Oncogenic	16	OVS1,OS1,OS2,OP4,SBP1	8	4	4	0	0	0	0	0	0	0	1	0	0	0	-1	0
BRIP1:p.Lys297Arg	Likely Benign	VUS	4	OM1,OP1,OP4	0	0	0	0	2	0	0	0	1	0	1	0	0	0	0	0
BRIP1:p.Lys606Gln	VUS	VUS	0	OP4,SBP1	0	0	0	0	0	0	0	0	0	0	1	0	0	0	-1	0
BRIP1:p.Ser614Phe	VUS	VUS	2	OP1,OP4	0	0	0	0	0	0	0	0	1	0	1	0	0	0	0	0
BRIP1:p.Val193Ile	Benign	Likely Benign	-2	OM1,OP4,SBS2,SBP1	0	0	0	0	2	0	0	0	0	0	1	0	0	-4	-1	0
BTG1:p.Asn139Ser	Likely Benign	Likely Benign	-4	OP4,SBS1,SBP1	0	0	0	0	0	0	0	0	0	0	1	0	-4	0	-1	0
BTG1:p.Glu152Lys	VUS	VUS	2	OP1,OP4	0	0	0	0	0	0	0	0	1	0	1	0	0	0	0	0
BTG1:p.Phe4Leu	VUS	VUS	2	OP1,OP4	0	0	0	0	0	0	0	0	1	0	1	0	0	0	0	0
BTK:p.Ala582Pro	VUS	VUS	4	OM1,OP1,OP4	0	0	0	0	2	0	0	0	1	0	1	0	0	0	0	0
BTK:p.Glu205Asp	Likely Benign	VUS	0	OM1,OP1,OP4,SBS2	0	0	0	0	2	0	0	0	1	0	1	0	0	-4	0	0
BTK:p.Ser623Leu	VUS	VUS	4	OM1,OP1,OP4	0	0	0	0	2	0	0	0	1	0	1	0	0	0	0	0
BTK:p.Tyr223His	VUS	VUS	4	OM1,OP1,OP4	0	0	0	0	2	0	0	0	1	0	1	0	0	0	0	0
BTK:p.Tyr241Ter	Likely Pathogenic	Oncogenic	12	OVS1,OM1,OP1,OP4	8	0	0	0	2	0	0	0	1	0	1	0	0	0	0	0
BTK:p.Tyr418His	Likely Benign	VUS	0	OM1,OP1,OP4,SBS2	0	0	0	0	2	0	0	0	1	0	1	0	0	-4	0	0
BTK:p.Val505Ile	VUS	VUS	4	OM1,OP1,OP4	0	0	0	0	2	0	0	0	1	0	1	0	0	0	0	0
CALR:p.Arg222Gln	VUS	VUS	2	OP1,OP4	0	0	0	0	0	0	0	0	1	0	1	0	0	0	0	0
CALR:p.Asp165Gly	VUS	VUS	2	OP1,OP4	0	0	0	0	0	0	0	0	1	0	1	0	0	0	0	0
CALR:p.Asp254Asn	VUS	VUS	2	OP1,OP4	0	0	0	0	0	0	0	0	1	0	1	0	0	0	0	0
CALR:p.Asp254Tyr	VUS	VUS	2	OP1,OP4	0	0	0	0	0	0	0	0	1	0	1	0	0	0	0	0
CALR:p.Asp392_Asp394del	Likely Benign	VUS	3	OM2,OP4	0	0	0	0	0	2	0	0	0	0	1	0	0	0	0	0
CALR:p.Asp392Glu	VUS	VUS	0	OP4,SBP1	0	0	0	0	0	0	0	0	0	0	1	0	0	0	-1	0
CALR:p.Asp63His	VUS	VUS	2	OP1,OP4	0	0	0	0	0	0	0	0	1	0	1	0	0	0	0	0
CALR:p.Glu379_Asp384del	VUS	VUS	3	OM2,OP4	0	0	0	0	0	2	0	0	0	0	1	0	0	0	0	0
CALR:p.Glu381Ala	Benign	Benign	-8	OP4,SBS1,SBS2,SBP1	0	0	0	0	0	0	0	0	0	0	1	0	-4	-4	-1	0
CALR:p.Lys207Asn	VUS	VUS	2	OP1,OP4	0	0	0	0	0	0	0	0	1	0	1	0	0	0	0	0
CALR:p.Pro303Leu	VUS	VUS	0	OP4,SBP1	0	0	0	0	0	0	0	0	0	0	1	0	0	0	-1	0
CALR:p.Val155Met	VUS	VUS	2	OP1,OP4	0	0	0	0	0	0	0	0	1	0	1	0	0	0	0	0
CARD11:p.Ala1038Thr	VUS	Likely Benign	-2	OM1,OP4,SBS2,SBP1	0	0	0	0	2	0	0	0	0	0	1	0	0	-4	-1	0
CARD11:p.Ala1047Thr	VUS	VUS	2	OM1,OP4,SBP1	0	0	0	0	2	0	0	0	0	0	1	0	0	0	-1	0
CARD11:p.Ala687Val	Likely Benign	Likely Benign	-2	OM1,OP4,SBS2,SBP1	0	0	0	0	2	0	0	0	0	0	1	0	0	-4	-1	0
CARD11:p.Arg1077Trp	VUS	VUS	4	OM1,OP1,OP4	0	0	0	0	2	0	0	0	1	0	1	0	0	0	0	0
CARD11:p.Arg331His	VUS	VUS	2	OP1,OP4	0	0	0	0	0	0	0	0	1	0	1	0	0	0	0	0
CARD11:p.Arg364His	VUS	VUS	2	OP1,OP4	0	0	0	0	0	0	0	0	1	0	1	0	0	0	0	0
CARD11:p.Arg518Gln	VUS	Likely Benign	-4	OP4,SBS2,SBP1	0	0	0	0	0	0	0	0	0	0	1	0	0	-4	-1	0
CARD11:p.Arg555Trp	VUS	VUS	0	OP4,SBP1	0	0	0	0	0	0	0	0	0	0	1	0	0	0	-1	0
CARD11:p.Arg855Gln	VUS	VUS	0	OP4,SBP1	0	0	0	0	0	0	0	0	0	0	1	0	0	0	-1	0
CARD11:p.Arg967Cys	Likely Benign	VUS	2	OP1,OP4	0	0	0	0	0	0	0	0	1	0	1	0	0	0	0	0
CARD11:p.Arg974Cys	VUS	VUS	4	OM1,OP1,OP4	0	0	0	0	2	0	0	0	1	0	1	0	0	0	0	0
CARD11:p.Asp56Phe	VUS	VUS	3	OM1,OP4	0	0	0	0	2	0	0	0	0	0	1	0	0	0	0	0
CARD11:p.Gly757Gly	VUS	VUS	1	OP4	0	0	0	0	0	0	0	0	0	0	1	0	0	0	0	0
CARD11:p.Gly860Ser	Likely Benign	Likely Benign	-4	OP4,SBS2,SBP1	0	0	0	0	0	0	0	0	0	0	1	0	0	-4	-1	0
CARD11:p.Ile1083Val	VUS	VUS	4	OM1,OP1,OP4	0	0	0	0	2	0	0	0	1	0	1	0	0	0	0	0
CARD11:p.Ile458Ser	VUS	VUS	2	OP1,OP4	0	0	0	0	0	0	0	0	1	0	1	0	0	0	0	0
CARD11:p.Ile544Leu	Likely Benign	Likely Benign	-4	OP4,SBS2,SBP1	0	0	0	0	0	0	0	0	0	0	1	0	0	-4	-1	0
CARD11:p.Lys163Asn	VUS	VUS	4	OM1,OP1,OP4	0	0	0	0	2	0	0	0	1	0	1	0	0	0	0	0
CARD11:p.Pro450Leu	VUS	VUS	2	OP1,OP4	0	0	0	0	0	0	0	0	1	0	1	0	0	0	0	0
CARD11:p.Pro883Ser	VUS	VUS	2	OP1,OP4	0	0	0	0	0	0	0	0	1	0	1	0	0	0	0	0
CARD11:p.Ser537Gly	VUS	VUS	0	OP4,SBP1	0	0	0	0	0	0	0	0	0	0	1	0	0	0	-1	0
CARD11:p.Thr367Met	VUS	VUS	2	OP1,OP4	0	0	0	0	0	0	0	0	1	0	1	0	0	0	0	0
CARD11:p.Thr532Met	Likely Benign	VUS	0	OP4,SBP1	0	0	0	0	0	0	0	0	0	0	1	0	0	0	-1	0
CARD11:p.Val1009Ile	Likely Benign	Likely Benign	-2	OM1,OP4,SBS2,SBP1	0	0	0	0	2	0	0	0	0	0	1	0	0	-4	-1	0
CASP8:c.1305-1G>A	Likely Pathogenic	Oncogenic	10	OVS1,OP1,OP4	8	0	0	0	0	0	0	0	1	0	1	0	0	0	0	0
CASP8:p.Asp363IlefsTer19	Likely Pathogenic	Oncogenic	11	OVS1,OM1,OP4	8	0	0	0	2	0	0	0	0	0	1	0	0	0	0	0
CASP8:p.Cys287Arg	Likely Benign	VUS	2	OM1,OP4,SBP1	0	0	0	0	2	0	0	0	0	0	1	0	0	0	-1	0
CASP8:p.Glu84Gly	VUS	VUS	2	OM1,OP4,SBP1	0	0	0	0	2	0	0	0	0	0	1	0	0	0	-1	0
CASP8:p.Ile298Val	Likely Benign	VUS	2	OM1,OP4,SBP1	0	0	0	0	2	0	0	0	0	0	1	0	0	0	-1	0
CASP8:p.Lys148Arg	VUS	VUS	4	OM1,OP1,OP4	0	0	0	0	2	0	0	0	1	0	1	0	0	0	0	0
CASP8:p.Lys320Met	VUS	VUS	2	OM1,OP4,SBP1	0	0	0	0	2	0	0	0	0	0	1	0	0	0	-1	0
CASP8:p.Met307Thr	Likely Benign	VUS	2	OM1,OP4,SBP1	0	0	0	0	2	0	0	0	0	0	1	0	0	0	-1	0
CASP8:p.Val410PhefsTer28	Likely Pathogenic	Oncogenic	11	OVS1,OM1,OP4	8	0	0	0	2	0	0	0	0	0	1	0	0	0	0	0
CBFB:p.Arg19Ter	Likely Pathogenic	Likely Oncogenic	9	OVS1,OP4	8	0	0	0	0	0	0	0	0	0	1	0	0	0	0	0
CBFB:p.Arg40His	VUS	VUS	2	OP1,OP4	0	0	0	0	0	0	0	0	1	0	1	0	0	0	0	0
CBFB:p.Arg9Lys	VUS	VUS	2	OP1,OP4	0	0	0	0	0	0	0	0	1	0	1	0	0	0	0	0
CBFB:p.Phe12Ile	VUS	VUS	2	OP1,OP4	0	0	0	0	0	0	0	0	1	0	1	0	0	0	0	0
CBFB:p.Trp110Ter	Likely Pathogenic	Oncogenic	10	OVS1,OP1,OP4	8	0	0	0	0	0	0	0	1	0	1	0	0	0	0	0
CBL:p.Ala463Thr	VUS	VUS	2	OP1,OP4	0	0	0	0	0	0	0	0	1	0	1	0	0	0	0	0
CBL:p.Ala757Thr	Benign	Likely Benign	-4	OP4,SBS2,SBP1	0	0	0	0	0	0	0	0	0	0	1	0	0	-4	-1	0
CBL:p.Arg343Gln	VUS	VUS	4	OM1,OP1,OP4	0	0	0	0	2	0	0	0	1	0	1	0	0	0	0	0
CBL:p.Arg506Gln	VUS	VUS	2	OP1,OP4	0	0	0	0	0	0	0	0	1	0	1	0	0	0	0	0
CBL:p.Arg563His	VUS	VUS	2	OP1,OP4	0	0	0	0	0	0	0	0	1	0	1	0	0	0	0	0
CBL:p.Arg96His	VUS	VUS	4	OM1,OP1,OP4	0	0	0	0	2	0	0	0	1	0	1	0	0	0	0	0
CBL:p.Asp311Asn	VUS	VUS	4	OM1,OP1,OP4	0	0	0	0	2	0	0	0	1	0	1	0	0	0	0	0
CBL:p.Asp806Gly	VUS	VUS	2	OP1,OP4	0	0	0	0	0	0	0	0	1	0	1	0	0	0	0	0
CBL:p.His42del	Likely Benign	Likely Benign	-1	OM2,OP4,SBS2	0	0	0	0	0	2	0	0	0	0	1	0	0	-4	0	0
CBL:p.His42dup	Likely Benign	Likely Benign	-5	OM2,OP4,SBS1,SBS2	0	0	0	0	0	2	0	0	0	0	1	0	-4	-4	0	0
CBL:p.Met269Val	VUS	VUS	4	OM1,OP1,OP4	0	0	0	0	2	0	0	0	1	0	1	0	0	0	0	0
CBL:p.Phe325Leu	VUS	VUS	4	OM1,OP1,OP4	0	0	0	0	2	0	0	0	1	0	1	0	0	0	0	0
CCND1:p.Cys68Ser	VUS	VUS	4	OM1,OP1,OP4	0	0	0	0	2	0	0	0	1	0	1	0	0	0	0	0
CCND1:p.Tyr44His	Likely Pathogenic	VUS	5	OM1,OP1,OP3,OP4	0	0	0	0	2	0	0	0	1	1	1	0	0	0	0	0
CCND2:p.Arg56Pro	VUS	VUS	4	OM1,OP1,OP4	0	0	0	0	2	0	0	0	1	0	1	0	0	0	0	0
CCND2:p.Gln169_Ser175del	VUS	VUS	5	OM1,OM2,OP4	0	0	0	0	2	2	0	0	0	0	1	0	0	0	0	0
CCND2:p.His157Arg	VUS	VUS	4	OM1,OP1,OP4	0	0	0	0	2	0	0	0	1	0	1	0	0	0	0	0
CCND2:p.Thr155Ile	VUS	VUS	4	OM1,OP1,OP4	0	0	0	0	2	0	0	0	1	0	1	0	0	0	0	0
CCND2:p.Thr236Ser	Likely Benign	VUS	4	OM1,OP1,OP4	0	0	0	0	2	0	0	0	1	0	1	0	0	0	0	0
CCND3:p.Arg167Trp	Likely Benign	VUS	2	OM1,OP4,SBP1	0	0	0	0	2	0	0	0	0	0	1	0	0	0	-1	0
CCND3:p.Gln260Ter	Likely Pathogenic	VUS	2	OP1,OP4	0	0	0	0	0	0	0	0	1	0	1	0	0	0	0	0
CCND3:p.Glu253Asp	Likely Benign	Likely Benign	-5	SBS1,SBP1	0	0	0	0	0	0	0	0	0	0	0	0	-4	0	-1	0
CCND3:p.Ser259Ala	Likely Benign	VUS	1	OP4	0	0	0	0	0	0	0	0	0	0	1	0	0	0	0	0
CCNE1:p.Ala353Thr	Likely Benign	VUS	0	OP4,SBP1	0	0	0	0	0	0	0	0	0	0	1	0	0	0	-1	0
CCNE1:p.Asn260Ile	Likely Benign	VUS	4	OM1,OP1,OP4	0	0	0	0	2	0	0	0	1	0	1	0	0	0	0	0
CCNE1:p.Ile147Val	Likely Benign	VUS	4	OM1,OP1,OP4	0	0	0	0	2	0	0	0	1	0	1	0	0	0	0	0
CD274:p.Arg86Gln	Likely Benign	VUS	2	OM1,OP4,SBP1	0	0	0	0	2	0	0	0	0	0	1	0	0	0	-1	0
CD274:p.Gln173His	VUS	VUS	2	OM1,OP4,SBP1	0	0	0	0	2	0	0	0	0	0	1	0	0	0	-1	0
CD274:p.Glu164Lys	VUS	VUS	4	OM1,OP1,OP4	0	0	0	0	2	0	0	0	1	0	1	0	0	0	0	0
CD274:p.His233Leu	Likely Benign	VUS	0	OP4,SBP1	0	0	0	0	0	0	0	0	0	0	1	0	0	0	-1	0
CD274:p.Pro146Arg	Likely Benign	Likely Benign	-2	OM1,OP4,SBS2,SBP1	0	0	0	0	2	0	0	0	0	0	1	0	0	-4	-1	0
CD274:p.Ser34Thr	VUS	VUS	4	OM1,OP1,OP4	0	0	0	0	2	0	0	0	1	0	1	0	0	0	0	0
CD276:p.Ala358Thr	VUS	VUS	2	OP1,OP4	0	0	0	0	0	0	0	0	1	0	1	0	0	0	0	0
CD276:p.Arg267Cys	VUS	VUS	2	OM1,OP4,SBP1	0	0	0	0	2	0	0	0	0	0	1	0	0	0	-1	0
CD276:p.Arg329His	VUS	VUS	4	OM1,OP1,OP4	0	0	0	0	2	0	0	0	1	0	1	0	0	0	0	0
CD276:p.Gln328Arg	Likely Benign	VUS	2	OM1,OP4,SBP1	0	0	0	0	2	0	0	0	0	0	1	0	0	0	-1	0
CD276:p.Gly103Asp	VUS	VUS	4	OM1,OP1,OP4	0	0	0	0	2	0	0	0	1	0	1	0	0	0	0	0
CD276:p.Gly130Ser	Likely Benign	VUS	2	OM1,OP4,SBP1	0	0	0	0	2	0	0	0	0	0	1	0	0	0	-1	0
CD276:p.Gly451Ser	Likely Benign	VUS	4	OM1,OP1,OP4	0	0	0	0	2	0	0	0	1	0	1	0	0	0	0	0
CD276:p.Lys153Arg	VUS	VUS	4	OM1,OP1,OP4	0	0	0	0	2	0	0	0	1	0	1	0	0	0	0	0
CD276:p.Pro185Ser	Likely Benign	VUS	2	OM1,OP4,SBP1	0	0	0	0	2	0	0	0	0	0	1	0	0	0	-1	0
CD276:p.Pro54ArgfsTer27	Likely Pathogenic	VUS	3	OM1,OP4	0	0	0	0	2	0	0	0	0	0	1	0	0	0	0	0
CD276:p.Thr93Met	VUS	VUS	4	OM1,OP1,OP4	0	0	0	0	2	0	0	0	1	0	1	0	0	0	0	0
CD276:p.Val429Met	Likely Benign	VUS	2	OM1,OP4,SBP1	0	0	0	0	2	0	0	0	0	0	1	0	0	0	-1	0
CD74:c.881-3C>T	Benign	Likely Benign	-3	OP4,SBS2	0	0	0	0	0	0	0	0	0	0	1	0	0	-4	0	0
CD74:p.Ala122Pro	VUS	VUS	2	OM1,OP4,SBP1	0	0	0	0	2	0	0	0	0	0	1	0	0	0	-1	0
CD74:p.Arg10Trp	VUS	VUS	0	OP4,SBP1	0	0	0	0	0	0	0	0	0	0	1	0	0	0	-1	0
CD74:p.Arg266Cys	VUS	VUS	4	OM1,OP1,OP4	0	0	0	0	2	0	0	0	1	0	1	0	0	0	0	0
CD74:p.Asp150Glu	VUS	VUS	2	OP1,OP4	0	0	0	0	0	0	0	0	1	0	1	0	0	0	0	0
CD79A:p.Arg124His	VUS	VUS	0	OP4,SBP1	0	0	0	0	0	0	0	0	0	0	1	0	0	0	-1	0
CD79A:p.Arg68Cys	Likely Benign	VUS	2	OM1,OP4,SBP1	0	0	0	0	2	0	0	0	0	0	1	0	0	0	-1	0
CD79A:p.Gly179Arg	Likely Benign	VUS	2	OM1,OP4,SBP1	0	0	0	0	2	0	0	0	0	0	1	0	0	0	-1	0
CD79A:p.Gly219Glu	VUS	VUS	0	OP4,SBP1	0	0	0	0	0	0	0	0	0	0	1	0	0	0	-1	0
CD79A:p.Ile103Met	Likely Benign	VUS	2	OM1,OP4,SBP1	0	0	0	0	2	0	0	0	0	0	1	0	0	0	-1	0
CD79A:p.Thr140Asn	Likely Benign	VUS	2	OP1,OP4	0	0	0	0	0	0	0	0	1	0	1	0	0	0	0	0
CDC73:p.Arg441His	VUS	VUS	4	OM1,OP1,OP4	0	0	0	0	2	0	0	0	1	0	1	0	0	0	0	0
CDC73:p.Ile13Thr	VUS	VUS	4	OM1,OP1,OP4	0	0	0	0	2	0	0	0	1	0	1	0	0	0	0	0
CDC73:p.Val230GlufsTer28	Pathogenic	Oncogenic	15	OVS1,OS2,OM1,OP4	8	0	4	0	2	0	0	0	0	0	1	0	0	0	0	0
CDH1:c.1137+1G>A	Likely Pathogenic	Oncogenic	14	OVS1,OS2,OP1,OP4	8	0	4	0	0	0	0	0	1	0	1	0	0	0	0	0
CDH1:c.517_531+22del	Likely Pathogenic	Likely Oncogenic	9	OVS1,OP4	8	0	0	0	0	0	0	0	0	0	1	0	0	0	0	0
CDH1:c.531+1G>A	Likely Pathogenic	Oncogenic	14	OVS1,OS2,OP1,OP4	8	0	4	0	0	0	0	0	1	0	1	0	0	0	0	0
CDH1:c.531+1G>C	Likely Pathogenic	Oncogenic	14	OVS1,OS2,OP1,OP4	8	0	4	0	0	0	0	0	1	0	1	0	0	0	0	0
CDH1:p.Ala592Thr	Benign	VUS	0	OM1,OP1,OP4,SBS2	0	0	0	0	2	0	0	0	1	0	1	0	0	-4	0	0
CDH1:p.Ala617Thr	Likely Benign	Likely Benign	-4	OS1,OP4,SBS1,SBS2,SBP1	0	4	0	0	0	0	0	0	0	0	1	0	-4	-4	-1	0
CDH1:p.Ala634Val	Likely Pathogenic	Oncogenic	10	OS1,OS2,OP1,OP4	0	4	4	0	0	0	0	0	1	0	1	0	0	0	0	0
CDH1:p.Arg527Ile	VUS	VUS	2	OM1,OP4,SBP1	0	0	0	0	2	0	0	0	0	0	1	0	0	0	-1	0
CDH1:p.Arg54Gly	VUS	Likely Benign	-4	OP4,SBS2,SBP1	0	0	0	0	0	0	0	0	0	0	1	0	0	-4	-1	0
CDH1:p.Arg732Gln	Likely Pathogenic	Oncogenic	10	OS1,OS2,OP1,OP4	0	4	4	0	0	0	0	0	1	0	1	0	0	0	0	0
CDH1:p.Asp254His	Pathogenic	VUS	4	OM1,OP1,OP4	0	0	0	0	2	0	0	0	1	0	1	0	0	0	0	0
CDH1:p.Gly877Arg	VUS	VUS	2	OP1,OP4	0	0	0	0	0	0	0	0	1	0	1	0	0	0	0	0
CDH1:p.Gly879Ser	Likely Benign	Likely Benign	-2	OP1,OP4,SBS2	0	0	0	0	0	0	0	0	1	0	1	0	0	-4	0	0
CDH1:p.Ile206TyrfsTer3	Likely Pathogenic	Oncogenic	11	OVS1,OM1,OP4	8	0	0	0	2	0	0	0	0	0	1	0	0	0	0	0
CDH1:p.Ile393Val	VUS	VUS	4	OM1,OP1,OP4	0	0	0	0	2	0	0	0	1	0	1	0	0	0	0	0
CDH1:p.Pro127AlafsTer41	Likely Pathogenic	Oncogenic	15	OVS1,OS2,OM1,OP4	8	0	4	0	2	0	0	0	0	0	1	0	0	0	0	0
CDH1:p.Pro30Thr	Benign	Likely Benign	-4	OP4,SBS2,SBP1	0	0	0	0	0	0	0	0	0	0	1	0	0	-4	-1	0
CDH1:p.Pro407Leu	VUS	VUS	2	OM1,OP4,SBP1	0	0	0	0	2	0	0	0	0	0	1	0	0	0	-1	0
CDH1:p.Pro645GlnfsTer8	Likely Pathogenic	Oncogenic	11	OVS1,OM1,OP4	8	0	0	0	2	0	0	0	0	0	1	0	0	0	0	0
CDH1:p.Ser270Cys	VUS	VUS	2	OM1,OP4,SBP1	0	0	0	0	2	0	0	0	0	0	1	0	0	0	-1	0
CDH1:p.Trp213Ter	Likely Pathogenic	Oncogenic	16	OVS1,OS2,OM1,OP1,OP4	8	0	4	0	2	0	0	0	1	0	1	0	0	0	0	0
CDH1:p.Val345Phe	VUS	VUS	2	OM1,OP4,SBP1	0	0	0	0	2	0	0	0	0	0	1	0	0	0	-1	0
CDH1:p.Val391Ala	VUS	VUS	2	OM1,OP4,SBP1	0	0	0	0	2	0	0	0	0	0	1	0	0	0	-1	0
CDH1:p.Val487CysfsTer4	Likely Pathogenic	Oncogenic	11	OVS1,OM1,OP4	8	0	0	0	2	0	0	0	0	0	1	0	0	0	0	0
CDH1:p.Val794Phe	VUS	VUS	0	OP4,SBP1	0	0	0	0	0	0	0	0	0	0	1	0	0	0	-1	0
CDK12:c.1047-2A>G	Likely Benign	Oncogenic	10	OVS1,OP1,OP4	8	0	0	0	0	0	0	0	1	0	1	0	0	0	0	0
CDK12:c.2963+1G>A	Likely Pathogenic	Oncogenic	10	OVS1,OP1,OP4	8	0	0	0	0	0	0	0	1	0	1	0	0	0	0	0
CDK12:c.3095+1G>T	Likely Pathogenic	Oncogenic	10	OVS1,OP1,OP4	8	0	0	0	0	0	0	0	1	0	1	0	0	0	0	0
CDK12:p.Ala1289Val	VUS	VUS	2	OP1,OP4	0	0	0	0	0	0	0	0	1	0	1	0	0	0	0	0
CDK12:p.Arg329Gln	VUS	VUS	2	OP1,OP4	0	0	0	0	0	0	0	0	1	0	1	0	0	0	0	0
CDK12:p.Arg858Trp	VUS	VUS	4	OM1,OP1,OP4	0	0	0	0	2	0	0	0	1	0	1	0	0	0	0	0
CDK12:p.Asn31del	VUS	VUS	3	OM2,OP4	0	0	0	0	0	2	0	0	0	0	1	0	0	0	0	0
CDK12:p.Asp1342Asn	VUS	VUS	2	OP1,OP4	0	0	0	0	0	0	0	0	1	0	1	0	0	0	0	0
CDK12:p.Gln1113TrpfsTer5	Likely Pathogenic	Likely Oncogenic	9	OVS1,OP4	8	0	0	0	0	0	0	0	0	0	1	0	0	0	0	0
CDK12:p.Gln1216Pro	VUS	VUS	2	OP1,OP4	0	0	0	0	0	0	0	0	1	0	1	0	0	0	0	0
CDK12:p.Gln1390Ter	VUS	Oncogenic	10	OVS1,OP1,OP4	8	0	0	0	0	0	0	0	1	0	1	0	0	0	0	0
CDK12:p.Gln575Ter	Likely Pathogenic	Oncogenic	10	OVS1,OP1,OP4	8	0	0	0	0	0	0	0	1	0	1	0	0	0	0	0
CDK12:p.Glu1319Lys	VUS	VUS	2	OP1,OP4	0	0	0	0	0	0	0	0	1	0	1	0	0	0	0	0
CDK12:p.Glu1434Asp	VUS	VUS	2	OP1,OP4	0	0	0	0	0	0	0	0	1	0	1	0	0	0	0	0
CDK12:p.Glu519Asp	Likely Pathogenic	VUS	0	OP4,SBP1	0	0	0	0	0	0	0	0	0	0	1	0	0	0	-1	0
CDK12:p.Glu647Ter	Likely Pathogenic	Oncogenic	10	OVS1,OP1,OP4	8	0	0	0	0	0	0	0	1	0	1	0	0	0	0	0
CDK12:p.Glu848Lys	VUS	VUS	4	OM1,OP1,OP4	0	0	0	0	2	0	0	0	1	0	1	0	0	0	0	0
CDK12:p.Gly1393Trp	VUS	VUS	2	OP1,OP4	0	0	0	0	0	0	0	0	1	0	1	0	0	0	0	0
CDK12:p.Leu70PhefsTer5	Likely Pathogenic	Likely Oncogenic	9	OVS1,OP4	8	0	0	0	0	0	0	0	0	0	1	0	0	0	0	0
CDK12:p.Pro1275Leu	Benign	Benign	-7	OP1,SBS1,SBS2	0	0	0	0	0	0	0	0	1	0	0	0	-4	-4	0	0
CDK12:p.Pro697Ser	Likely Benign	VUS	2	OP1,OP4	0	0	0	0	0	0	0	0	1	0	1	0	0	0	0	0
CDK12:p.Ser1075Gly	VUS	VUS	2	OP1,OP4	0	0	0	0	0	0	0	0	1	0	1	0	0	0	0	0
CDK12:p.Ser318AlafsTer21	Likely Pathogenic	Likely Oncogenic	9	OVS1,OP4	8	0	0	0	0	0	0	0	0	0	1	0	0	0	0	0
CDK12:p.Ser433Gly	VUS	VUS	2	OP1,OP4	0	0	0	0	0	0	0	0	1	0	1	0	0	0	0	0
CDK12:p.Ser487Phe	VUS	VUS	2	OP1,OP4	0	0	0	0	0	0	0	0	1	0	1	0	0	0	0	0
CDK12:p.Ser651Ter	Likely Pathogenic	Oncogenic	10	OVS1,OP1,OP4	8	0	0	0	0	0	0	0	1	0	1	0	0	0	0	0
CDK12:p.Thr520HisfsTer90	Likely Pathogenic	Likely Oncogenic	9	OVS1,OP4	8	0	0	0	0	0	0	0	0	0	1	0	0	0	0	0
CDK12:p.Val1395Ala	VUS	VUS	2	OP1,OP4	0	0	0	0	0	0	0	0	1	0	1	0	0	0	0	0
CDK12:p.Val275Ile	VUS	VUS	0	OP4,SBP1	0	0	0	0	0	0	0	0	0	0	1	0	0	0	-1	0
CDK4:p.Ala170Thr	VUS	VUS	4	OM1,OP1,OP4	0	0	0	0	2	0	0	0	1	0	1	0	0	0	0	0
CDK4:p.Arg209Cys	Likely Benign	VUS	4	OM1,OP1,OP4	0	0	0	0	2	0	0	0	1	0	1	0	0	0	0	0
CDK4:p.Glu115Lys	VUS	VUS	4	OM1,OP1,OP4	0	0	0	0	2	0	0	0	1	0	1	0	0	0	0	0
CDK4:p.Gly47Arg	VUS	VUS	4	OM1,OP1,OP4	0	0	0	0	2	0	0	0	1	0	1	0	0	0	0	0
CDK6:p.Asp110Asn	Likely Benign	VUS	4	OM1,OP1,OP4	0	0	0	0	2	0	0	0	1	0	1	0	0	0	0	0
CDK6:p.His255Tyr	VUS	VUS	4	OM1,OP1,OP4	0	0	0	0	2	0	0	0	1	0	1	0	0	0	0	0
CDK6:p.Ser317Cys	Benign	Likely Benign	-6	OP1,OP4,SBS1,SBS2	0	0	0	0	0	0	0	0	1	0	1	0	-4	-4	0	0
CDK8:p.Gln328Arg	VUS	VUS	4	OM1,OP1,OP4	0	0	0	0	2	0	0	0	1	0	1	0	0	0	0	0
CDK8:p.Lys307Arg	VUS	VUS	4	OM1,OP1,OP4	0	0	0	0	2	0	0	0	1	0	1	0	0	0	0	0
CDK8:p.Ser443Asn	VUS	VUS	2	OP1,OP4	0	0	0	0	0	0	0	0	1	0	1	0	0	0	0	0
CDKN1A:p.Arg143Trp	VUS	VUS	0	OP4,SBP1	0	0	0	0	0	0	0	0	0	0	1	0	0	0	-1	0
CDKN1A:p.Arg9ProfsTer27	Likely Pathogenic	Likely Oncogenic	9	OVS1,OP4	8	0	0	0	0	0	0	0	0	0	1	0	0	0	0	0
CDKN1A:p.Trp65Cys	VUS	VUS	2	OP1,OP4	0	0	0	0	0	0	0	0	1	0	1	0	0	0	0	0
CDKN1B:p.Asp132Gly	VUS	VUS	0	OP4,SBP1	0	0	0	0	0	0	0	0	0	0	1	0	0	0	-1	0
CDKN1B:p.Gln77Pro	VUS	VUS	4	OM1,OP1,OP4	0	0	0	0	2	0	0	0	1	0	1	0	0	0	0	0
CDKN1B:p.Glu126GlyfsTer2	Likely Pathogenic	Likely Oncogenic	9	OVS1,OP4	8	0	0	0	0	0	0	0	0	0	1	0	0	0	0	0
CDKN1B:p.Glu146Ter	Likely Pathogenic	Oncogenic	10	OVS1,OP1,OP4	8	0	0	0	0	0	0	0	1	0	1	0	0	0	0	0
CDKN1B:p.Gly97ValfsTer22	Likely Pathogenic	Oncogenic	13	OVS1,OS2,OP4	8	0	4	0	0	0	0	0	0	0	1	0	0	0	0	0
CDKN1B:p.Ile119Thr	Likely Benign	VUS	0	OP4,SBP1	0	0	0	0	0	0	0	0	0	0	1	0	0	0	-1	0
CDKN1B:p.Phe62Leu	VUS	VUS	4	OM1,OP1,OP4	0	0	0	0	2	0	0	0	1	0	1	0	0	0	0	0
CDKN1B:p.Pro122Leu	Likely Benign	VUS	0	OP4,SBP1	0	0	0	0	0	0	0	0	0	0	1	0	0	0	-1	0
CDKN1B:p.Pro133Thr	Likely Benign	VUS	4	OS1,OP4,SBP1	0	4	0	0	0	0	0	0	0	0	1	0	0	0	-1	0
CDKN1B:p.Pro69Leu	Likely Pathogenic	VUS	4	OM1,OP1,OP4	0	0	0	0	2	0	0	0	1	0	1	0	0	0	0	0
CDKN1B:p.Pro95Ser	VUS	VUS	0	OP4,SBP1	0	0	0	0	0	0	0	0	0	0	1	0	0	0	-1	0
CDKN1B:p.Ser161Cys	Likely Benign	VUS	0	OP4,SBP1	0	0	0	0	0	0	0	0	0	0	1	0	0	0	-1	0
CDKN1B:p.Thr42Ile	VUS	VUS	4	OM1,OP1,OP4	0	0	0	0	2	0	0	0	1	0	1	0	0	0	0	0
CDKN2A:c.151-1G>C	Likely Pathogenic	Oncogenic	18	OVS1,OS1,OS2,OP1,OP4	8	4	4	0	0	0	0	0	1	0	1	0	0	0	0	0
CDKN2A:c.151-1G>T	Likely Pathogenic	Oncogenic	14	OVS1,OS2,OP1,OP4	8	0	4	0	0	0	0	0	1	0	1	0	0	0	0	0
CDKN2A:c.151-9_158del	Likely Pathogenic	Likely Oncogenic	9	OVS1,OP4	8	0	0	0	0	0	0	0	0	0	1	0	0	0	0	0
CDKN2A:c.457+2T>G	Likely Pathogenic	Oncogenic	10	OVS1,OP1,OP4	8	0	0	0	0	0	0	0	1	0	1	0	0	0	0	0
CDKN2A:p.Ala148Thr	Benign	Benign	-9	SBS1,SBS2,SBP1	0	0	0	0	0	0	0	0	0	0	0	0	-4	-4	-1	0
CDKN2A:p.Ala36ArgfsTer17	Likely Pathogenic	Oncogenic	13	OVS1,OS2,OP4	8	0	4	0	0	0	0	0	0	0	1	0	0	0	0	0
CDKN2A:p.Arg58Ter	Pathogenic	Oncogenic	16	OVS1,OS1,OS2,OP4,SBP1	8	4	4	0	0	0	0	0	0	0	1	0	0	0	-1	0
CDKN2A:p.Arg67Trp	VUS	VUS	1	OP4	0	0	0	0	0	0	0	0	0	0	1	0	0	0	0	0
CDKN2A:p.Arg80Ter	Likely Pathogenic	Oncogenic	16	OVS1,OS1,OS2,OP4,SBP1	8	4	4	0	0	0	0	0	0	0	1	0	0	0	-1	0
CDKN2A:p.Asp84Tyr	Pathogenic	Likely Oncogenic	9	OS1,OM3,OP1,OP3,OP4	0	4	0	0	0	0	2	0	1	1	1	0	0	0	0	0
CDKN2A:p.Asp92Glu	VUS	VUS	2	OP1,OP4	0	0	0	0	0	0	0	0	1	0	1	0	0	0	0	0
CDKN2A:p.Glu33Ter	Likely Pathogenic	Likely Oncogenic	8	OVS1,OP4,SBP1	8	0	0	0	0	0	0	0	0	0	1	0	0	0	-1	0
CDKN2A:p.Gly139Ser	Likely Benign	VUS	0	OP4,SBP1	0	0	0	0	0	0	0	0	0	0	1	0	0	0	-1	0
CDKN2A:p.Gly63Arg	Likely Benign	VUS	1	OP4	0	0	0	0	0	0	0	0	0	0	1	0	0	0	0	0
CDKN2A:p.His83Tyr	Likely Pathogenic	Likely Oncogenic	6	OS1,OP1,OP4	0	4	0	0	0	0	0	0	1	0	1	0	0	0	0	0
CDKN2A:p.Leu62_Glu69del	Likely Pathogenic	VUS	3	OM2,OP4	0	0	0	0	0	2	0	0	0	0	1	0	0	0	0	0
CDKN2A:p.Leu78HisfsTer41	Likely Pathogenic	Likely Oncogenic	9	OVS1,OP4	8	0	0	0	0	0	0	0	0	0	1	0	0	0	0	0
CDKN2A:p.Lys84Glu	Benign	VUS	1	OP4	0	0	0	0	0	0	0	0	0	0	1	0	0	0	0	0
CDKN2A:p.Met54del	VUS	VUS	3	OM2,OP4	0	0	0	0	0	2	0	0	0	0	1	0	0	0	0	0
CDKN2A:p.Ser12Ter	Pathogenic	Oncogenic	12	OVS1,OS2,OP4,SBP1	8	0	4	0	0	0	0	0	0	0	1	0	0	0	-1	0
CDKN2A:p.Thr18AlafsTer15	Likely Pathogenic	Likely Oncogenic	9	OVS1,OP4	8	0	0	0	0	0	0	0	0	0	1	0	0	0	0	0
CDKN2A:p.Trp110Ter	Likely Pathogenic	Oncogenic	16	OVS1,OS1,OS2,OP4,SBP1	8	4	4	0	0	0	0	0	0	0	1	0	0	0	-1	0
CDKN2A:p.Tyr44Ter	Likely Pathogenic	Oncogenic	16	OVS1,OS2,OS3,OP4,SBP1	8	0	4	4	0	0	0	0	0	0	1	0	0	0	-1	0
CDKN2A:p.Tyr44ThrfsTer9	Likely Pathogenic	Oncogenic	13	OVS1,OS2,OP4	8	0	4	0	0	0	0	0	0	0	1	0	0	0	0	0
CDKN2A:p.Val25AlafsTer15	Pathogenic	Likely Oncogenic	9	OVS1,OP4	8	0	0	0	0	0	0	0	0	0	1	0	0	0	0	0
CDKN2B:p.Arg2His	VUS	VUS	0	OP4,SBP1	0	0	0	0	0	0	0	0	0	0	1	0	0	0	-1	0
CDKN2B:p.Asn41Ser	VUS	VUS	2	OP1,OP4	0	0	0	0	0	0	0	0	1	0	1	0	0	0	0	0
CDKN2B:p.Asp86Asn	VUS	Likely Oncogenic	6	OS1,OP1,OP4	0	4	0	0	0	0	0	0	1	0	1	0	0	0	0	0
CDKN2B:p.Gly12Ser	Likely Benign	VUS	0	OP4,SBP1	0	0	0	0	0	0	0	0	0	0	1	0	0	0	-1	0
CDKN2C:p.Arg39Ser	VUS	VUS	2	OP1,OP4	0	0	0	0	0	0	0	0	1	0	1	0	0	0	0	0
CDKN2C:p.Glu8Gln	VUS	VUS	2	OP1,OP4	0	0	0	0	0	0	0	0	1	0	1	0	0	0	0	0
CDKN2C:p.Gly160Arg	VUS	VUS	0	OP4,SBP1	0	0	0	0	0	0	0	0	0	0	1	0	0	0	-1	0
CDKN2C:p.Leu25Phe	VUS	VUS	2	OP1,OP4	0	0	0	0	0	0	0	0	1	0	1	0	0	0	0	0
CDKN2C:p.Pro106Leu	VUS	VUS	2	OP1,OP4	0	0	0	0	0	0	0	0	1	0	1	0	0	0	0	0
CDKN2C:p.Pro106Ser	VUS	VUS	2	OP1,OP4	0	0	0	0	0	0	0	0	1	0	1	0	0	0	0	0
CDKN2C:p.Val130Ala	VUS	VUS	2	OP1,OP4	0	0	0	0	0	0	0	0	1	0	1	0	0	0	0	0
CDKN2C:p.Val152LeufsTer4	VUS	Likely Oncogenic	9	OVS1,OP4	8	0	0	0	0	0	0	0	0	0	1	0	0	0	0	0
CEBPA:p.Asn31Lys	VUS	VUS	1	OP4	0	0	0	0	0	0	0	0	0	0	1	0	0	0	0	0
CEBPA:p.Gly340Ser	VUS	VUS	4	OM1,OP1,OP4	0	0	0	0	2	0	0	0	1	0	1	0	0	0	0	0
CEBPA:p.His58Gln	VUS	VUS	2	OP1,OP4	0	0	0	0	0	0	0	0	1	0	1	0	0	0	0	0
CEBPA:p.Ile341Val	VUS	VUS	4	OM1,OP1,OP4	0	0	0	0	2	0	0	0	1	0	1	0	0	0	0	0
CEBPA:p.Val328Glu	VUS	VUS	4	OM1,OP1,OP4	0	0	0	0	2	0	0	0	1	0	1	0	0	0	0	0
CENPA:p.Gln89Ter	Likely Pathogenic	VUS	0	OP4,SBP1	0	0	0	0	0	0	0	0	0	0	1	0	0	0	-1	0
CENPA:p.Val119LeufsTer50	VUS	VUS	1	OP4	0	0	0	0	0	0	0	0	0	0	1	0	0	0	0	0
CHD2:p.Ala1134Val	VUS	VUS	2	OP1,OP4	0	0	0	0	0	0	0	0	1	0	1	0	0	0	0	0
CHD2:p.Ala1750Ser	Likely Benign	VUS	1	OP4	0	0	0	0	0	0	0	0	0	0	1	0	0	0	0	0
CHD2:p.Arg1354Lys	Likely Benign	VUS	2	OP1,OP4	0	0	0	0	0	0	0	0	1	0	1	0	0	0	0	0
CHD2:p.Arg1678Gln	Likely Benign	VUS	2	OP1,OP4	0	0	0	0	0	0	0	0	1	0	1	0	0	0	0	0
CHD2:p.Arg903Ile	VUS	VUS	4	OM1,OP1,OP4	0	0	0	0	2	0	0	0	1	0	1	0	0	0	0	0
CHD2:p.Asn364Ser	Likely Benign	VUS	4	OM1,OP1,OP4	0	0	0	0	2	0	0	0	1	0	1	0	0	0	0	0
CHD2:p.Asn493Ter	Pathogenic	Oncogenic	11	OVS1,OM1,OP4	8	0	0	0	2	0	0	0	0	0	1	0	0	0	0	0
CHD2:p.Asp1302Asn	VUS	VUS	2	OP1,OP4	0	0	0	0	0	0	0	0	1	0	1	0	0	0	0	0
CHD2:p.Gln1392ThrfsTer17	Pathogenic	Oncogenic	13	OVS1,OS2,OP4	8	0	4	0	0	0	0	0	0	0	1	0	0	0	0	0
CHD2:p.Gln1561Glu	VUS	VUS	2	OP1,OP4	0	0	0	0	0	0	0	0	1	0	1	0	0	0	0	0
CHD2:p.Gln378Ter	Likely Pathogenic	Oncogenic	12	OVS1,OM1,OP1,OP4	8	0	0	0	2	0	0	0	1	0	1	0	0	0	0	0
CHD2:p.Glu234Asp	VUS	VUS	4	OM1,OP1,OP4	0	0	0	0	2	0	0	0	1	0	1	0	0	0	0	0
CHD2:p.Gly1574Ala	Benign	Benign	-7	OP1,SBS1,SBS2	0	0	0	0	0	0	0	0	1	0	0	0	-4	-4	0	0
CHD2:p.Gly1658Arg	VUS	VUS	2	OP1,OP4	0	0	0	0	0	0	0	0	1	0	1	0	0	0	0	0
CHD2:p.Gly200Glu	VUS	VUS	4	OM1,OP1,OP4	0	0	0	0	2	0	0	0	1	0	1	0	0	0	0	0
CHD2:p.Gly871Val	VUS	VUS	4	OM1,OP1,OP4	0	0	0	0	2	0	0	0	1	0	1	0	0	0	0	0
CHD2:p.Leu717Ile	VUS	VUS	4	OM1,OP1,OP4	0	0	0	0	2	0	0	0	1	0	1	0	0	0	0	0
CHD2:p.Lys203Arg	Likely Benign	VUS	0	OM1,OP1,OP4,SBS2	0	0	0	0	2	0	0	0	1	0	1	0	0	-4	0	0
CHD2:p.Pro1733Ala	VUS	VUS	2	OP1,OP4	0	0	0	0	0	0	0	0	1	0	1	0	0	0	0	0
CHD2:p.Pro1779Thr	VUS	VUS	1	OP4	0	0	0	0	0	0	0	0	0	0	1	0	0	0	0	0
CHD2:p.Ser1595Tyr	VUS	VUS	2	OP1,OP4	0	0	0	0	0	0	0	0	1	0	1	0	0	0	0	0
CHD2:p.Ser521IlefsTer33	Likely Pathogenic	Oncogenic	11	OVS1,OM1,OP4	8	0	0	0	2	0	0	0	0	0	1	0	0	0	0	0
CHD2:p.Thr1004Ser	VUS	VUS	2	OP1,OP4	0	0	0	0	0	0	0	0	1	0	1	0	0	0	0	0
CHD2:p.Thr546Ile	VUS	VUS	4	OM1,OP1,OP4	0	0	0	0	2	0	0	0	1	0	1	0	0	0	0	0
CHD2:p.Tyr686Asn	VUS	VUS	4	OM1,OP1,OP4	0	0	0	0	2	0	0	0	1	0	1	0	0	0	0	0
CHD2:p.Val1299Gly	VUS	VUS	2	OP1,OP4	0	0	0	0	0	0	0	0	1	0	1	0	0	0	0	0
CHD2:p.Val175Ter	Likely Pathogenic	Oncogenic	15	OVS1,OS2,OM1,OP4	8	0	4	0	2	0	0	0	0	0	1	0	0	0	0	0
CHD2:p.Val186Leu	VUS	VUS	4	OM1,OP1,OP4	0	0	0	0	2	0	0	0	1	0	1	0	0	0	0	0
CHD4:p.Ala652Val	VUS	VUS	4	OM1,OP1,OP4	0	0	0	0	2	0	0	0	1	0	1	0	0	0	0	0
CHD4:p.Arg1105Trp	VUS	VUS	4	OM1,OP1,OP4	0	0	0	0	2	0	0	0	1	0	1	0	0	0	0	0
CHD4:p.Arg1256Trp	VUS	VUS	2	OP1,OP4	0	0	0	0	0	0	0	0	1	0	1	0	0	0	0	0
CHD4:p.Arg1757His	VUS	VUS	2	OP1,OP4	0	0	0	0	0	0	0	0	1	0	1	0	0	0	0	0
CHD4:p.Arg538Gln	VUS	VUS	4	OM1,OP1,OP4	0	0	0	0	2	0	0	0	1	0	1	0	0	0	0	0
CHD4:p.Arg738Cys	VUS	VUS	4	OM1,OP1,OP4	0	0	0	0	2	0	0	0	1	0	1	0	0	0	0	0
CHD4:p.Arg813Cys	VUS	VUS	4	OM1,OP1,OP4	0	0	0	0	2	0	0	0	1	0	1	0	0	0	0	0
CHD4:p.Arg975Cys	Likely Pathogenic	VUS	2	OP1,OP4	0	0	0	0	0	0	0	0	1	0	1	0	0	0	0	0
CHD4:p.Asn1113Ser	VUS	Likely Oncogenic	8	OS2,OM1,OP1,OP4	0	0	4	0	2	0	0	0	1	0	1	0	0	0	0	0
CHD4:p.Asp140Glu	Benign	Benign	-14	OM1,OP4,SBVS1,SBS1,SBS2,SBP1	0	0	0	0	2	0	0	0	0	0	1	-8	-4	-4	-1	0
CHD4:p.Asp665Asn	VUS	VUS	4	OM1,OP1,OP4	0	0	0	0	2	0	0	0	1	0	1	0	0	0	0	0
CHD4:p.Cys1018Tyr	VUS	VUS	2	OP1,OP4	0	0	0	0	0	0	0	0	1	0	1	0	0	0	0	0
CHD4:p.Cys464Tyr	VUS	VUS	4	OM1,OP1,OP4	0	0	0	0	2	0	0	0	1	0	1	0	0	0	0	0
CHD4:p.Glu138Asp	Benign	Likely Benign	-2	OM1,OP4,SBS2,SBP1	0	0	0	0	2	0	0	0	0	0	1	0	0	-4	-1	0
CHD4:p.Glu139del	VUS	VUS	5	OM1,OM2,OP4	0	0	0	0	2	2	0	0	0	0	1	0	0	0	0	0
CHD4:p.Glu1567Gln	VUS	VUS	2	OP1,OP4	0	0	0	0	0	0	0	0	1	0	1	0	0	0	0	0
CHD4:p.Lys119del	Likely Benign	VUS	1	OM1,OM2,OP4,SBS2	0	0	0	0	2	2	0	0	0	0	1	0	0	-4	0	0
CHD4:p.Met608Leu	VUS	VUS	4	OM1,OP1,OP4	0	0	0	0	2	0	0	0	1	0	1	0	0	0	0	0
CHD4:p.Pro513Arg	VUS	VUS	4	OM1,OP1,OP4	0	0	0	0	2	0	0	0	1	0	1	0	0	0	0	0
CHD4:p.Ser85Ile	VUS	VUS	4	OM1,OP1,OP4	0	0	0	0	2	0	0	0	1	0	1	0	0	0	0	0
CHD4:p.Val1908Ile	VUS	VUS	2	OP1,OP4	0	0	0	0	0	0	0	0	1	0	1	0	0	0	0	0
CHEK1:p.Glu248Asp	VUS	VUS	4	OM1,OP1,OP4	0	0	0	0	2	0	0	0	1	0	1	0	0	0	0	0
CHEK2:p.Ala261Gly	VUS	VUS	2	OM1,OP4,SBP1	0	0	0	0	2	0	0	0	0	0	1	0	0	0	-1	0
CHEK2:p.Arg117Gly	Pathogenic	Likely Oncogenic	8	OS1,OS2,OP4,SBP1	0	4	4	0	0	0	0	0	0	0	1	0	0	0	-1	0
CHEK2:p.Arg137Thr	VUS	VUS	3	OM1,OP4	0	0	0	0	2	0	0	0	0	0	1	0	0	0	0	0
CHEK2:p.Arg180Cys	VUS	VUS	4	OM1,OP1,OP4	0	0	0	0	2	0	0	0	1	0	1	0	0	0	0	0
CHEK2:p.Arg181Cys	VUS	VUS	4	OM1,OP1,OP4	0	0	0	0	2	0	0	0	1	0	1	0	0	0	0	0
CHEK2:p.Asn446Asp	Likely Benign	VUS	4	OM1,OP1,OP4	0	0	0	0	2	0	0	0	1	0	1	0	0	0	0	0
CHEK2:p.Glu64Lys	Likely Pathogenic	VUS	4	OM1,OP1,OP4	0	0	0	0	2	0	0	0	1	0	1	0	0	0	0	0
CHEK2:p.Ile157Thr	VUS	VUS	4	OM1,OP1,OP4	0	0	0	0	2	0	0	0	1	0	1	0	0	0	0	0
CHEK2:p.Ile160Arg	VUS	VUS	4	OM1,OP1,OP4	0	0	0	0	2	0	0	0	1	0	1	0	0	0	0	0
CHEK2:p.Ile440Phe	VUS	VUS	4	OM1,OP1,OP4	0	0	0	0	2	0	0	0	1	0	1	0	0	0	0	0
CHEK2:p.Lys464Asn	VUS	VUS	4	OM1,OP1,OP4	0	0	0	0	2	0	0	0	1	0	1	0	0	0	0	0
CHEK2:p.Ser194Cys	VUS	VUS	2	OM1,OP4,SBP1	0	0	0	0	2	0	0	0	0	0	1	0	0	0	-1	0
CHEK2:p.Thr476Met	Likely Pathogenic	VUS	4	OM1,OP1,OP4	0	0	0	0	2	0	0	0	1	0	1	0	0	0	0	0
CHEK2:p.Thr59Lys	VUS	VUS	4	OM1,OP1,OP4	0	0	0	0	2	0	0	0	1	0	1	0	0	0	0	0
CIC:p.Ala1761Thr	VUS	VUS	0	OP4,SBP1	0	0	0	0	0	0	0	0	0	0	1	0	0	0	-1	0
CIC:p.Ala2105Thr	VUS	Likely Benign	-4	OP4,SBS2,SBP1	0	0	0	0	0	0	0	0	0	0	1	0	0	-4	-1	0
CIC:p.Asp1278His	VUS	VUS	2	OP1,OP4	0	0	0	0	0	0	0	0	1	0	1	0	0	0	0	0
CIC:p.Gln1336Pro	VUS	VUS	2	OP1,OP4	0	0	0	0	0	0	0	0	1	0	1	0	0	0	0	0
CIC:p.Leu1632Pro	VUS	VUS	0	OP4,SBP1	0	0	0	0	0	0	0	0	0	0	1	0	0	0	-1	0
CREBBP:c.3370-2del	Likely Pathogenic	Likely Oncogenic	9	OVS1,OP4	8	0	0	0	0	0	0	0	0	0	1	0	0	0	0	0
CREBBP:p.Ala1164Val	VUS	VUS	4	OM1,OP1,OP4	0	0	0	0	2	0	0	0	1	0	1	0	0	0	0	0
CREBBP:p.Ala1448Thr	VUS	VUS	4	OM1,OP1,OP4	0	0	0	0	2	0	0	0	1	0	1	0	0	0	0	0
CREBBP:p.Ala1907Thr	Likely Benign	VUS	0	OP4,SBP1	0	0	0	0	0	0	0	0	0	0	1	0	0	0	-1	0
CREBBP:p.Ala240ArgfsTer3	Likely Pathogenic	Likely Oncogenic	9	OVS1,OP4	8	0	0	0	0	0	0	0	0	0	1	0	0	0	0	0
CREBBP:p.Ala981Thr	Benign	Likely Benign	-4	OP4,SBS2,SBP1	0	0	0	0	0	0	0	0	0	0	1	0	0	-4	-1	0
CREBBP:p.Arg1169His	VUS	VUS	4	OM1,OP1,OP4	0	0	0	0	2	0	0	0	1	0	1	0	0	0	0	0
CREBBP:p.Arg1173Pro	VUS	VUS	4	OM1,OP1,OP4	0	0	0	0	2	0	0	0	1	0	1	0	0	0	0	0
CREBBP:p.Arg1446Ser	Likely Pathogenic	VUS	5	OM1,OP1,OP3,OP4	0	0	0	0	2	0	0	0	1	1	1	0	0	0	0	0
CREBBP:p.Arg1514Trp	VUS	VUS	4	OM1,OP1,OP4	0	0	0	0	2	0	0	0	1	0	1	0	0	0	0	0
CREBBP:p.Arg1851His	VUS	VUS	2	OP1,OP4	0	0	0	0	0	0	0	0	1	0	1	0	0	0	0	0
CREBBP:p.Arg2060Lys	VUS	VUS	2	OP1,OP4	0	0	0	0	0	0	0	0	1	0	1	0	0	0	0	0
CREBBP:p.Arg440AlafsTer12	Likely Pathogenic	Likely Oncogenic	9	OVS1,OP4	8	0	0	0	0	0	0	0	0	0	1	0	0	0	0	0
CREBBP:p.Asn1978Ser	Benign	Likely Benign	-2	OP1,OP4,SBS2	0	0	0	0	0	0	0	0	1	0	1	0	0	-4	0	0
CREBBP:p.Asp1190Asn	VUS	VUS	2	OP1,OP4	0	0	0	0	0	0	0	0	1	0	1	0	0	0	0	0
CREBBP:p.Cys176Tyr	VUS	VUS	4	OM1,OP1,OP4	0	0	0	0	2	0	0	0	1	0	1	0	0	0	0	0
CREBBP:p.Gln2208His	Likely Benign	Likely Benign	-4	OP4,SBS2,SBP1	0	0	0	0	0	0	0	0	0	0	1	0	0	-4	-1	0
CREBBP:p.Gln2213_Gln2216del	Likely Benign	VUS	5	OM1,OM2,OP4	0	0	0	0	2	2	0	0	0	0	1	0	0	0	0	0
CREBBP:p.Gln946His	VUS	VUS	2	OP1,OP4	0	0	0	0	0	0	0	0	1	0	1	0	0	0	0	0
CREBBP:p.Glu1278Lys	Likely Pathogenic	Likely Oncogenic	6	OS2,OP1,OP4	0	0	4	0	0	0	0	0	1	0	1	0	0	0	0	0
CREBBP:p.Glu1452Gly	VUS	VUS	4	OM1,OP1,OP4	0	0	0	0	2	0	0	0	1	0	1	0	0	0	0	0
CREBBP:p.Glu1550Lys	VUS	VUS	4	OM1,OP1,OP4	0	0	0	0	2	0	0	0	1	0	1	0	0	0	0	0
CREBBP:p.Glu664Ter	Likely Pathogenic	Oncogenic	12	OVS1,OM1,OP1,OP4	8	0	0	0	2	0	0	0	1	0	1	0	0	0	0	0
CREBBP:p.Gly2229Ser	Benign	Benign	-8	OP4,SBS1,SBS2,SBP1	0	0	0	0	0	0	0	0	0	0	1	0	-4	-4	-1	0
CREBBP:p.His1291Tyr	VUS	VUS	2	OP1,OP4	0	0	0	0	0	0	0	0	1	0	1	0	0	0	0	0
CREBBP:p.His384ProfsTer44	Likely Pathogenic	Likely Oncogenic	9	OVS1,OP4	8	0	0	0	0	0	0	0	0	0	1	0	0	0	0	0
CREBBP:p.Leu239Val	Likely Pathogenic	VUS	2	OP1,OP4	0	0	0	0	0	0	0	0	1	0	1	0	0	0	0	0
CREBBP:p.Leu551Ile	Benign	Likely Benign	-2	OP1,OP4,SBS1	0	0	0	0	0	0	0	0	1	0	1	0	-4	0	0	0
CREBBP:p.Lys315ArgfsTer39	Likely Pathogenic	Likely Oncogenic	9	OVS1,OP4	8	0	0	0	0	0	0	0	0	0	1	0	0	0	0	0
CREBBP:p.Met1506AspfsTer13	Likely Pathogenic	Oncogenic	11	OVS1,OM1,OP4	8	0	0	0	2	0	0	0	0	0	1	0	0	0	0	0
CREBBP:p.Met2221Leu	Likely Benign	VUS	2	OP1,OP4	0	0	0	0	0	0	0	0	1	0	1	0	0	0	0	0
CREBBP:p.Met2320Val	VUS	VUS	2	OP1,OP4	0	0	0	0	0	0	0	0	1	0	1	0	0	0	0	0
CREBBP:p.Met518Val	VUS	VUS	2	OP1,OP4	0	0	0	0	0	0	0	0	1	0	1	0	0	0	0	0
CREBBP:p.Met835Ile	VUS	VUS	2	OP1,OP4	0	0	0	0	0	0	0	0	1	0	1	0	0	0	0	0
CREBBP:p.Pro1053Leu	Likely Benign	Likely Benign	-2	OP1,OP4,SBS2	0	0	0	0	0	0	0	0	1	0	1	0	0	-4	0	0
CREBBP:p.Pro1114Thr	VUS	VUS	4	OM1,OP1,OP4	0	0	0	0	2	0	0	0	1	0	1	0	0	0	0	0
CREBBP:p.Pro2150Leu	VUS	VUS	0	OP4,SBP1	0	0	0	0	0	0	0	0	0	0	1	0	0	0	-1	0
CREBBP:p.Ser128Cys	Likely Benign	VUS	0	OM1,OP1,OP4,SBS2	0	0	0	0	2	0	0	0	1	0	1	0	0	-4	0	0
CREBBP:p.Ser1365Ter	Likely Pathogenic	Oncogenic	12	OVS1,OM1,OP1,OP4	8	0	0	0	2	0	0	0	1	0	1	0	0	0	0	0
CREBBP:p.Ser1680del	Likely Pathogenic	VUS	5	OM1,OM2,OP4	0	0	0	0	2	2	0	0	0	0	1	0	0	0	0	0
CREBBP:p.Ser1934Pro	Likely Benign	VUS	2	OP1,OP4	0	0	0	0	0	0	0	0	1	0	1	0	0	0	0	0
CREBBP:p.Ser480Phe	VUS	VUS	2	OP1,OP4	0	0	0	0	0	0	0	0	1	0	1	0	0	0	0	0
CREBBP:p.Ser962Phe	VUS	VUS	2	OP1,OP4	0	0	0	0	0	0	0	0	1	0	1	0	0	0	0	0
CREBBP:p.Thr1137Ile	VUS	VUS	4	OM1,OP1,OP4	0	0	0	0	2	0	0	0	1	0	1	0	0	0	0	0
CREBBP:p.Thr242CysfsTer6	Likely Pathogenic	Likely Oncogenic	9	OVS1,OP4	8	0	0	0	0	0	0	0	0	0	1	0	0	0	0	0
CREBBP:p.Thr910Ala	Benign	Likely Benign	-4	OP4,SBS2,SBP1	0	0	0	0	0	0	0	0	0	0	1	0	0	-4	-1	0
CREBBP:p.Thr999Met	Likely Benign	Likely Benign	-4	OP4,SBS2,SBP1	0	0	0	0	0	0	0	0	0	0	1	0	0	-4	-1	0
CREBBP:p.Val1129Ile	VUS	VUS	4	OM1,OP1,OP4	0	0	0	0	2	0	0	0	1	0	1	0	0	0	0	0
CREBBP:p.Val1154Met	VUS	VUS	4	OM1,OP1,OP4	0	0	0	0	2	0	0	0	1	0	1	0	0	0	0	0
CREBBP:p.Val992Ile	Benign	Benign	-8	OP4,SBS1,SBS2,SBP1	0	0	0	0	0	0	0	0	0	0	1	0	-4	-4	-1	0
CRKL:p.Glu303Lys	VUS	VUS	2	OP1,OP4	0	0	0	0	0	0	0	0	1	0	1	0	0	0	0	0
CRKL:p.Gly30Asp	VUS	VUS	4	OM1,OP1,OP4	0	0	0	0	2	0	0	0	1	0	1	0	0	0	0	0
CRKL:p.Gly74Glu	VUS	VUS	4	OM1,OP1,OP4	0	0	0	0	2	0	0	0	1	0	1	0	0	0	0	0
CRKL:p.His91Tyr	VUS	VUS	4	OM1,OP1,OP4	0	0	0	0	2	0	0	0	1	0	1	0	0	0	0	0
CRLF2:c.79+1G>A	Likely Pathogenic	VUS	2	OP1,OP4	0	0	0	0	0	0	0	0	1	0	1	0	0	0	0	0
CRLF2:p.Ala177Gly	Likely Benign	VUS	2	OM1,OP4,SBP1	0	0	0	0	2	0	0	0	0	0	1	0	0	0	-1	0
CRLF2:p.Arg215Gln	Likely Benign	VUS	0	OP4,SBP1	0	0	0	0	0	0	0	0	0	0	1	0	0	0	-1	0
CRLF2:p.Gly174Val	VUS	VUS	2	OM1,OP4,SBP1	0	0	0	0	2	0	0	0	0	0	1	0	0	0	-1	0
CRLF2:p.Val136Met	Likely Benign	Likely Benign	-3	OM1,SBS1,SBP1	0	0	0	0	2	0	0	0	0	0	0	0	-4	0	-1	0
CSF1R:p.Ala123Gly	Benign	Likely Benign	-2	OM1,OP4,SBS2,SBP1	0	0	0	0	2	0	0	0	0	0	1	0	0	-4	-1	0
CSF1R:p.Ala167Thr	VUS	VUS	4	OM1,OP1,OP4	0	0	0	0	2	0	0	0	1	0	1	0	0	0	0	0
CSF1R:p.Ala245Ser	Benign	Benign	-14	OM1,OP4,SBVS1,SBS1,SBS2,SBP1	0	0	0	0	2	0	0	0	0	0	1	-8	-4	-4	-1	0
CSF1R:p.Ala497Thr	VUS	VUS	2	OM1,OP4,SBP1	0	0	0	0	2	0	0	0	0	0	1	0	0	0	-1	0
CSF1R:p.Arg106Gln	Likely Benign	VUS	0	OP4,SBP1	0	0	0	0	0	0	0	0	0	0	1	0	0	0	-1	0
CSF1R:p.Arg106Trp	Likely Benign	VUS	0	OP4,SBP1	0	0	0	0	0	0	0	0	0	0	1	0	0	0	-1	0
CSF1R:p.Arg294Gln	Likely Benign	VUS	2	OP1,OP4	0	0	0	0	0	0	0	0	1	0	1	0	0	0	0	0
CSF1R:p.Asn241Thr	Likely Benign	Likely Benign	-2	OM1,OP4,SBS2,SBP1	0	0	0	0	2	0	0	0	0	0	1	0	0	-4	-1	0
CSF1R:p.Asn78ThrfsTer34	Likely Pathogenic	VUS	3	OM1,OP4	0	0	0	0	2	0	0	0	0	0	1	0	0	0	0	0
CSF1R:p.Gln970Ter	VUS	VUS	2	OP1,OP4	0	0	0	0	0	0	0	0	1	0	1	0	0	0	0	0
CSF1R:p.Glu916Lys	Likely Benign	VUS	0	OP4,SBP1	0	0	0	0	0	0	0	0	0	0	1	0	0	0	-1	0
CSF1R:p.Glu920Asp	Benign	Likely Benign	-4	OP4,SBS2,SBP1	0	0	0	0	0	0	0	0	0	0	1	0	0	-4	-1	0
CSF1R:p.Gly957Arg	VUS	VUS	2	OP1,OP4	0	0	0	0	0	0	0	0	1	0	1	0	0	0	0	0
CSF1R:p.Ile888Met	VUS	VUS	4	OM1,OP1,OP4	0	0	0	0	2	0	0	0	1	0	1	0	0	0	0	0
CSF1R:p.Met766Ile	VUS	VUS	4	OM1,OP1,OP4	0	0	0	0	2	0	0	0	1	0	1	0	0	0	0	0
CSF1R:p.Pro21Ser	VUS	VUS	4	OM1,OP1,OP4	0	0	0	0	2	0	0	0	1	0	1	0	0	0	0	0
CSF1R:p.Pro347Ser	VUS	VUS	2	OM1,OP4,SBP1	0	0	0	0	2	0	0	0	0	0	1	0	0	0	-1	0
CSF1R:p.Ser405Arg	VUS	VUS	2	OM1,OP4,SBP1	0	0	0	0	2	0	0	0	0	0	1	0	0	0	-1	0
CSF1R:p.Ser908Cys	Likely Benign	VUS	2	OM1,OP4,SBP1	0	0	0	0	2	0	0	0	0	0	1	0	0	0	-1	0
CSF1R:p.Tyr546Phe	VUS	VUS	2	OP1,OP4	0	0	0	0	0	0	0	0	1	0	1	0	0	0	0	0
CSF1R:p.Val279Met	Benign	Likely Benign	-6	OM1,OP4,SBS1,SBS2,SBP1	0	0	0	0	2	0	0	0	0	0	1	0	-4	-4	-1	0
CSF1R:p.Val32Gly	Likely Benign	VUS	0	OM1,OP1,OP4,SBS2	0	0	0	0	2	0	0	0	1	0	1	0	0	-4	0	0
CSF1R:p.Val518Met	Likely Benign	Benign	-8	OP4,SBS1,SBS2,SBP1	0	0	0	0	0	0	0	0	0	0	1	0	-4	-4	-1	0
CSF3R:c.1286-2A>G	Likely Pathogenic	VUS	1	OP4	0	0	0	0	0	0	0	0	0	0	1	0	0	0	0	0
CSF3R:p.Ala119Thr	VUS	VUS	4	OM1,OP1,OP4	0	0	0	0	2	0	0	0	1	0	1	0	0	0	0	0
CSF3R:p.Arg332Gln	VUS	VUS	2	OM1,OP4,SBP1	0	0	0	0	2	0	0	0	0	0	1	0	0	0	-1	0
CSF3R:p.Arg343Trp	VUS	VUS	2	OM1,OP4,SBP1	0	0	0	0	2	0	0	0	0	0	1	0	0	0	-1	0
CSF3R:p.Arg440Gln	Benign	Likely Benign	-2	OM1,OP4,SBS2,SBP1	0	0	0	0	2	0	0	0	0	0	1	0	0	-4	-1	0
CSF3R:p.Arg698Cys	VUS	VUS	0	OP4,SBP1	0	0	0	0	0	0	0	0	0	0	1	0	0	0	-1	0
CSF3R:p.Asp320Asn	Benign	Benign	-7	OM1,SBS1,SBS2,SBP1	0	0	0	0	2	0	0	0	0	0	0	0	-4	-4	-1	0
CSF3R:p.Asp510His	Benign	Benign	-15	OM1,SBVS1,SBS1,SBS2,SBP1	0	0	0	0	2	0	0	0	0	0	0	-8	-4	-4	-1	0
CSF3R:p.Gln346Arg	Benign	Benign	-14	OM1,OP4,SBVS1,SBS1,SBS2,SBP1	0	0	0	0	2	0	0	0	0	0	1	-8	-4	-4	-1	0
CSF3R:p.Glu145Lys	VUS	VUS	4	OM1,OP1,OP4	0	0	0	0	2	0	0	0	1	0	1	0	0	0	0	0
CSF3R:p.Glu149Asp	Benign	VUS	2	OM1,OP4,SBP1	0	0	0	0	2	0	0	0	0	0	1	0	0	0	-1	0
CSF3R:p.Glu405Lys	Benign	Likely Benign	-2	OM1,OP4,SBS2,SBP1	0	0	0	0	2	0	0	0	0	0	1	0	0	-4	-1	0
CSF3R:p.Gly366Arg	Likely Benign	VUS	2	OM1,OP4,SBP1	0	0	0	0	2	0	0	0	0	0	1	0	0	0	-1	0
CSF3R:p.Gly683Arg	Benign	Benign	-13	SBVS1,SBS1,SBP1	0	0	0	0	0	0	0	0	0	0	0	-8	-4	0	-1	0
CSF3R:p.Ile125Thr	VUS	VUS	2	OM1,OP4,SBP1	0	0	0	0	2	0	0	0	0	0	1	0	0	0	-1	0
CSF3R:p.Met696Thr	Benign	VUS	0	OP4,SBP1	0	0	0	0	0	0	0	0	0	0	1	0	0	0	-1	0
CSF3R:p.Pro421ArgfsTer12	Likely Pathogenic	VUS	3	OM1,OP4	0	0	0	0	2	0	0	0	0	0	1	0	0	0	0	0
CSF3R:p.Ser214Tyr	VUS	VUS	4	OM1,OP1,OP4	0	0	0	0	2	0	0	0	1	0	1	0	0	0	0	0
CSF3R:p.Ser469AlafsTer22	Likely Pathogenic	Likely Oncogenic	7	OS2,OM1,OP4	0	0	4	0	2	0	0	0	0	0	1	0	0	0	0	0
CSF3R:p.Trp477Ter	Likely Pathogenic	VUS	4	OM1,OP1,OP4	0	0	0	0	2	0	0	0	1	0	1	0	0	0	0	0
CSF3R:p.Val282Val	Likely Benign	Likely Benign	-1	OM1,OP4,SBS2	0	0	0	0	2	0	0	0	0	0	1	0	0	-4	0	0
CSNK1A1:c.1006+4A>G	Benign	VUS	1	OP4	0	0	0	0	0	0	0	0	0	0	1	0	0	0	0	0
CSNK1A1:c.231-6C>T	Benign	VUS	1	OP4	0	0	0	0	0	0	0	0	0	0	1	0	0	0	0	0
CSNK1A1:c.358-5del	Likely Benign	VUS	1	OP4	0	0	0	0	0	0	0	0	0	0	1	0	0	0	0	0
CSNK1A1:p.Glu98Lys	VUS	VUS	4	OM1,OP1,OP4	0	0	0	0	2	0	0	0	1	0	1	0	0	0	0	0
CSNK1A1:p.Ile35Met	VUS	VUS	4	OM1,OP1,OP4	0	0	0	0	2	0	0	0	1	0	1	0	0	0	0	0
CTCF:c.953-1G>A	Likely Pathogenic	Oncogenic	10	OVS1,OP1,OP4	8	0	0	0	0	0	0	0	1	0	1	0	0	0	0	0
CTCF:p.Arg342Cys	Likely Pathogenic	VUS	4	OM1,OP1,OP4	0	0	0	0	2	0	0	0	1	0	1	0	0	0	0	0
CTCF:p.Arg603His	VUS	VUS	2	OP1,OP4	0	0	0	0	0	0	0	0	1	0	1	0	0	0	0	0
CTCF:p.Gln180Ter	Likely Pathogenic	Oncogenic	10	OVS1,OP1,OP4	8	0	0	0	0	0	0	0	1	0	1	0	0	0	0	0
CTCF:p.Glu216Ter	Likely Pathogenic	Oncogenic	10	OVS1,OP1,OP4	8	0	0	0	0	0	0	0	1	0	1	0	0	0	0	0
CTCF:p.Glu348Lys	VUS	VUS	4	OM1,OP1,OP4	0	0	0	0	2	0	0	0	1	0	1	0	0	0	0	0
CTCF:p.His322Gln	VUS	VUS	4	OM1,OP1,OP4	0	0	0	0	2	0	0	0	1	0	1	0	0	0	0	0
CTCF:p.Pro552_Val556del	VUS	VUS	5	OM1,OM2,OP4	0	0	0	0	2	2	0	0	0	0	1	0	0	0	0	0
CTCF:p.Pro628Leu	VUS	VUS	2	OP1,OP4	0	0	0	0	0	0	0	0	1	0	1	0	0	0	0	0
CTCF:p.Pro643Ser	Benign	Likely Benign	-2	OP1,OP4,SBS2	0	0	0	0	0	0	0	0	1	0	1	0	0	-4	0	0
CTCF:p.Thr204AsnfsTer26	Likely Pathogenic	Oncogenic	17	OVS1,OS2,OS3,OP4	8	0	4	4	0	0	0	0	0	0	1	0	0	0	0	0
CTCF:p.Tyr392Ter	Likely Pathogenic	Oncogenic	12	OVS1,OM1,OP1,OP4	8	0	0	0	2	0	0	0	1	0	1	0	0	0	0	0
CTLA4:c.458-1G>A	Likely Pathogenic	VUS	2	OP1,OP4	0	0	0	0	0	0	0	0	1	0	1	0	0	0	0	0
CTLA4:p.Ile128Met	VUS	VUS	4	OM1,OP1,OP4	0	0	0	0	2	0	0	0	1	0	1	0	0	0	0	0
CTLA4:p.Leu95Phe	Likely Benign	VUS	2	OM1,OP4,SBP1	0	0	0	0	2	0	0	0	0	0	1	0	0	0	-1	0
CTLA4:p.Ser62Phe	VUS	VUS	2	OM1,OP4,SBP1	0	0	0	0	2	0	0	0	0	0	1	0	0	0	-1	0
CTLA4:p.Thr124Met	Likely Benign	VUS	2	OM1,OP4,SBP1	0	0	0	0	2	0	0	0	0	0	1	0	0	0	-1	0
CTNNA1:c.-5-8G>A	Likely Benign	VUS	1	OP4	0	0	0	0	0	0	0	0	0	0	1	0	0	0	0	0
CTNNA1:p.Ala106Thr	Likely Benign	VUS	0	OP4,SBP1	0	0	0	0	0	0	0	0	0	0	1	0	0	0	-1	0
CTNNA1:p.Ala179Val	Likely Benign	Likely Benign	-2	OP1,OP4,SBS2	0	0	0	0	0	0	0	0	1	0	1	0	0	-4	0	0
CTNNA1:p.Ala671Ala	Likely Benign	Likely Benign	-3	OP4,SBS2	0	0	0	0	0	0	0	0	0	0	1	0	0	-4	0	0
CTNNA1:p.Gln206His	Likely Benign	Likely Benign	-2	OP1,OP4,SBS2	0	0	0	0	0	0	0	0	1	0	1	0	0	-4	0	0
CTNNA1:p.His270Tyr	VUS	VUS	2	OP1,OP4	0	0	0	0	0	0	0	0	1	0	1	0	0	0	0	0
CTNNA1:p.Lys417Ter	Pathogenic	Oncogenic	10	OVS1,OP1,OP4	8	0	0	0	0	0	0	0	1	0	1	0	0	0	0	0
CTNNA1:p.Met631Ile	VUS	VUS	2	OP1,OP4	0	0	0	0	0	0	0	0	1	0	1	0	0	0	0	0
CTNNA1:p.Ser615Phe	VUS	VUS	2	OP1,OP4	0	0	0	0	0	0	0	0	1	0	1	0	0	0	0	0
CTNNB1:p.Arg486Cys	VUS	VUS	2	OP1,OP4	0	0	0	0	0	0	0	0	1	0	1	0	0	0	0	0
CTNNB1:p.Arg582Trp	VUS	VUS	2	OP1,OP4	0	0	0	0	0	0	0	0	1	0	1	0	0	0	0	0
CTNNB1:p.Arg587Gln	VUS	VUS	2	OP1,OP4	0	0	0	0	0	0	0	0	1	0	1	0	0	0	0	0
CTNNB1:p.Asn287Ser	Likely Benign	Likely Benign	-2	OP1,OP4,SBS2	0	0	0	0	0	0	0	0	1	0	1	0	0	-4	0	0
CTNNB1:p.Asp32Asn	Pathogenic	Oncogenic	10	OS1,OS2,OP1,OP4	0	4	4	0	0	0	0	0	1	0	1	0	0	0	0	0
CTNNB1:p.Asp32Gly	Pathogenic	Likely Oncogenic	8	OS1,OM3,OP1,OP4	0	4	0	0	0	0	2	0	1	0	1	0	0	0	0	0
CTNNB1:p.Asp32Tyr	Pathogenic	Likely Oncogenic	8	OS1,OM3,OP1,OP4	0	4	0	0	0	0	2	0	1	0	1	0	0	0	0	0
CTNNB1:p.Cys466Tyr	VUS	VUS	2	OP1,OP4	0	0	0	0	0	0	0	0	1	0	1	0	0	0	0	0
CTNNB1:p.Gly34Arg	Likely Pathogenic	Likely Oncogenic	8	OS1,OM3,OP1,OP4	0	4	0	0	0	0	2	0	1	0	1	0	0	0	0	0
CTNNB1:p.Gly34Glu	Pathogenic	Likely Oncogenic	9	OS1,OM3,OP1,OP3,OP4	0	4	0	0	0	0	2	0	1	1	1	0	0	0	0	0
CTNNB1:p.Gly616Ala	VUS	VUS	2	OP1,OP4	0	0	0	0	0	0	0	0	1	0	1	0	0	0	0	0
CTNNB1:p.His36_Ser45delinsPro	Likely Pathogenic	VUS	3	OM2,OP4	0	0	0	0	0	2	0	0	0	0	1	0	0	0	0	0
CTNNB1:p.Leu178His	VUS	VUS	2	OP1,OP4	0	0	0	0	0	0	0	0	1	0	1	0	0	0	0	0
CTNNB1:p.Leu498del	VUS	VUS	3	OM2,OP4	0	0	0	0	0	2	0	0	0	0	1	0	0	0	0	0
CTNNB1:p.Ser33Cys	Pathogenic	Likely Oncogenic	8	OS1,OM3,OP1,OP4	0	4	0	0	0	0	2	0	1	0	1	0	0	0	0	0
CTNNB1:p.Ser45Phe	Pathogenic	Likely Oncogenic	8	OS1,OM3,OP1,OP4	0	4	0	0	0	0	2	0	1	0	1	0	0	0	0	0
CTNNB1:p.Tyr30_Ser37del	Pathogenic	VUS	3	OM2,OP4	0	0	0	0	0	2	0	0	0	0	1	0	0	0	0	0
CTNNB1:p.Tyr709_Arg710del	VUS	VUS	3	OM2,OP4	0	0	0	0	0	2	0	0	0	0	1	0	0	0	0	0
CUL3:c.2030-1G>T	Likely Pathogenic	Oncogenic	10	OVS1,OP1,OP4	8	0	0	0	0	0	0	0	1	0	1	0	0	0	0	0
CUL3:c.539+1G>A	Likely Pathogenic	Oncogenic	10	OVS1,OP1,OP4	8	0	0	0	0	0	0	0	1	0	1	0	0	0	0	0
CUL3:p.Arg180Ter	Likely Pathogenic	Oncogenic	12	OVS1,OM1,OP1,OP4	8	0	0	0	2	0	0	0	1	0	1	0	0	0	0	0
CUL3:p.Asn39LysfsTer9	Likely Pathogenic	Oncogenic	11	OVS1,OM1,OP4	8	0	0	0	2	0	0	0	0	0	1	0	0	0	0	0
CUL3:p.Gln664Ter	Likely Pathogenic	Oncogenic	10	OVS1,OP1,OP4	8	0	0	0	0	0	0	0	1	0	1	0	0	0	0	0
CUL3:p.His67Pro	VUS	VUS	4	OM1,OP1,OP4	0	0	0	0	2	0	0	0	1	0	1	0	0	0	0	0
CUL3:p.Lys694Asn	VUS	VUS	2	OP1,OP4	0	0	0	0	0	0	0	0	1	0	1	0	0	0	0	0
CUL3:p.Ser319Ala	VUS	VUS	2	OP1,OP4	0	0	0	0	0	0	0	0	1	0	1	0	0	0	0	0
CUL3:p.Thr509Met	VUS	VUS	2	OP1,OP4	0	0	0	0	0	0	0	0	1	0	1	0	0	0	0	0
CUX1:p.Arg441Gln	VUS	VUS	2	OP1,OP4	0	0	0	0	0	0	0	0	1	0	1	0	0	0	0	0
CUX1:p.Arg544Gln	VUS	VUS	2	OP1,OP4	0	0	0	0	0	0	0	0	1	0	1	0	0	0	0	0
CUX1:p.Arg572Trp	VUS	VUS	4	OM1,OP1,OP4	0	0	0	0	2	0	0	0	1	0	1	0	0	0	0	0
CUX1:p.Leu509Val	Likely Benign	VUS	4	OM1,OP1,OP4	0	0	0	0	2	0	0	0	1	0	1	0	0	0	0	0
CUX1:p.Lys530Gln	Likely Benign	VUS	0	OM1,OP1,OP4,SBS1	0	0	0	0	2	0	0	0	1	0	1	0	-4	0	0	0
CUX1:p.Pro1047Thr	VUS	VUS	4	OM1,OP1,OP4	0	0	0	0	2	0	0	0	1	0	1	0	0	0	0	0
CXCR4:p.Ile53Leu	Likely Benign	VUS	4	OM1,OP1,OP4	0	0	0	0	2	0	0	0	1	0	1	0	0	0	0	0
CYLD:p.Arg19Gln	VUS	VUS	4	OM1,OP1,OP4	0	0	0	0	2	0	0	0	1	0	1	0	0	0	0	0
CYLD:p.Gln731Ter	Likely Pathogenic	Oncogenic	12	OVS1,OM1,OP1,OP4	8	0	0	0	2	0	0	0	1	0	1	0	0	0	0	0
CYLD:p.Gln905Glu	VUS	VUS	4	OM1,OP1,OP4	0	0	0	0	2	0	0	0	1	0	1	0	0	0	0	0
CYLD:p.Gly583Cys	VUS	VUS	4	OM1,OP1,OP4	0	0	0	0	2	0	0	0	1	0	1	0	0	0	0	0
CYLD:p.Ile205Thr	VUS	VUS	2	OP1,OP4	0	0	0	0	0	0	0	0	1	0	1	0	0	0	0	0
CYLD:p.Leu204Pro	VUS	VUS	2	OP1,OP4	0	0	0	0	0	0	0	0	1	0	1	0	0	0	0	0
CYLD:p.Pro682Ala	VUS	VUS	4	OM1,OP1,OP4	0	0	0	0	2	0	0	0	1	0	1	0	0	0	0	0
DAXX:p.Ala103Val	VUS	VUS	2	OM1,OP4,SBP1	0	0	0	0	2	0	0	0	0	0	1	0	0	0	-1	0
DAXX:p.Ala136Val	VUS	VUS	4	OM1,OP1,OP4	0	0	0	0	2	0	0	0	1	0	1	0	0	0	0	0
DAXX:p.Ala486Gly	Likely Benign	Benign	-8	OP4,SBS1,SBS2,SBP1	0	0	0	0	0	0	0	0	0	0	1	0	-4	-4	-1	0
DAXX:p.Arg256His	VUS	VUS	2	OP1,OP4	0	0	0	0	0	0	0	0	1	0	1	0	0	0	0	0
DAXX:p.Arg260His	Likely Benign	VUS	0	OP4,SBP1	0	0	0	0	0	0	0	0	0	0	1	0	0	0	-1	0
DAXX:p.Arg299Ter	Likely Pathogenic	Likely Oncogenic	8	OVS1,OP4,SBP1	8	0	0	0	0	0	0	0	0	0	1	0	0	0	-1	0
DAXX:p.Asn504Ter	Likely Pathogenic	Likely Oncogenic	9	OVS1,OP4	8	0	0	0	0	0	0	0	0	0	1	0	0	0	0	0
DAXX:p.Gln471Glu	VUS	VUS	0	OP4,SBP1	0	0	0	0	0	0	0	0	0	0	1	0	0	0	-1	0
DAXX:p.Glu457del	VUS	VUS	4	OM2,OP3,OP4	0	0	0	0	0	2	0	0	0	1	1	0	0	0	0	0
DAXX:p.Glu553Lys	Likely Benign	VUS	0	OP4,SBP1	0	0	0	0	0	0	0	0	0	0	1	0	0	0	-1	0
DAXX:p.Leu666Val	Likely Benign	VUS	0	OP4,SBP1	0	0	0	0	0	0	0	0	0	0	1	0	0	0	-1	0
DAXX:p.Lys636Asn	VUS	VUS	0	OP4,SBP1	0	0	0	0	0	0	0	0	0	0	1	0	0	0	-1	0
DAXX:p.Ser534Ter	Likely Pathogenic	Likely Oncogenic	8	OVS1,OP4,SBP1	8	0	0	0	0	0	0	0	0	0	1	0	0	0	-1	0
DAXX:p.Ser625Cys	VUS	VUS	0	OP4,SBP1	0	0	0	0	0	0	0	0	0	0	1	0	0	0	-1	0
DCUN1D1:p.Asn197Ser	VUS	VUS	4	OM1,OP1,OP4	0	0	0	0	2	0	0	0	1	0	1	0	0	0	0	0
DCUN1D1:p.Glu128Lys	VUS	VUS	4	OM1,OP1,OP4	0	0	0	0	2	0	0	0	1	0	1	0	0	0	0	0
DDR2:p.Arg260Trp	VUS	VUS	2	OP1,OP4	0	0	0	0	0	0	0	0	1	0	1	0	0	0	0	0
DDR2:p.Arg714Leu	VUS	VUS	3	OM1,OP4	0	0	0	0	2	0	0	0	0	0	1	0	0	0	0	0
DDR2:p.Asn686Ser	VUS	VUS	4	OM1,OP1,OP4	0	0	0	0	2	0	0	0	1	0	1	0	0	0	0	0
DDR2:p.Glu483Lys	VUS	VUS	2	OP1,OP4	0	0	0	0	0	0	0	0	1	0	1	0	0	0	0	0
DDR2:p.Glu670Lys	VUS	VUS	4	OM1,OP1,OP4	0	0	0	0	2	0	0	0	1	0	1	0	0	0	0	0
DDR2:p.Leu847Phe	VUS	VUS	4	OM1,OP1,OP4	0	0	0	0	2	0	0	0	1	0	1	0	0	0	0	0
DDR2:p.Met609Ile	VUS	VUS	4	OM1,OP1,OP4	0	0	0	0	2	0	0	0	1	0	1	0	0	0	0	0
DDR2:p.Pro476Ser	VUS	VUS	2	OP1,OP4	0	0	0	0	0	0	0	0	1	0	1	0	0	0	0	0
DDR2:p.Pro492Ser	VUS	VUS	2	OP1,OP4	0	0	0	0	0	0	0	0	1	0	1	0	0	0	0	0
DDR2:p.Pro840His	VUS	VUS	4	OM1,OP1,OP4	0	0	0	0	2	0	0	0	1	0	1	0	0	0	0	0
DDR2:p.Thr782Ile	VUS	VUS	4	OM1,OP1,OP4	0	0	0	0	2	0	0	0	1	0	1	0	0	0	0	0
DDR2:p.Trp129Ter	Likely Pathogenic	VUS	4	OM1,OP1,OP4	0	0	0	0	2	0	0	0	1	0	1	0	0	0	0	0
DDX41:c.138+5G>T	VUS	VUS	1	OP4	0	0	0	0	0	0	0	0	0	0	1	0	0	0	0	0
DDX41:c.139-3C>T	Likely Benign	VUS	1	OP4	0	0	0	0	0	0	0	0	0	0	1	0	0	0	0	0
DDX41:c.139-4T>G	Benign	Likely Benign	-3	OP4,SBS2	0	0	0	0	0	0	0	0	0	0	1	0	0	-4	0	0
DDX41:p.Ala225Thr	VUS	VUS	4	OM1,OP1,OP4	0	0	0	0	2	0	0	0	1	0	1	0	0	0	0	0
DDX41:p.Ala532Thr	VUS	VUS	4	OM1,OP1,OP4	0	0	0	0	2	0	0	0	1	0	1	0	0	0	0	0
DDX41:p.Arg323His	VUS	Likely Oncogenic	8	OS2,OM1,OP1,OP4	0	0	4	0	2	0	0	0	1	0	1	0	0	0	0	0
DDX41:p.Asp220Asn	VUS	VUS	4	OM1,OP1,OP4	0	0	0	0	2	0	0	0	1	0	1	0	0	0	0	0
DDX41:p.Gly67Arg	VUS	VUS	4	OM1,OP1,OP4	0	0	0	0	2	0	0	0	1	0	1	0	0	0	0	0
DDX41:p.Ile180Val	VUS	VUS	2	OP1,OP4	0	0	0	0	0	0	0	0	1	0	1	0	0	0	0	0
DDX41:p.Lys248Asn	VUS	VUS	2	OM1,OP4,SBP1	0	0	0	0	2	0	0	0	0	0	1	0	0	0	-1	0
DDX41:p.Met155Ile	VUS	VUS	2	OP1,OP4	0	0	0	0	0	0	0	0	1	0	1	0	0	0	0	0
DDX41:p.Pro561Ser	VUS	VUS	4	OM1,OP1,OP4	0	0	0	0	2	0	0	0	1	0	1	0	0	0	0	0
DDX41:p.Thr472Ile	VUS	VUS	4	OM1,OP1,OP4	0	0	0	0	2	0	0	0	1	0	1	0	0	0	0	0
DDX41:p.Val303Met	VUS	VUS	4	OM1,OP1,OP4	0	0	0	0	2	0	0	0	1	0	1	0	0	0	0	0
DHX15:c.1335+2T>C	Likely Pathogenic	VUS	2	OP1,OP4	0	0	0	0	0	0	0	0	1	0	1	0	0	0	0	0
DHX15:p.Ala776Thr	VUS	VUS	2	OP1,OP4	0	0	0	0	0	0	0	0	1	0	1	0	0	0	0	0
DHX15:p.Arg126Ter	Likely Pathogenic	VUS	2	OP1,OP4	0	0	0	0	0	0	0	0	1	0	1	0	0	0	0	0
DHX15:p.Arg782Cys	VUS	VUS	2	OP1,OP4	0	0	0	0	0	0	0	0	1	0	1	0	0	0	0	0
DHX15:p.Glu326Asp	VUS	VUS	2	OP1,OP4	0	0	0	0	0	0	0	0	1	0	1	0	0	0	0	0
DHX15:p.Gly16Ser	Likely Benign	VUS	2	OP1,OP4	0	0	0	0	0	0	0	0	1	0	1	0	0	0	0	0
DHX15:p.His263Asp	VUS	VUS	4	OM1,OP1,OP4	0	0	0	0	2	0	0	0	1	0	1	0	0	0	0	0
DHX15:p.Lys18GlufsTer17	Likely Pathogenic	VUS	1	OP4	0	0	0	0	0	0	0	0	0	0	1	0	0	0	0	0
DHX15:p.Pro403Ser	VUS	VUS	4	OM1,OP1,OP4	0	0	0	0	2	0	0	0	1	0	1	0	0	0	0	0
DICER1:p.Arg1607Trp	Likely Benign	VUS	0	OP4,SBP1	0	0	0	0	0	0	0	0	0	0	1	0	0	0	-1	0
DICER1:p.Arg490Cys	VUS	VUS	4	OM1,OP1,OP4	0	0	0	0	2	0	0	0	1	0	1	0	0	0	0	0
DICER1:p.Asp417Asn	VUS	VUS	2	OP1,OP4	0	0	0	0	0	0	0	0	1	0	1	0	0	0	0	0
DICER1:p.Cys877Tyr	VUS	VUS	2	OP1,OP4	0	0	0	0	0	0	0	0	1	0	1	0	0	0	0	0
DICER1:p.Gln7Arg	Likely Benign	VUS	0	OP4,SBP1	0	0	0	0	0	0	0	0	0	0	1	0	0	0	-1	0
DICER1:p.Glu1667Asp	VUS	VUS	2	OM1,OP4,SBP1	0	0	0	0	2	0	0	0	0	0	1	0	0	0	-1	0
DICER1:p.Glu1705Lys	Likely Pathogenic	Oncogenic	12	OS1,OS2,OM3,OP1,OP4	0	4	4	0	0	0	2	0	1	0	1	0	0	0	0	0
DICER1:p.Glu399Gln	VUS	VUS	2	OP1,OP4	0	0	0	0	0	0	0	0	1	0	1	0	0	0	0	0
DICER1:p.Glu503Gln	VUS	VUS	4	OM1,OP1,OP4	0	0	0	0	2	0	0	0	1	0	1	0	0	0	0	0
DICER1:p.Glu901Lys	VUS	VUS	4	OM1,OP1,OP4	0	0	0	0	2	0	0	0	1	0	1	0	0	0	0	0
DICER1:p.Gly1295Val	VUS	VUS	4	OM1,OP1,OP4	0	0	0	0	2	0	0	0	1	0	1	0	0	0	0	0
DICER1:p.Gly323Arg	VUS	VUS	2	OP1,OP4	0	0	0	0	0	0	0	0	1	0	1	0	0	0	0	0
DICER1:p.Gly93Glu	VUS	VUS	2	OM1,OP4,SBP1	0	0	0	0	2	0	0	0	0	0	1	0	0	0	-1	0
DICER1:p.His1755Arg	VUS	VUS	4	OM1,OP1,OP4	0	0	0	0	2	0	0	0	1	0	1	0	0	0	0	0
DICER1:p.His482Arg	VUS	VUS	4	OM1,OP1,OP4	0	0	0	0	2	0	0	0	1	0	1	0	0	0	0	0
DICER1:p.Met24Val	VUS	VUS	2	OP1,OP4	0	0	0	0	0	0	0	0	1	0	1	0	0	0	0	0
DICER1:p.Met494Ile	VUS	VUS	4	OM1,OP1,OP4	0	0	0	0	2	0	0	0	1	0	1	0	0	0	0	0
DICER1:p.Pro1729Ser	VUS	VUS	4	OM1,OP1,OP4	0	0	0	0	2	0	0	0	1	0	1	0	0	0	0	0
DICER1:p.Pro556Ser	VUS	VUS	4	OM1,OP1,OP4	0	0	0	0	2	0	0	0	1	0	1	0	0	0	0	0
DICER1:p.Ser1160Tyr	Likely Benign	VUS	2	OP1,OP4	0	0	0	0	0	0	0	0	1	0	1	0	0	0	0	0
DICER1:p.Ser1618Leu	VUS	VUS	2	OP1,OP4	0	0	0	0	0	0	0	0	1	0	1	0	0	0	0	0
DICER1:p.Ser1631Ala	Likely Benign	Likely Benign	-4	OP4,SBS2,SBP1	0	0	0	0	0	0	0	0	0	0	1	0	0	-4	-1	0
DICER1:p.Ser911ThrfsTer5	Likely Pathogenic	Oncogenic	11	OVS1,OM1,OP4	8	0	0	0	2	0	0	0	0	0	1	0	0	0	0	0
DICER1:p.Thr1264Met	VUS	VUS	2	OP1,OP4	0	0	0	0	0	0	0	0	1	0	1	0	0	0	0	0
DICER1:p.Thr578Ser	VUS	VUS	4	OM1,OP1,OP4	0	0	0	0	2	0	0	0	1	0	1	0	0	0	0	0
DICER1:p.Thr918Ser	VUS	VUS	4	OM1,OP1,OP4	0	0	0	0	2	0	0	0	1	0	1	0	0	0	0	0
DICER1:p.Tyr637Ter	Likely Pathogenic	Oncogenic	16	OVS1,OS2,OM1,OP1,OP4	8	0	4	0	2	0	0	0	1	0	1	0	0	0	0	0
DIS3:p.Arg210His	VUS	VUS	2	OP1,OP4	0	0	0	0	0	0	0	0	1	0	1	0	0	0	0	0
DIS3:p.Arg407Thr	VUS	VUS	4	OM1,OP1,OP4	0	0	0	0	2	0	0	0	1	0	1	0	0	0	0	0
DIS3:p.Asp143Gly	VUS	VUS	4	OM1,OP1,OP4	0	0	0	0	2	0	0	0	1	0	1	0	0	0	0	0
DIS3:p.Asp438Asn	Likely Benign	VUS	0	OM1,OP1,OP4,SBS1	0	0	0	0	2	0	0	0	1	0	1	0	-4	0	0	0
DIS3:p.Asp488Asn	Likely Pathogenic	VUS	5	OM1,OP1,OP3,OP4	0	0	0	0	2	0	0	0	1	1	1	0	0	0	0	0
DIS3:p.Cys476Tyr	VUS	VUS	4	OM1,OP1,OP4	0	0	0	0	2	0	0	0	1	0	1	0	0	0	0	0
DIS3:p.Glu325Ter	Likely Pathogenic	Oncogenic	12	OVS1,OM1,OP1,OP4	8	0	0	0	2	0	0	0	1	0	1	0	0	0	0	0
DIS3:p.Glu876Lys	VUS	VUS	2	OP1,OP4	0	0	0	0	0	0	0	0	1	0	1	0	0	0	0	0
DIS3:p.Lys465Arg	Likely Benign	VUS	0	OM1,OP1,OP4,SBS2	0	0	0	0	2	0	0	0	1	0	1	0	0	-4	0	0
DIS3:p.Met163AsnfsTer15	Likely Pathogenic	Oncogenic	11	OVS1,OM1,OP4	8	0	0	0	2	0	0	0	0	0	1	0	0	0	0	0
DIS3:p.Pro453Ala	VUS	VUS	4	OM1,OP1,OP4	0	0	0	0	2	0	0	0	1	0	1	0	0	0	0	0
DIS3:p.Pro635Ser	Likely Benign	Likely Benign	-1	OM1,OP1,SBS1	0	0	0	0	2	0	0	0	1	0	0	0	-4	0	0	0
DIS3:p.Pro734Leu	VUS	VUS	2	OP1,OP4	0	0	0	0	0	0	0	0	1	0	1	0	0	0	0	0
DIS3:p.Ser243Cys	VUS	VUS	2	OP1,OP4	0	0	0	0	0	0	0	0	1	0	1	0	0	0	0	0
DIS3:p.Ter959GlnextTer14	Likely Benign	Likely Oncogenic	6	OVS1,OP1,OP4,SBS2	8	0	0	0	0	0	0	0	1	0	1	0	0	-4	0	0
DIS3:p.Thr732Pro	VUS	VUS	0	OP4,SBP1	0	0	0	0	0	0	0	0	0	0	1	0	0	0	-1	0
DNAJB1:p.Arg294Trp	VUS	VUS	2	OP1,OP4	0	0	0	0	0	0	0	0	1	0	1	0	0	0	0	0
DNAJB1:p.Arg295Gln	VUS	VUS	2	OP1,OP4	0	0	0	0	0	0	0	0	1	0	1	0	0	0	0	0
DNAJB1:p.Asp253del	VUS	VUS	3	OM1,OP4	0	0	0	0	2	0	0	0	0	0	1	0	0	0	0	0
DNAJB1:p.Glu319Ter	Likely Pathogenic	VUS	0	OP4,SBP1	0	0	0	0	0	0	0	0	0	0	1	0	0	0	-1	0
DNAJB1:p.Met293Ile	VUS	VUS	2	OP1,OP4	0	0	0	0	0	0	0	0	1	0	1	0	0	0	0	0
DNAJB1:p.Ser16Leu	VUS	VUS	4	OM1,OP1,OP4	0	0	0	0	2	0	0	0	1	0	1	0	0	0	0	0
DNMT1:p.Arg136Cys	Likely Benign	VUS	2	OM1,OP4,SBP1	0	0	0	0	2	0	0	0	0	0	1	0	0	0	-1	0
DNMT1:p.Arg69His	Benign	Likely Benign	-6	OM1,OP4,SBS1,SBS2,SBP1	0	0	0	0	2	0	0	0	0	0	1	0	-4	-4	-1	0
DNMT1:p.Arg746His	VUS	VUS	4	OM1,OP1,OP4	0	0	0	0	2	0	0	0	1	0	1	0	0	0	0	0
DNMT1:p.Glu1626Lys	Likely Benign	VUS	0	OP4,SBP1	0	0	0	0	0	0	0	0	0	0	1	0	0	0	-1	0
DNMT1:p.Glu276Lys	VUS	VUS	0	OP4,SBP1	0	0	0	0	0	0	0	0	0	0	1	0	0	0	-1	0
DNMT1:p.Glu290Lys	Likely Benign	VUS	0	OP4,SBP1	0	0	0	0	0	0	0	0	0	0	1	0	0	0	-1	0
DNMT1:p.Gly681Arg	VUS	VUS	4	OM1,OP1,OP4	0	0	0	0	2	0	0	0	1	0	1	0	0	0	0	0
DNMT1:p.Gly77Asp	VUS	VUS	4	OM1,OP1,OP4	0	0	0	0	2	0	0	0	1	0	1	0	0	0	0	0
DNMT1:p.His1476Gln	Likely Benign	Likely Benign	-2	OM1,OP4,SBS2,SBP1	0	0	0	0	2	0	0	0	0	0	1	0	0	-4	-1	0
DNMT1:p.His97Arg	Benign	Benign	-15	OM1,SBVS1,SBS1,SBS2,SBP1	0	0	0	0	2	0	0	0	0	0	0	-8	-4	-4	-1	0
DNMT1:p.Ile327Met	Likely Benign	Likely Benign	-4	OP4,SBS2,SBP1	0	0	0	0	0	0	0	0	0	0	1	0	0	-4	-1	0
DNMT1:p.Leu61Ser	VUS	VUS	4	OM1,OP1,OP4	0	0	0	0	2	0	0	0	1	0	1	0	0	0	0	0
DNMT1:p.Lys297Arg	Likely Benign	VUS	0	OP4,SBP1	0	0	0	0	0	0	0	0	0	0	1	0	0	0	-1	0
DNMT1:p.Pro1408Ser	VUS	VUS	4	OM1,OP1,OP4	0	0	0	0	2	0	0	0	1	0	1	0	0	0	0	0
DNMT1:p.Pro234Ala	Likely Benign	VUS	0	OP4,SBP1	0	0	0	0	0	0	0	0	0	0	1	0	0	0	-1	0
DNMT1:p.Ser1050Asn	VUS	VUS	2	OM1,OP4,SBP1	0	0	0	0	2	0	0	0	0	0	1	0	0	0	-1	0
DNMT1:p.Ser1375Leu	VUS	VUS	4	OM1,OP1,OP4	0	0	0	0	2	0	0	0	1	0	1	0	0	0	0	0
DNMT1:p.Thr796Met	Likely Benign	VUS	4	OM1,OP1,OP4	0	0	0	0	2	0	0	0	1	0	1	0	0	0	0	0
DNMT1:p.Trp480Leu	VUS	VUS	2	OP1,OP4	0	0	0	0	0	0	0	0	1	0	1	0	0	0	0	0
DNMT1:p.Val120Leu	Benign	Benign	-14	OM1,OP4,SBVS1,SBS1,SBS2,SBP1	0	0	0	0	2	0	0	0	0	0	1	-8	-4	-4	-1	0
DNMT1:p.Val972Met	VUS	VUS	2	OM1,OP4,SBP1	0	0	0	0	2	0	0	0	0	0	1	0	0	0	-1	0
DNMT3A:c.1668-1G>A	Likely Pathogenic	Oncogenic	10	OVS1,OP1,OP4	8	0	0	0	0	0	0	0	1	0	1	0	0	0	0	0
DNMT3A:c.2082+3A>G	VUS	Likely Oncogenic	9	OVS1,OP4	8	0	0	0	0	0	0	0	0	0	1	0	0	0	0	0
DNMT3A:c.2173+2T>A	Likely Pathogenic	Oncogenic	10	OVS1,OP1,OP4	8	0	0	0	0	0	0	0	1	0	1	0	0	0	0	0
DNMT3A:c.2479-1G>T	Likely Pathogenic	Oncogenic	10	OVS1,OP1,OP4	8	0	0	0	0	0	0	0	1	0	1	0	0	0	0	0
DNMT3A:c.2598-2A>G	Likely Pathogenic	Oncogenic	10	OVS1,OP1,OP4	8	0	0	0	0	0	0	0	1	0	1	0	0	0	0	0
DNMT3A:p.Ala79Ser	VUS	VUS	4	OM1,OP1,OP4	0	0	0	0	2	0	0	0	1	0	1	0	0	0	0	0
DNMT3A:p.Arg326Cys	VUS	VUS	4	OM1,OP1,OP4	0	0	0	0	2	0	0	0	1	0	1	0	0	0	0	0
DNMT3A:p.Arg635Trp	Likely Pathogenic	VUS	4	OM1,OP1,OP4	0	0	0	0	2	0	0	0	1	0	1	0	0	0	0	0
DNMT3A:p.Arg882Cys	Pathogenic	Oncogenic	12	OS1,OS2,OM3,OP1,OP4	0	4	4	0	0	0	2	0	1	0	1	0	0	0	0	0
DNMT3A:p.Arg882His	Pathogenic	Likely Oncogenic	8	OS1,OM4,OP1,OP4	0	4	0	0	0	0	0	2	1	0	1	0	0	0	0	0
DNMT3A:p.Asp811Gly	VUS	VUS	4	OM1,OP1,OP4	0	0	0	0	2	0	0	0	1	0	1	0	0	0	0	0
DNMT3A:p.Glu30Ala	Likely Benign	VUS	0	OM1,OP1,OP4,SBS2	0	0	0	0	2	0	0	0	1	0	1	0	0	-4	0	0
DNMT3A:p.Glu854GlyfsTer21	Likely Pathogenic	Oncogenic	11	OVS1,OM1,OP4	8	0	0	0	2	0	0	0	0	0	1	0	0	0	0	0
DNMT3A:p.Gly332Arg	Likely Pathogenic	VUS	4	OM1,OP1,OP4	0	0	0	0	2	0	0	0	1	0	1	0	0	0	0	0
DNMT3A:p.Gly706Glu	VUS	VUS	4	OM1,OP1,OP4	0	0	0	0	2	0	0	0	1	0	1	0	0	0	0	0
DNMT3A:p.Gly728Asp	VUS	VUS	4	OM1,OP1,OP4	0	0	0	0	2	0	0	0	1	0	1	0	0	0	0	0
DNMT3A:p.Leu373ArgfsTer34	Likely Pathogenic	Oncogenic	11	OVS1,OM1,OP4	8	0	0	0	2	0	0	0	0	0	1	0	0	0	0	0
DNMT3A:p.Phe794Leu	VUS	VUS	4	OM1,OP1,OP4	0	0	0	0	2	0	0	0	1	0	1	0	0	0	0	0
DNMT3A:p.Pro904Leu	Likely Pathogenic	Likely Oncogenic	8	OS2,OM1,OP1,OP4	0	0	4	0	2	0	0	0	1	0	1	0	0	0	0	0
DNMT3A:p.Val510Ile	VUS	VUS	2	OM1,OP4,SBP1	0	0	0	0	2	0	0	0	0	0	1	0	0	0	-1	0
DNMT3B:p.Ala384Thr	Benign	Likely Benign	-6	OM1,OP4,SBS1,SBS2,SBP1	0	0	0	0	2	0	0	0	0	0	1	0	-4	-4	-1	0
DNMT3B:p.Ala513Val	VUS	VUS	4	OM1,OP1,OP4	0	0	0	0	2	0	0	0	1	0	1	0	0	0	0	0
DNMT3B:p.Arg104Gln	VUS	VUS	2	OP1,OP4	0	0	0	0	0	0	0	0	1	0	1	0	0	0	0	0
DNMT3B:p.Arg299Gln	VUS	VUS	2	OP1,OP4	0	0	0	0	0	0	0	0	1	0	1	0	0	0	0	0
DNMT3B:p.Arg382Cys	VUS	VUS	4	OM1,OP1,OP4	0	0	0	0	2	0	0	0	1	0	1	0	0	0	0	0
DNMT3B:p.Arg531Cys	Likely Benign	VUS	2	OM1,OP4,SBP1	0	0	0	0	2	0	0	0	0	0	1	0	0	0	-1	0
DNMT3B:p.Asp752Tyr	VUS	VUS	4	OM1,OP1,OP4	0	0	0	0	2	0	0	0	1	0	1	0	0	0	0	0
DNMT3B:p.Cys482Tyr	VUS	VUS	4	OM1,OP1,OP4	0	0	0	0	2	0	0	0	1	0	1	0	0	0	0	0
DNMT3B:p.Glu638Gln	VUS	VUS	4	OM1,OP1,OP4	0	0	0	0	2	0	0	0	1	0	1	0	0	0	0	0
DNMT3B:p.Gly76Arg	Likely Benign	VUS	0	OP4,SBP1	0	0	0	0	0	0	0	0	0	0	1	0	0	0	-1	0
DNMT3B:p.Leu454AlafsTer11	Likely Pathogenic	Oncogenic	11	OVS1,OM1,OP4	8	0	0	0	2	0	0	0	0	0	1	0	0	0	0	0
DNMT3B:p.Ser163Arg	VUS	VUS	0	OP4,SBP1	0	0	0	0	0	0	0	0	0	0	1	0	0	0	-1	0
DNMT3B:p.Ser51Thr	VUS	VUS	0	OP4,SBP1	0	0	0	0	0	0	0	0	0	0	1	0	0	0	-1	0
DNMT3B:p.Thr291Ile	VUS	VUS	2	OP1,OP4	0	0	0	0	0	0	0	0	1	0	1	0	0	0	0	0
DNMT3B:p.Val704Ile	VUS	VUS	4	OM1,OP1,OP4	0	0	0	0	2	0	0	0	1	0	1	0	0	0	0	0
DOT1L:p.Ala1016Thr	Likely Benign	VUS	0	OP4,SBP1	0	0	0	0	0	0	0	0	0	0	1	0	0	0	-1	0
DOT1L:p.Ala1411Thr	Likely Benign	VUS	0	OP4,SBP1	0	0	0	0	0	0	0	0	0	0	1	0	0	0	-1	0
DOT1L:p.Ala854Thr	Benign	Likely Benign	-4	OP4,SBS2,SBP1	0	0	0	0	0	0	0	0	0	0	1	0	0	-4	-1	0
DOT1L:p.Arg424Gln	VUS	VUS	2	OP1,OP4	0	0	0	0	0	0	0	0	1	0	1	0	0	0	0	0
DOT1L:p.Arg981His	VUS	VUS	2	OP1,OP4	0	0	0	0	0	0	0	0	1	0	1	0	0	0	0	0
DOT1L:p.Asn418Ser	Likely Benign	VUS	0	OP4,SBP1	0	0	0	0	0	0	0	0	0	0	1	0	0	0	-1	0
DOT1L:p.Asp1401Glu	Benign	VUS	0	OP4,SBP1	0	0	0	0	0	0	0	0	0	0	1	0	0	0	-1	0
DOT1L:p.Cys637Phe	VUS	VUS	2	OP1,OP4	0	0	0	0	0	0	0	0	1	0	1	0	0	0	0	0
DOT1L:p.Gly1392Ser	Likely Benign	Likely Benign	-4	OP4,SBS2,SBP1	0	0	0	0	0	0	0	0	0	0	1	0	0	-4	-1	0
DOT1L:p.Gly1443Cys	Likely Benign	Benign	-13	SBVS1,SBS1,SBP1	0	0	0	0	0	0	0	0	0	0	0	-8	-4	0	-1	0
DOT1L:p.Gly1453Ser	Benign	Benign	-16	OP4,SBVS1,SBS1,SBS2,SBP1	0	0	0	0	0	0	0	0	0	0	1	-8	-4	-4	-1	0
DOT1L:p.Leu1379Met	Benign	Likely Benign	-5	SBS1,SBP1	0	0	0	0	0	0	0	0	0	0	0	0	-4	0	-1	0
DOT1L:p.Leu1485Phe	VUS	VUS	2	OP1,OP4	0	0	0	0	0	0	0	0	1	0	1	0	0	0	0	0
DOT1L:p.Lys1167ArgfsTer6	Likely Pathogenic	VUS	1	OP4	0	0	0	0	0	0	0	0	0	0	1	0	0	0	0	0
DOT1L:p.Pro1111Leu	VUS	VUS	2	OP1,OP4	0	0	0	0	0	0	0	0	1	0	1	0	0	0	0	0
DOT1L:p.Ser1173Gly	VUS	VUS	0	OP4,SBP1	0	0	0	0	0	0	0	0	0	0	1	0	0	0	-1	0
DOT1L:p.Ser1369Asn	Likely Benign	VUS	0	OP4,SBP1	0	0	0	0	0	0	0	0	0	0	1	0	0	0	-1	0
DOT1L:p.Ser705Thr	VUS	VUS	2	OP1,OP4	0	0	0	0	0	0	0	0	1	0	1	0	0	0	0	0
DOT1L:p.Tyr194Cys	VUS	VUS	4	OM1,OP1,OP4	0	0	0	0	2	0	0	0	1	0	1	0	0	0	0	0
DOT1L:p.Tyr58Ter	Likely Pathogenic	VUS	3	OM1,OP4	0	0	0	0	2	0	0	0	0	0	1	0	0	0	0	0
E2F3:p.Ala401Ser	Likely Benign	Likely Benign	-2	OP1,OP4,SBS2	0	0	0	0	0	0	0	0	1	0	1	0	0	-4	0	0
E2F3:p.Asp199Asn	VUS	VUS	2	OP1,OP4	0	0	0	0	0	0	0	0	1	0	1	0	0	0	0	0
E2F3:p.Asp379Tyr	VUS	VUS	2	OP1,OP4	0	0	0	0	0	0	0	0	1	0	1	0	0	0	0	0
E2F3:p.Asp389Asn	Likely Benign	Likely Benign	-6	OP1,OP4,SBS1,SBS2	0	0	0	0	0	0	0	0	1	0	1	0	-4	-4	0	0
E2F3:p.Asp452Gly	VUS	VUS	2	OP1,OP4	0	0	0	0	0	0	0	0	1	0	1	0	0	0	0	0
E2F3:p.Gly443Cys	VUS	VUS	2	OP1,OP4	0	0	0	0	0	0	0	0	1	0	1	0	0	0	0	0
E2F3:p.His229Arg	VUS	VUS	2	OP1,OP4	0	0	0	0	0	0	0	0	1	0	1	0	0	0	0	0
E2F3:p.Pro116Leu	Likely Benign	Likely Benign	-6	OP1,OP4,SBS1,SBS2	0	0	0	0	0	0	0	0	1	0	1	0	-4	-4	0	0
E2F3:p.Val79Ile	Likely Benign	VUS	0	OP4,SBP1	0	0	0	0	0	0	0	0	0	0	1	0	0	0	-1	0
EED:c.552+1G>A	Likely Pathogenic	Oncogenic	10	OVS1,OP1,OP4	8	0	0	0	0	0	0	0	1	0	1	0	0	0	0	0
EED:p.Ala327Ser	VUS	VUS	2	OP1,OP4	0	0	0	0	0	0	0	0	1	0	1	0	0	0	0	0
EED:p.Asn146Ser	VUS	VUS	2	OP1,OP4	0	0	0	0	0	0	0	0	1	0	1	0	0	0	0	0
EED:p.Asp212Val	VUS	VUS	2	OP1,OP4	0	0	0	0	0	0	0	0	1	0	1	0	0	0	0	0
EED:p.Asp303Asn	VUS	VUS	2	OP1,OP4	0	0	0	0	0	0	0	0	1	0	1	0	0	0	0	0
EED:p.Leu260Arg	VUS	VUS	2	OP1,OP4	0	0	0	0	0	0	0	0	1	0	1	0	0	0	0	0
EED:p.Thr50Pro	Likely Benign	Likely Benign	-2	OP1,OP4,SBS2	0	0	0	0	0	0	0	0	1	0	1	0	0	-4	0	0
EGFL7:c.571+1G>A	Likely Pathogenic	VUS	2	OP1,OP4	0	0	0	0	0	0	0	0	1	0	1	0	0	0	0	0
EGFL7:p.Arg112Gln	Likely Benign	Likely Benign	-2	OM1,OP4,SBS2,SBP1	0	0	0	0	2	0	0	0	0	0	1	0	0	-4	-1	0
EGFL7:p.Asp38Tyr	Likely Benign	VUS	2	OM1,OP4,SBP1	0	0	0	0	2	0	0	0	0	0	1	0	0	0	-1	0
EGFL7:p.His22Tyr	Likely Benign	VUS	0	OP4,SBP1	0	0	0	0	0	0	0	0	0	0	1	0	0	0	-1	0
EGFL7:p.Lys271Arg	VUS	VUS	2	OP1,OP4	0	0	0	0	0	0	0	0	1	0	1	0	0	0	0	0
EGFR:c.628+2T>C	Likely Pathogenic	VUS	2	OP1,OP4	0	0	0	0	0	0	0	0	1	0	1	0	0	0	0	0
EGFR:c.747+6A>G	VUS	VUS	1	OP4	0	0	0	0	0	0	0	0	0	0	1	0	0	0	0	0
EGFR:p.Ala127Thr	Likely Benign	VUS	0	OP4,SBP1	0	0	0	0	0	0	0	0	0	0	1	0	0	0	-1	0
EGFR:p.Arg222Cys	Likely Pathogenic	VUS	4	OM4,OP1,OP4	0	0	0	0	0	0	0	2	1	0	1	0	0	0	0	0
EGFR:p.Arg527Gln	Likely Benign	Likely Benign	-4	OP4,SBS2,SBP1	0	0	0	0	0	0	0	0	0	0	1	0	0	-4	-1	0
EGFR:p.Arg675Gln	VUS	VUS	4	OM1,OP1,OP4	0	0	0	0	2	0	0	0	1	0	1	0	0	0	0	0
EGFR:p.Arg889Gly	VUS	VUS	4	OM1,OP1,OP4	0	0	0	0	2	0	0	0	1	0	1	0	0	0	0	0
EGFR:p.Arg962His	VUS	VUS	4	OM1,OP1,OP4	0	0	0	0	2	0	0	0	1	0	1	0	0	0	0	0
EGFR:p.Glu746_Ala750del	Pathogenic	Oncogenic	11	OS2,OS3,OM2,OP4	0	0	4	4	0	2	0	0	0	0	1	0	0	0	0	0
EGFR:p.Glu746ValfsTer16	Pathogenic	VUS	3	OM1,OP4	0	0	0	0	2	0	0	0	0	0	1	0	0	0	0	0
EGFR:p.Ile143Met	VUS	VUS	0	OP4,SBP1	0	0	0	0	0	0	0	0	0	0	1	0	0	0	-1	0
EGFR:p.Pro1136His	VUS	VUS	2	OP1,OP4	0	0	0	0	0	0	0	0	1	0	1	0	0	0	0	0
EGFR:p.Thr68Ile	VUS	VUS	2	OP1,OP4	0	0	0	0	0	0	0	0	1	0	1	0	0	0	0	0
EGFR:p.Thr790Met	Pathogenic	Oncogenic	10	OS1,OS2,OP1,OP4	0	4	4	0	0	0	0	0	1	0	1	0	0	0	0	0
EGFR:p.Thr940Ala	VUS	VUS	4	OM1,OP1,OP4	0	0	0	0	2	0	0	0	1	0	1	0	0	0	0	0
EGFR:p.Val774Met	VUS	VUS	4	OM1,OP1,OP4	0	0	0	0	2	0	0	0	1	0	1	0	0	0	0	0
EIF1AX:c.17-2A>G	Likely Pathogenic	VUS	2	OP1,OP4	0	0	0	0	0	0	0	0	1	0	1	0	0	0	0	0
EIF1AX:c.338-1G>C	Likely Pathogenic	VUS	2	OP1,OP4	0	0	0	0	0	0	0	0	1	0	1	0	0	0	0	0
EIF1AX:c.338-2A>G	Likely Pathogenic	VUS	2	OP1,OP4	0	0	0	0	0	0	0	0	1	0	1	0	0	0	0	0
EIF1AX:p.Arg13Cys	Likely Pathogenic	VUS	5	OM1,OP1,OP3,OP4	0	0	0	0	2	0	0	0	1	1	1	0	0	0	0	0
EIF1AX:p.Gly9Arg	Pathogenic	VUS	5	OM1,OP1,OP3,OP4	0	0	0	0	2	0	0	0	1	1	1	0	0	0	0	0
EIF1AX:p.Ile134MetfsTer32	VUS	VUS	1	OP4	0	0	0	0	0	0	0	0	0	0	1	0	0	0	0	0
EIF4A2:c.627+1G>T	Likely Pathogenic	VUS	2	OP1,OP4	0	0	0	0	0	0	0	0	1	0	1	0	0	0	0	0
EIF4A2:p.Ala58Thr	VUS	VUS	4	OM1,OP1,OP4	0	0	0	0	2	0	0	0	1	0	1	0	0	0	0	0
EIF4A2:p.Arg354Cys	VUS	VUS	4	OM1,OP1,OP4	0	0	0	0	2	0	0	0	1	0	1	0	0	0	0	0
EIF4A2:p.Arg360Gly	VUS	VUS	4	OM1,OP1,OP4	0	0	0	0	2	0	0	0	1	0	1	0	0	0	0	0
EIF4A2:p.Asn29Ile	VUS	VUS	4	OM1,OP1,OP4	0	0	0	0	2	0	0	0	1	0	1	0	0	0	0	0
EIF4A2:p.Gln61AlafsTer9	Likely Pathogenic	VUS	3	OM1,OP4	0	0	0	0	2	0	0	0	0	0	1	0	0	0	0	0
EIF4A2:p.Glu25Gln	VUS	VUS	4	OM1,OP1,OP4	0	0	0	0	2	0	0	0	1	0	1	0	0	0	0	0
EIF4A2:p.Glu30Lys	VUS	VUS	4	OM1,OP1,OP4	0	0	0	0	2	0	0	0	1	0	1	0	0	0	0	0
EIF4A2:p.Met316Leu	VUS	VUS	4	OM1,OP1,OP4	0	0	0	0	2	0	0	0	1	0	1	0	0	0	0	0
EIF4A2:p.Tyr198Cys	VUS	VUS	4	OM1,OP1,OP4	0	0	0	0	2	0	0	0	1	0	1	0	0	0	0	0
EIF4E:p.Ala138Val	Likely Benign	VUS	0	OP4,SBP1	0	0	0	0	0	0	0	0	0	0	1	0	0	0	-1	0
EIF4E:p.Glu162Gly	Likely Benign	VUS	0	OP4,SBP1	0	0	0	0	0	0	0	0	0	0	1	0	0	0	-1	0
ELOC:p.Thr78Met	VUS	VUS	4	OM1,OP1,OP4	0	0	0	0	2	0	0	0	1	0	1	0	0	0	0	0
EML4:p.Ala26Thr	VUS	VUS	2	OP1,OP4	0	0	0	0	0	0	0	0	1	0	1	0	0	0	0	0
EML4:p.Ala330Thr	VUS	VUS	2	OP1,OP4	0	0	0	0	0	0	0	0	1	0	1	0	0	0	0	0
EML4:p.Ala403Pro	VUS	VUS	2	OP1,OP4	0	0	0	0	0	0	0	0	1	0	1	0	0	0	0	0
EML4:p.Ala403Thr	Likely Benign	Likely Benign	-2	OP1,OP4,SBS2	0	0	0	0	0	0	0	0	1	0	1	0	0	-4	0	0
EML4:p.Ala43Val	VUS	VUS	2	OP1,OP4	0	0	0	0	0	0	0	0	1	0	1	0	0	0	0	0
EML4:p.His508Arg	VUS	VUS	2	OP1,OP4	0	0	0	0	0	0	0	0	1	0	1	0	0	0	0	0
EML4:p.Ile236Val	VUS	VUS	2	OP1,OP4	0	0	0	0	0	0	0	0	1	0	1	0	0	0	0	0
EML4:p.Ile685Val	Likely Benign	VUS	0	OP4,SBP1	0	0	0	0	0	0	0	0	0	0	1	0	0	0	-1	0
[truncated: 5,805 more rows]
