# Supplementary material for: Oncogenicity Variant Interpreter (OncoVI) Supports Harmonized Somatic Variant Interpretation in Precision Oncology
Source: J Mol Diagn. 2026 Apr 3;28(6):469–84. doi: 10.1016/j.jmoldx.2026.03.004 (PMC13269341; doi:10.1016/j.jmoldx.2026.03.004)
Supplement: Supplemental Table S8 [file mmc17.xlsx]

## Sheet: Supplementary Table 8
Supplemental Table S8. Classification of the 691 variants of the ClinVar data set.
Variant	classification_ClinVar	classification_OncoVI	variant_specific_score_OncoVI	criteria_OncoVI
8_127738437_C_G	Likely Oncogenic	VUS	4	OM1,OP1,OP4
4_54285926_A_T	Oncogenic	Likely Oncogenic	9	OS1,OM3,OP1,OP3,OP4
4_54274869_T_A	Oncogenic	Likely Oncogenic	6	OS1,OP1,OP4
4_54727442_GGTTGTT_G	Oncogenic	VUS	5	OM1,OM2,OP4
4_54727444_T_A	Likely Oncogenic	Likely Oncogenic	9	OS1,OM3,OP1,OP3,OP4
7_140753334_T_C	Oncogenic	Oncogenic	12	OS1,OS2,OM3,OP1,OP4
7_55174776_TTAAGAGAAGCAACATCTC_T	Oncogenic	Likely Oncogenic	7	OS3,OM2,OP4
3_41224642_CCTT_C	Oncogenic	VUS	4	OM2,OP3,OP4
3_41224606_G_T	Oncogenic	Likely Oncogenic	8	OS1,OM3,OP1,OP4
3_41224610_C_T	Oncogenic	Likely Oncogenic	8	OS1,OM3,OP1,OP4
3_41224646_C_T	Oncogenic	Likely Oncogenic	8	OS1,OM3,OP1,OP4
3_41224645_T_C	Oncogenic	Likely Oncogenic	6	OS1,OP1,OP4
17_39724747_G_T	Oncogenic	Likely Oncogenic	8	OS1,OM3,OP1,OP4
17_39724748_T_TGGGCTCCCC	Oncogenic	Likely Oncogenic	9	OS2,OM1,OM2,OP4
12_25227342_T_A	Oncogenic	Oncogenic	12	OS1,OS2,OM3,OP1,OP4
7_55191821_C_A	Oncogenic	Likely Oncogenic	8	OS1,OM3,OP1,OP4
3_179218307_A_G	Oncogenic	Oncogenic	12	OS1,OS2,OM3,OP1,OP4
13_48459686_A_T	Likely Oncogenic	Oncogenic	14	OVS1,OS1,OP1,OP4
17_49619281_A_C	Likely Oncogenic	Likely Oncogenic	8	OS1,OM4,OP1,OP4
7_55174774_AATTAAGAGAAGCAACATC_T	Likely Oncogenic	VUS	5	OS3,OP4
7_55181317_G_GACAACCCCC	Oncogenic	Likely Oncogenic	7	OS3,OM2,OP4
1_155904499_C_G	Likely Oncogenic	VUS	2	OP1,OP4
4_54727434_CAGTGGA_C	Likely Oncogenic	Likely Oncogenic	7	OS3,OM2,OP4
8_38417331_G_T	Oncogenic	Likely Oncogenic	8	OS2,OM1,OP1,OP4
1_26697510_CG_C	Likely Oncogenic	Likely Oncogenic	9	OVS1,OP4
2_208248388_C_A	Oncogenic	Likely Oncogenic	8	OS1,OM3,OP1,OP4
2_208248389_G_C	Oncogenic	Likely Oncogenic	8	OS1,OM3,OP1,OP4
3_179218303_G_C	Likely Oncogenic	Likely Oncogenic	8	OS1,OM3,OP1,OP4
3_179218307_A_C	Oncogenic	Oncogenic	12	OS1,OS2,OM3,OP1,OP4
4_54277981_C_G	Oncogenic	Likely Oncogenic	9	OS1,OM3,OP1,OP3,OP4
4_54727437_T_A	Likely Oncogenic	Likely Oncogenic	7	OS1,OP1,OP3,OP4
4_54727447_T_G	Likely Oncogenic	Likely Oncogenic	9	OS1,OM3,OP1,OP3,OP4
4_54727464_A_G	VUS	Likely Oncogenic	6	OS1,OP1,OP4
7_140753349_C_G	VUS	Likely Oncogenic	7	OS1,OP1,OP3,OP4
12_25225713_T_A	Likely Oncogenic	Likely Oncogenic	8	OS1,OM4,OP1,OP4
15_90088606_C_T	Oncogenic	Likely Oncogenic	6	OS1,OP1,OP4
19_3118944_A_T	Oncogenic	Oncogenic	12	OS1,OS2,OM3,OP1,OP4
12_25245328_C_A	Likely Oncogenic	Likely Oncogenic	8	OS1,OM4,OP1,OP4
17_39723967_T_C	Oncogenic	Likely Oncogenic	8	OS1,OM4,OP1,OP4
5_112839879_C_T	Likely Oncogenic	Oncogenic	18	OVS1,OS1,OS2,OP1,OP4
5_68293310_G_A	Likely Oncogenic	Likely Oncogenic	8	OS1,OM4,OP1,OP4
5_177095415_C_G	Oncogenic	Likely Oncogenic	7	OS1,OP1,OP3,OP4
12_56088138_G_A	Likely Oncogenic	Likely Oncogenic	6	OS1,OM4,OP4,SBP1
15_66435115_A_G	Likely Oncogenic	Likely Oncogenic	9	OS1,OM3,OP1,OP3,OP4
7_55143387_G_A	Oncogenic	Likely Oncogenic	8	OS1,OM4,OP1,OP4
7_55154129_C_T	Oncogenic	Likely Oncogenic	8	OS1,OM3,OP1,OP4
7_55165350_G_T	Oncogenic	Likely Oncogenic	8	OS1,OM4,OP1,OP4
7_148811636_A_T	Oncogenic	VUS	4	OM1,OP1,OP4
3_41224607_A_T	Likely Oncogenic	Likely Oncogenic	8	OS1,OM3,OP1,OP4
3_41224610_C_G	Oncogenic	Likely Oncogenic	8	OS1,OM3,OP1,OP4
4_54285925_G_T	Likely Oncogenic	Likely Oncogenic	8	OS1,OM3,OP1,OP4
5_68295303_AGAC_A	Oncogenic	VUS	4	OM2,OP3,OP4
9_21971178_C_A	Likely Oncogenic	Oncogenic	12	OVS1,OS1,OP4,SBP1
17_39723405_G_A	Likely Oncogenic	Likely Oncogenic	8	OS1,OM4,OP1,OP4
15_44711547_A_G	Likely Oncogenic	Oncogenic	10	OVS1,OM1,OP4,SBP1
16_3738616_C_A	Likely Oncogenic	VUS	5	OM1,OP1,OP3,OP4
7_55154129_C_A	Oncogenic	VUS	5	OM3,OP1,OP3,OP4
12_56085070_G_A	Likely Oncogenic	Likely Oncogenic	8	OS1,OM3,OP1,OP4
12_56085070_G_T	Oncogenic	Likely Oncogenic	6	OS1,OP1,OP4
15_90088607_T_C	Likely Oncogenic	Likely Oncogenic	9	OS1,OM3,OP1,OP3,OP4
15_66435103_T_G	Oncogenic	VUS	5	OM1,OP1,OP3,OP4
22_21772875_C_T	Likely Oncogenic	Likely Oncogenic	8	OS1,OM4,OP1,OP4
2_15942195_C_T	Likely Oncogenic	Likely Oncogenic	8	OS1,OM4,OP1,OP4
3_179234298_T_G	VUS	VUS	3	OM1,OP3,OP4,SBP1
3_179234284_A_G	Oncogenic	Likely Oncogenic	8	OS1,OM3,OP1,OP4
3_179203761_T_G	Likely Oncogenic	VUS	4	OM1,OP1,OP4
3_49375577_G_A	Likely Oncogenic	VUS	5	OM3,OP1,OP3,OP4
2_197402760_G_A	Oncogenic	Likely Oncogenic	8	OS1,OM3,OP1,OP4
17_49619070_A_C	Likely Oncogenic	Likely Oncogenic	8	OS1,OM4,OP1,OP4
17_49619327_A_T	Likely Oncogenic	Likely Oncogenic	7	OS1,OP1,OP3,OP4
17_49619326_T_C	Oncogenic	Likely Oncogenic	9	OS1,OM3,OP1,OP3,OP4
4_54727440_A_C	Likely Oncogenic	VUS	4	OM1,OP1,OP4
4_54727439_G_C	Likely Oncogenic	Likely Oncogenic	7	OS1,OP1,OP3,OP4
4_54727447_TT_AA	Likely Oncogenic	Likely Oncogenic	7	OS1,OM3,OP4
6_33320452_CT_C	Likely Oncogenic	Likely Oncogenic	9	OVS1,OP4
11_64809850_GCGATGATAGACAGGT_G	Likely Oncogenic	VUS	3	OM2,OP4
6_33321444_TAG_T	Likely Oncogenic	Oncogenic	11	OVS1,OM1,OP4
X_77683698_C_A	Likely Oncogenic	VUS	4	OM1,OP1,OP4
1_11124535_G_C	Likely Oncogenic	VUS	4	OM1,OP1,OP4
6_33320925_G_A	Likely Oncogenic	VUS	2	OP1,OP4
11_64806274_TCCCGCACATTGCGGTTGCGACAGTGG_T	Likely Oncogenic	Likely Oncogenic	9	OVS1,OP4
6_33320950_GATGAGCCGCTCAATGCGCCTGTTA_G	Likely Oncogenic	VUS	5	OM1,OM2,OP4
3_169115672_G_A	VUS	VUS	4	OM1,OP1,OP4
3_52407959_T_G	VUS	VUS	4	OM1,OP1,OP4
9_136505843_GGTACGAGC_G	Likely Oncogenic	Oncogenic	11	OVS1,OM1,OP4
9_136509877_C_T	Likely Oncogenic	VUS	4	OM1,OP1,OP4
9_2116003_G_C	VUS	VUS	4	OM1,OP1,OP4
12_45851112_C_T	Likely Oncogenic	Oncogenic	10	OVS1,OP1,OP4
17_42324844_A_T	VUS	VUS	4	OM1,OP1,OP4
22_23791772_G_C	VUS	VUS	4	OM1,OP1,OP4
X_40054272_ATAGAAGTCCCAAGTGC_A	Likely Oncogenic	Likely Oncogenic	9	OVS1,OP4
X_40062856_C_A	Likely Oncogenic	Oncogenic	12	OVS1,OM1,OP1,OP4
X_40074947_C_CGT	Likely Oncogenic	Likely Oncogenic	9	OVS1,OP4
5_112828906_TA_T	Likely Oncogenic	Likely Oncogenic	9	OVS1,OP4
4_54727433_ACAGTGGA_CC	Likely Oncogenic	Likely Oncogenic	9	OS2,OS3,OP4
4_54727435_AGTGGAAGGTTGTTGAGGAG_A	Likely Oncogenic	VUS	3	OM1,OP4
17_7673546_AAT_A	Likely Oncogenic	Oncogenic	11	OVS1,OM1,OP4
17_7676091_AG_A	Likely Oncogenic	Oncogenic	11	OVS1,OM1,OP4
7_55201296_C_A	VUS	VUS	2	OP1,OP4
7_55201297_C_A	VUS	VUS	2	OP1,OP4
19_42287078_C_CT	Likely Oncogenic	Likely Oncogenic	9	OVS1,OP4
20_41452767_C_T	VUS	VUS	2	OP1,OP4
22_27799758_AC_A	Likely Oncogenic	VUS	1	OP4
22_27799767_ATAATG_A	Likely Oncogenic	VUS	1	OP4
X_77558733_C_A	VUS	VUS	4	OM1,OP1,OP4
X_77656561_T_C	VUS	VUS	2	OP1,OP4
19_10154774_C_A	Likely Oncogenic	VUS	2	OP1,OP4
19_1223024_GC_G	Likely Oncogenic	Likely Oncogenic	9	OVS1,OP4
7_140778036_GTAGGTGCTGTCACAT_G	Oncogenic	Likely Oncogenic	6	OM1,OM2,OP3,OP4
6_44227333_C_T	VUS	VUS	2	OP1,OP4
19_10492202_G_A	VUS	VUS	4	OM1,OP1,OP4
12_120996563_TC_T	Likely Oncogenic	Likely Oncogenic	9	OVS1,OP4
9_22003368_G_A	Benign	Benign	-12	SBVS1,SBS1
3_179210279_C_T	VUS	Likely Oncogenic	8	OS2,OM1,OP1,OP4
5_68293794_AATATGATAGATT_A	Likely Oncogenic	Likely Oncogenic	6	OM1,OM2,OP3,OP4
17_43094564_C_A	Likely Oncogenic	Oncogenic	10	OVS1,OM1,OP4,SBP1
X_77652112_A_C	VUS	Oncogenic	10	OVS1,OP1,OP4
11_108252850_TGTG_T	VUS	VUS	3	OM2,OP4
3_179221056_G_A	VUS	VUS	2	OP1,OP4
9_5080634_G_T	VUS	VUS	4	OM1,OP1,OP4
19_10985326_G_C	VUS	VUS	4	OM1,OP1,OP4
2_47805705_T_A	Likely Oncogenic	Oncogenic	10	OVS1,OP1,OP4
X_77664683_CT_C	Likely Oncogenic	Likely Oncogenic	9	OVS1,OP4
5_1295135_G_A	Oncogenic	VUS	1	OP4
12_25227337_C_T	Likely Oncogenic	VUS	2	OP1,OP4
5_112839816_G_T	Likely Oncogenic	Oncogenic	14	OVS1,OS2,OP1,OP4
5_112839902_TA_T	Likely Oncogenic	Likely Oncogenic	9	OVS1,OP4
5_112840068_GC_G	Likely Oncogenic	Oncogenic	13	OVS1,OS3,OP4
17_7673847_A_C	VUS	VUS	2	OP1,OP4
16_11255017_G_T	VUS	Oncogenic	12	OVS1,OM1,OP1,OP4
10_87933099_G_T	Likely Oncogenic	Oncogenic	16	OVS1,OS2,OM1,OP1,OP4
3_49375540_C_A	Oncogenic	Likely Oncogenic	8	OS1,OM3,OP1,OP4
17_7675136_GCGCGGA_G	Likely Oncogenic	Likely Oncogenic	6	OM1,OM2,OP3,OP4
12_25245353_G_T	Likely Oncogenic	VUS	2	OP1,OP4
17_43045670_G_A	Likely Oncogenic	VUS	1	OP4
10_87933226_G_T	Likely Oncogenic	VUS	4	OM1,OP1,OP4
22_23833687_C_T	VUS	Oncogenic	14	OVS1,OS2,OP1,OP4
17_39509739_C_T	VUS	VUS	4	OM1,OP1,OP4
X_45107448_T_A	Likely Oncogenic	Oncogenic	10	OVS1,OP1,OP4
X_47180435_G_T	Likely Oncogenic	Oncogenic	10	OVS1,OP1,OP4
X_77454180_G_T	VUS	VUS	2	OP1,OP4
X_77522332_GA_G	Likely Oncogenic	Likely Oncogenic	9	OVS1,OP4
X_77558831_GATAA_G	Likely Oncogenic	Oncogenic	11	OVS1,OM1,OP4
X_77574328_T_TA	Likely Oncogenic	Oncogenic	11	OVS1,OM1,OP4
X_77589941_C_T	Likely Oncogenic	Oncogenic	10	OVS1,OP1,OP4
17_39511622_G_A	Likely Oncogenic	Oncogenic	12	OVS1,OM1,OP1,OP4
X_77635914_C_A	Likely Oncogenic	Oncogenic	10	OVS1,OP1,OP4
X_77654186_GCTTT_G	Likely Oncogenic	Likely Oncogenic	9	OVS1,OP4
X_77682321_C_A	Likely Oncogenic	Likely Oncogenic	8	OVS1,OP4,SBP1
X_77682340_GTCTT_G	Likely Oncogenic	Likely Oncogenic	9	OVS1,OP4
X_77683385_A_T	Likely Oncogenic	Oncogenic	10	OVS1,OP1,OP4
X_77683883_G_T	Likely Oncogenic	Oncogenic	10	OVS1,OM1,OP4,SBP1
X_77684265_ATTTCT_A	Likely Oncogenic	Likely Oncogenic	9	OVS1,OP4
X_77684358_C_CT	Likely Oncogenic	Likely Oncogenic	9	OVS1,OP4
17_39524687_C_T	Likely Oncogenic	Oncogenic	10	OVS1,OP1,OP4
X_77684563_AC_A	Likely Oncogenic	Oncogenic	11	OVS1,OM1,OP4
X_77684988_TG_T	Likely Oncogenic	Oncogenic	11	OVS1,OM1,OP4
X_101353987_A_C	Likely Oncogenic	VUS	4	OM1,OP1,OP4
X_108734933_T_G	VUS	VUS	2	OP1,OP4
X_124061775_AAC_A	Likely Oncogenic	Likely Oncogenic	9	OVS1,OP4
X_124095390_C_T	VUS	Oncogenic	10	OVS1,OP1,OP4
X_129490147_G_A	VUS	VUS	4	OM1,OP1,OP4
3_177038386_CAAG_C	VUS	VUS	3	OM2,OP4
3_187745408_A_T	VUS	VUS	2	OP1,OP4
4_105235946_AC_A	Likely Oncogenic	Likely Oncogenic	9	OVS1,OP4
6_44265001_TGTAA_T	Likely Oncogenic	Likely Oncogenic	9	OVS1,OP4
9_95467243_G_GTCTGCTT	Likely Oncogenic	Likely Oncogenic	9	OVS1,OP4
11_108315847_A_G	VUS	VUS	4	OM1,OP1,OP4
11_108325343_T_TA	Oncogenic	Oncogenic	11	OVS1,OM1,OP4
11_108329137_AAACTAC_A	VUS	VUS	5	OM1,OM2,OP4
17_39723578_A_T	Likely Oncogenic	VUS	4	OM1,OP1,OP4
11_108335861_GACAAGATGCTGTCATGCA_G	VUS	VUS	5	OM1,OM2,OP4
19_19149414_G_A	VUS	VUS	4	OM1,OP1,OP4
19_40800583_C_T	VUS	VUS	4	OM1,OP1,OP4
17_43092064_TC_T	Likely Oncogenic	Likely Oncogenic	9	OVS1,OP4
17_43097242_A_G	VUS	Oncogenic	10	OVS1,OP1,OP4
17_61683336_G_C	VUS	VUS	0	OP4,SBP1
17_65014265_G_C	VUS	VUS	4	OM1,OP1,OP4
17_65014362_G_C	VUS	Oncogenic	12	OVS1,OM1,OP1,OP4
17_72123911_GC_G	VUS	Likely Oncogenic	9	OVS1,OP4
17_81512060_T_G	VUS	VUS	2	OP1,OP4
18_32769991_T_A	VUS	VUS	2	OP1,OP4
18_32770132_C_G	VUS	VUS	4	OM1,OP1,OP4
18_47841832_A_G	Likely Oncogenic	VUS	4	OM1,OP1,OP4
18_51047077_ACAAGTAATGATGC_A	Likely Oncogenic	Likely Oncogenic	9	OVS1,OP4
18_51048762_T_G	VUS	VUS	4	OM1,OP1,OP4
18_51048816_G_C	VUS	VUS	4	OM1,OP1,OP4
18_51054899_GAC_G	Likely Oncogenic	Likely Oncogenic	9	OVS1,OP4
18_51065467_C_T	Likely Oncogenic	Oncogenic	12	OVS1,OM1,OP1,OP4
18_51067134_G_C	VUS	VUS	5	OM1,OP1,OP3,OP4
18_51076726_CA_C	Likely Oncogenic	Oncogenic	11	OVS1,OM1,OP4
18_63318269_A_G	VUS	VUS	2	OP1,OP4
18_63318616_C_G	VUS	VUS	2	OM1,OP4,SBP1
18_63318628_C_G	VUS	VUS	2	OM1,OP4,SBP1
19_1220716_C_T	Likely Oncogenic	VUS	4	OM1,OP1,OP4
19_6586058_C_T	VUS	VUS	0	OP4,SBP1
19_6821798_C_T	VUS	VUS	2	OP1,OP4
19_10224141_CAGA_C	VUS	VUS	1	OP4
19_10224293_T_A	VUS	VUS	2	OP1,OP4
19_10486696_C_A	VUS	Oncogenic	10	OVS1,OP1,OP4
19_10499925_C_A	Likely Oncogenic	Oncogenic	10	OVS1,OP1,OP4
19_10986413_C_T	Likely Oncogenic	Oncogenic	12	OVS1,OM1,OP1,OP4
19_11013086_GC_G	Likely Oncogenic	Oncogenic	11	OVS1,OM1,OP4
19_11027870_T_G	VUS	VUS	4	OM1,OP1,OP4
19_11058316_G_T	Likely Oncogenic	Oncogenic	12	OVS1,OM1,OP1,OP4
19_15167324_C_T	VUS	VUS	2	OP1,OP4
19_15167362_C_T	VUS	Oncogenic	10	OVS1,OP1,OP4
19_29817439_G_C	VUS	VUS	4	OM1,OP1,OP4
19_40255216_A_AGCGTATGACAAAGGTGTTGGGTCGCGGCCTCTCGGTCTTCATCAGCTG	Likely Oncogenic	VUS	5	OM1,OM2,OP4
19_42292597_GGTGGGCGTGTCACCTGTGC_G	Likely Oncogenic	Likely Oncogenic	9	OVS1,OP4
19_45357362_G_A	Likely Oncogenic	VUS	3	OP1,OP3,OP4
19_48757972_C_A	VUS	VUS	0	OP4,SBP1
19_52213045_C_G	VUS	VUS	0	OP4,SBP1
20_32435284_C_T	Likely Oncogenic	Likely Oncogenic	8	OVS1,OP4,SBP1
17_31356576_GA_G	Likely Oncogenic	Likely Oncogenic	9	OVS1,OP4
20_32435638_C_T	Likely Oncogenic	Likely Oncogenic	8	OVS1,OP4,SBP1
20_36927248_A_T	VUS	VUS	4	OM1,OP1,OP4
20_42771458_G_A	Likely Oncogenic	Oncogenic	12	OVS1,OM1,OP1,OP4
20_50581448_C_A	VUS	Oncogenic	10	OVS1,OP1,OP4
22_20994137_G_T	Likely Oncogenic	Oncogenic	12	OVS1,OM1,OP1,OP4
22_28795210_CAA_C	VUS	VUS	1	OP4
22_29639165_G_T	Likely Oncogenic	Oncogenic	12	OVS1,OM1,OP1,OP4
22_29655629_G_A	Likely Oncogenic	Oncogenic	12	OVS1,OM1,OP1,OP4
22_41129965_T_C	VUS	VUS	5	OM1,OP1,OP3,OP4
22_41170518_T_C	VUS	VUS	5	OM1,OP1,OP3,OP4
22_41170523_A_T	VUS	VUS	4	OM1,OP1,OP4
X_41334295_C_T	VUS	Oncogenic	12	OVS1,OM1,OP1,OP4
X_45034957_T_TA	Likely Oncogenic	Likely Oncogenic	9	OVS1,OP4
1_2556700_G_A	Likely Oncogenic	Likely Oncogenic	8	OVS1,OP4,SBP1
4_40197302_T_C	VUS	Oncogenic	10	OVS1,OP1,OP4
4_55092622_G_A	VUS	VUS	4	OM1,OP1,OP4
4_105242912_T_G	VUS	VUS	1	OP4
4_125487591_C_T	VUS	Oncogenic	12	OVS1,OM1,OP1,OP4
4_152324294_G_A	VUS	VUS	4	OM4,OP1,OP4
4_152324348_C_T	VUS	VUS	2	OP1,OP4
4_152326121_T_G	VUS	VUS	2	OP1,OP4
4_186617804_TC_T	Likely Oncogenic	Oncogenic	11	OVS1,OM1,OP4
1_26731563_C_T	Likely Oncogenic	Oncogenic	10	OVS1,OP1,OP4
4_186707759_G_A	VUS	VUS	2	OP1,OP4
5_38947271_A_G	VUS	VUS	2	OP1,OP4
5_68293758_A_ATACAAC	VUS	VUS	5	OM1,OM2,OP4
5_68293773_A_AGTT	Likely Oncogenic	Likely Oncogenic	6	OM1,OM2,OP3,OP4
1_26732703_C_T	Likely Oncogenic	Oncogenic	10	OVS1,OP1,OP4
5_112838316_TCTACCACTGAATTA_T	Likely Oncogenic	Likely Oncogenic	9	OVS1,OP4
1_26760926_C_G	Likely Oncogenic	Oncogenic	12	OVS1,OM1,OP1,OP4
5_112839491_TAATACCCTGCA_T	Likely Oncogenic	Likely Oncogenic	9	OVS1,OP4
5_112839653_A_AT	Likely Oncogenic	Likely Oncogenic	9	OVS1,OP4
5_112839914_AC_A	Likely Oncogenic	Likely Oncogenic	9	OVS1,OP4
1_26761398_CCTCGGCCACCCAG_C	Likely Oncogenic	Oncogenic	11	OVS1,OM1,OP4
5_112840063_ATTTT_A	Likely Oncogenic	Likely Oncogenic	9	OVS1,OP4
5_132575868_G_T	VUS	VUS	4	OM1,OP1,OP4
5_158840039_C_T	Likely Oncogenic	VUS	2	OP1,OP4
5_159099340_C_T	Likely Oncogenic	VUS	2	OP1,OP4
1_26763258_AT_A	Likely Oncogenic	Likely Oncogenic	9	OVS1,OP4
5_180626171_C_T	VUS	VUS	2	OM1,OP4,SBP1
6_37170818_T_A	VUS	VUS	4	OM1,OP1,OP4
6_111313464_G_C	VUS	VUS	2	OP1,OP4
6_111375488_T_G	VUS	VUS	2	OP1,OP4
6_117311039_G_A	VUS	VUS	4	OM1,OP1,OP4
6_137871482_G_A	Likely Oncogenic	Oncogenic	10	OVS1,OP1,OP4
6_137877178_TAA_T	VUS	Likely Oncogenic	9	OVS1,OP4
6_137879222_C_T	Likely Oncogenic	Likely Oncogenic	8	OVS1,OP4,SBP1
6_151808084_G_A	VUS	VUS	2	OM1,OP4,SBP1
6_151944400_G_A	VUS	VUS	4	OM1,OP1,OP4
6_152098787_T_A	Oncogenic	Likely Oncogenic	8	OS1,OM4,OP1,OP4
6_152098788_A_C	Oncogenic	Likely Oncogenic	8	OS1,OM4,OP1,OP4
6_152098788_A_G	Oncogenic	Likely Oncogenic	8	OS1,OM3,OP1,OP4
6_157203865_G_A	Likely Oncogenic	Oncogenic	10	OVS1,OP1,OP4
6_157206419_AAG_A	VUS	Likely Oncogenic	9	OVS1,OP4
7_2937980_T_A	VUS	VUS	3	OP1,OP3,OP4
7_55142382_T_G	Likely Oncogenic	VUS	4	OM4,OP1,OP4
7_55143314_G_A	VUS	VUS	2	OP1,OP4
7_55165297_C_G	VUS	VUS	0	OP4,SBP1
7_55165354_C_G	Likely Benign	VUS	1	OP4
7_55165417_C_G	VUS	VUS	4	OM3,OP1,OP4
7_55165432_C_G	VUS	VUS	1	OP4
1_26780004_G_T	Likely Oncogenic	Oncogenic	10	OVS1,OP1,OP4
7_55173013_G_T	VUS	VUS	0	OP4,SBP1
7_55181399_G_C	VUS	Likely Oncogenic	6	OS1,OP1,OP4
7_81758760_G_A	VUS	VUS	4	OM1,OP1,OP4
7_106882123_C_T	VUS	VUS	4	OM1,OP1,OP4
7_106905140_G_A	VUS	VUS	4	OM1,OP1,OP4
7_140754187_T_A	Likely Oncogenic	Likely Oncogenic	9	OS1,OM3,OP1,OP3,OP4
7_140850176_C_T	VUS	VUS	2	OP1,OP4
7_140924612_GCGCCGGCGCCGGCCT_G	VUS	VUS	3	OM2,OP4
7_152176214_G_C	Likely Oncogenic	Oncogenic	12	OVS1,OM1,OP1,OP4
7_152181772_AG_A	Likely Oncogenic	Likely Oncogenic	9	OVS1,OP4
7_152182436_ACT_A	Likely Oncogenic	Likely Oncogenic	9	OVS1,OP4
1_2558397_GCCCT_G	Likely Oncogenic	Oncogenic	11	OVS1,OM1,OP4
7_152182474_G_A	Likely Oncogenic	Oncogenic	10	OVS1,OP1,OP4
8_17969660_T_G	VUS	VUS	0	OP4,SBP1
8_55999442_C_T	VUS	VUS	4	OM1,OP1,OP4
8_68038241_G_A	VUS	VUS	4	OM1,OP1,OP4
8_127740770_C_T	VUS	VUS	4	OM1,OP1,OP4
9_21974744_CA_C	Likely Oncogenic	Likely Oncogenic	9	OVS1,OP4
9_77794462_C_T	VUS	VUS	2	OP1,OP4
9_136510741_G_C	VUS	VUS	4	OM1,OP1,OP4
9_136513534_G_T	Likely Oncogenic	Oncogenic	12	OVS1,OM1,OP1,OP4
9_136518717_T_C	VUS	VUS	4	OM1,OP1,OP4
10_8069550_T_TG	Likely Oncogenic	Oncogenic	13	OVS1,OS3,OP4
10_43119566_G_T	Likely Oncogenic	VUS	4	OM1,OP1,OP4
10_87864538_A_AAGAAACCACT	Likely Oncogenic	Oncogenic	11	OVS1,OM1,OP4
1_119916186_G_T	VUS	Oncogenic	10	OVS1,OP1,OP4
10_87933029_T_TG	Likely Oncogenic	Oncogenic	11	OVS1,OM1,OP4
10_87933232_TAAGGACCAGAGACAAAAAGG_T	Likely Oncogenic	Likely Oncogenic	9	OVS1,OP4
1_119937447_C_A	VUS	VUS	2	OM1,OP4,SBP1
10_87952151_T_C	VUS	VUS	4	OM1,OP1,OP4
10_87957926_CA_C	Likely Oncogenic	Oncogenic	11	OVS1,OM1,OP4
10_87958015_A_G	VUS	VUS	4	OM1,OP1,OP4
10_87965356_A_C	VUS	VUS	4	OM1,OP1,OP4
10_89003059_A_T	Likely Oncogenic	Oncogenic	10	OVS1,OM1,OP4,SBP1
10_89013343_G_GA	VUS	Oncogenic	11	OVS1,OM1,OP4
10_89014178_A_T	VUS	Oncogenic	12	OVS1,OM1,OP1,OP4
10_121479994_C_A	Likely Oncogenic	VUS	2	OP1,OP4
10_121503942_C_T	VUS	VUS	2	OP1,OP4
10_121515239_C_T	VUS	VUS	2	OM1,OP4,SBP1
10_121520091_A_C	Oncogenic	VUS	5	OM1,OP1,OP3,OP4
11_69641449_A_G	VUS	VUS	4	OM1,OP1,OP4
11_78669416_A_T	VUS	VUS	2	OP1,OP4
11_86252165_AT_A	Likely Oncogenic	Likely Oncogenic	9	OVS1,OP4
11_94479742_G_A	Likely Oncogenic	Oncogenic	12	OVS1,OM1,OP1,OP4
11_102325518_G_A	Likely Oncogenic	Oncogenic	10	OVS1,OP1,OP4
12_11650144_C_G	VUS	VUS	4	OM1,OP1,OP4
12_11650146_C_T	VUS	Oncogenic	12	OVS1,OM1,OP1,OP4
12_11650154_C_A	VUS	VUS	4	OM1,OP1,OP4
12_45850489_TTACAG_T	Likely Oncogenic	Likely Oncogenic	9	OVS1,OP4
1_2561723_G_A	VUS	Likely Oncogenic	8	OVS1,OP4,SBP1
12_45851736_G_T	Likely Oncogenic	Oncogenic	10	OVS1,OP1,OP4
12_49032926_G_A	Likely Oncogenic	Oncogenic	10	OVS1,OP1,OP4
12_49034277_A_T	Likely Oncogenic	Likely Oncogenic	8	OVS1,OP4,SBP1
12_49037615_CA_C	Likely Oncogenic	Likely Oncogenic	9	OVS1,OP4
12_49037960_G_T	Likely Oncogenic	Likely Oncogenic	8	OVS1,OP4,SBP1
12_49038227_ATT_A	Likely Oncogenic	Likely Oncogenic	9	OVS1,OP4
12_49042819_C_A	Likely Oncogenic	Likely Oncogenic	8	OVS1,OP4,SBP1
12_49043917_C_G	VUS	VUS	2	OP1,OP4
12_49046171_C_T	Likely Oncogenic	Oncogenic	12	OVS1,OM1,OP1,OP4
12_49048694_G_GA	Likely Oncogenic	Likely Oncogenic	9	OVS1,OP4
12_49051214_G_T	Likely Oncogenic	Likely Oncogenic	8	OVS1,OP4,SBP1
12_49053475_C_A	Likely Oncogenic	Oncogenic	10	OVS1,OP1,OP4
12_56088022_C_T	VUS	VUS	4	OM1,OP1,OP4
12_56098849_A_G	Oncogenic	Likely Oncogenic	8	OS1,OM4,OP1,OP4
12_57102885_T_A	Likely Oncogenic	VUS	2	OP1,OP4
12_92145403_G_A	VUS	Oncogenic	10	OVS1,OP1,OP4
12_113077530_T_G	VUS	VUS	4	OM1,OP1,OP4
12_121809835_C_A	VUS	VUS	2	OP1,OP4
12_122022128_CGG_C	Likely Oncogenic	Likely Oncogenic	9	OVS1,OP4
12_122022184_G_C	Likely Oncogenic	Oncogenic	10	OVS1,OP1,OP4
13_32339831_G_T	VUS	VUS	0	OP4,SBP1
13_32363191_AATTGATAGAAGCAG_A	Likely Oncogenic	Likely Oncogenic	9	OVS1,OP4
13_32370539_AAGAGCATACCCTATACAGGTATGATGT_A	Likely Oncogenic	Likely Oncogenic	9	OVS1,OP4
13_48360117_AG_A	VUS	Likely Oncogenic	9	OVS1,OP4
13_48456218_TAAGATCTCCAAAGAAAAAAG_T	Likely Oncogenic	Likely Oncogenic	9	OVS1,OP4
13_48465301_CCCCTGAAGAGT_C	Likely Oncogenic	Oncogenic	11	OVS1,OM1,OP4
2_47416383_CAGTGGAT_C	Likely Oncogenic	Oncogenic	11	OVS1,OM1,OP4
14_35404448_C_T	Likely Oncogenic	Oncogenic	10	OVS1,OP1,OP4
14_68411433_G_A	VUS	VUS	0	OP4,SBP1
14_68611185_C_G	VUS	VUS	1	OP4
14_75038358_C_T	VUS	VUS	0	OP4,SBP1
14_95103670_GTATT_G	Likely Oncogenic	Likely Oncogenic	9	OVS1,OP4
15_44711548_T_A	Likely Oncogenic	Oncogenic	10	OVS1,OM1,OP4,SBP1
15_44711572_T_C	VUS	VUS	2	OM1,OP4,SBP1
15_44711581_T_C	VUS	VUS	5	OM1,OP1,OP3,OP4
15_44711582_ACT_A	Likely Oncogenic	Oncogenic	13	OVS1,OS3,OP4
15_44711587_CTCTT_C	Likely Oncogenic	Oncogenic	11	OVS1,OM1,OP4
15_44711601_G_T	Likely Oncogenic	Oncogenic	10	OVS1,OM1,OP4,SBP1
15_98891612_G_A	VUS	VUS	2	OP1,OP4
16_346707_TCAGGAAAGTCCTGAACAGGCTTATCCCATCTTGGTCATC_T	VUS	VUS	5	OM1,OM2,OP4
16_2053409_G_T	VUS	VUS	4	OM1,OP1,OP4
2_58163075_C_T	Likely Oncogenic	Likely Oncogenic	9	OVS1,OP4
16_3738644_T_A	VUS	VUS	4	OM1,OP1,OP4
16_11255066_T_C	VUS	VUS	4	OM1,OP1,OP4
16_11255088_G_A	Likely Oncogenic	Oncogenic	12	OVS1,OM1,OP1,OP4
16_11255105_C_G	VUS	VUS	2	OM1,OP4,SBP1
16_13944763_A_T	Likely Oncogenic	Likely Oncogenic	8	OVS1,OP4,SBP1
16_50792698_TGAAGACAG_T	Likely Oncogenic	Likely Oncogenic	9	OVS1,OP4
16_68737409_GCCAGCCATGGGCCCTTGGAGC_G	Likely Oncogenic	Likely Oncogenic	9	OVS1,OP4
16_68808485_GAAGACAGAAGAGA_G	Likely Oncogenic	Oncogenic	11	OVS1,OM1,OP4
2_140444431_G_C	Likely Oncogenic	Oncogenic	12	OVS1,OM1,OP1,OP4
16_68808771_G_GTCTT	Likely Oncogenic	Oncogenic	11	OVS1,OM1,OP4
16_68811723_ATGATGTGAACACC_A	Likely Oncogenic	Oncogenic	11	OVS1,OM1,OP4
16_68823465_A_AGT	Likely Oncogenic	Oncogenic	11	OVS1,OM1,OP4
16_85903082_T_C	Likely Oncogenic	VUS	4	OM1,OP1,OP4
17_7670682_CTCGGA_C	Likely Oncogenic	Oncogenic	11	OVS1,OM1,OP4
17_7670706_GC_G	Likely Oncogenic	Oncogenic	11	OVS1,OM1,OP4
1_15930492_C_T	Likely Oncogenic	Likely Oncogenic	8	OVS1,OP4,SBP1
2_141020050_G_C	Likely Oncogenic	Likely Oncogenic	8	OVS1,OP4,SBP1
17_7673580_GGGAGA_G	Likely Oncogenic	Oncogenic	11	OVS1,OM1,OP4
2_141810396_G_C	VUS	VUS	4	OM1,OP1,OP4
2_144430009_C_T	VUS	VUS	4	OM1,OP1,OP4
17_7673825_CAGTAGATTACCACTACTCAGGATAGGAAAAGA_C	Likely Oncogenic	Likely Oncogenic	9	OVS1,OP4
17_7674176_CTGACCTGGAGTCTTCCAGTGTGA_C	Oncogenic	Likely Oncogenic	9	OVS1,OP4
2_177234217_G_C	Likely Oncogenic	VUS	4	OM4,OP1,OP4
17_7674241_GAACTGTTAC_G	VUS	Likely Oncogenic	6	OM1,OM2,OP3,OP4
2_177234245_C_A	Likely Oncogenic	Likely Oncogenic	7	OS1,OP1,OP3,OP4
2_208243443_G_A	VUS	VUS	2	OP1,OP4
17_7674973_T_A	Likely Oncogenic	Oncogenic	10	OVS1,OP1,OP4
17_7675105_CAT_C	Oncogenic	Oncogenic	11	OVS1,OM1,OP4
17_7675131_C_G	VUS	VUS	3	OM1,OP3,OP4,SBP1
17_7675191_AG_A	Likely Oncogenic	Oncogenic	11	OVS1,OM1,OP4
17_7676050_AGCTGCCCT_A	Likely Oncogenic	Oncogenic	11	OVS1,OM1,OP4
17_7676176_TG_T	Likely Oncogenic	Oncogenic	11	OVS1,OM1,OP4
2_214780587_C_G	VUS	VUS	0	OP4,SBP1
17_12107827_C_T	Oncogenic	VUS	5	OM1,OP1,OP3,OP4
1_23559213_G_A	VUS	VUS	4	OM1,OP1,OP4
2_214797101_C_A	Likely Oncogenic	Oncogenic	10	OVS1,OM1,OP4,SBP1
3_9470830_CT_C	Likely Oncogenic	VUS	1	OP4
3_31980988_G_C	VUS	VUS	2	OP1,OP4
3_36996690_A_C	VUS	VUS	4	OM1,OP1,OP4
3_41224582_CACTGGCAGCAACAGTCTTACCTGGACTCTGGAATCCATT_C	VUS	VUS	3	OM2,OP4
1_26697282_CACCCTCA_C	Likely Oncogenic	Likely Oncogenic	9	OVS1,OP4
3_47037774_C_G	VUS	VUS	4	OM1,OP1,OP4
3_47042673_AG_A	Likely Oncogenic	Oncogenic	11	OVS1,OM1,OP4
3_47122022_G_A	Likely Oncogenic	Oncogenic	10	OVS1,OM1,OP4,SBP1
3_47123129_CTAAG_C	Likely Oncogenic	Oncogenic	11	OVS1,OM1,OP4
1_26697414_G_A	Likely Oncogenic	Oncogenic	10	OVS1,OP1,OP4
3_52405212_AG_A	Likely Oncogenic	Likely Oncogenic	9	OVS1,OP4
3_52407225_TG_T	Likely Oncogenic	Oncogenic	11	OVS1,OM1,OP4
3_52408523_G_GT	Likely Oncogenic	Oncogenic	11	OVS1,OM1,OP4
3_89419391_G_T	VUS	Oncogenic	10	OVS1,OP1,OP4
3_89431247_G_A	VUS	VUS	4	OM1,OP1,OP4
1_26697454_G_T	Likely Oncogenic	Oncogenic	10	OVS1,OP1,OP4
3_128486076_TGGGAA_T	Likely Oncogenic	VUS	1	OP4
3_177051683_A_AG	Likely Oncogenic	Oncogenic	11	OVS1,OM1,OP4
3_179198940_G_A	Likely Oncogenic	VUS	5	OM1,OP1,OP3,OP4
3_179199048_C_G	Oncogenic	VUS	4	OM1,OP1,OP4
1_26697510_C_CG	Likely Oncogenic	Likely Oncogenic	9	OVS1,OP4
3_179234206_G_C	VUS	Likely Oncogenic	6	OS1,OP1,OP4
3_183499638_A_G	VUS	VUS	2	OP1,OP4
3_183555460_A_C	VUS	VUS	4	OM1,OP1,OP4
4_1801533_CA_C	VUS	VUS	3	OM1,OP4
5_31526138_G_C	Likely Oncogenic	Oncogenic	10	OVS1,OP1,OP4
5_31449420_C_A	Likely Oncogenic	Oncogenic	10	OVS1,OP1,OP4
5_31486535_TG_T	Likely Oncogenic	Likely Oncogenic	9	OVS1,OP4
3_179234297_ATCA_GTCG	VUS	VUS	3	OM1,OP4
17_63929439_AG_CT	Likely Oncogenic	VUS	3	OM1,OP4
19_10492195_TC_AA	VUS	VUS	3	OM1,OP4
10_87933190_AATTTTTAAAGGC_TATTTATTACATATTTATT	VUS	VUS	3	OM1,OP4
12_25245350_CC_AA	Oncogenic	Likely Oncogenic	8	OS1,OM3,OP3,OP4
16_30121840_CC_AG	VUS	VUS	3	OM1,OP4
17_7673787_GG_AC	Likely Oncogenic	VUS	3	OM1,OP4
17_7675138_GCGGACGCGGGTGCCGGGCGGG_ACCC	VUS	VUS	3	OM1,OP4
17_7676041_GG_T	Likely Oncogenic	Oncogenic	11	OVS1,OM1,OP4
17_39724737_GATGGCTG_CATGGCATGCT	Likely Oncogenic	VUS	3	OM1,OP4
1_2556705_CCACCCCCAAAACCGACGTCT_C	Likely Oncogenic	Likely Oncogenic	9	OVS1,OP4
1_26731470_C_T	Likely Oncogenic	Oncogenic	10	OVS1,OP1,OP4
5_112838841_GATGATAA_G	Likely Oncogenic	Likely Oncogenic	9	OVS1,OP4
5_112839370_TAC_T	Likely Oncogenic	Likely Oncogenic	9	OVS1,OP4
5_112839655_TTTCTTCAGGAG_T	Likely Oncogenic	Likely Oncogenic	9	OVS1,OP4
5_112839683_AAG_A	Likely Oncogenic	Likely Oncogenic	9	OVS1,OP4
5_112839790_GT_G	Likely Oncogenic	Likely Oncogenic	9	OVS1,OP4
5_112839859_A_AT	Likely Oncogenic	Likely Oncogenic	9	OVS1,OP4
5_112840075_AAAGT_A	Likely Oncogenic	Likely Oncogenic	9	OVS1,OP4
5_112840281_CT_C	Likely Oncogenic	Likely Oncogenic	9	OVS1,OP4
1_26766469_GC_G	Likely Oncogenic	Likely Oncogenic	9	OVS1,OP4
5_159096400_TG_T	Likely Oncogenic	Likely Oncogenic	9	OVS1,OP4
5_177093517_C_T	VUS	VUS	4	OM1,OP1,OP4
5_177095550_G_A	VUS	VUS	5	OM1,OP1,OP3,OP4
6_26031978_T_A	Likely Oncogenic	VUS	2	OP1,OP4
6_31581558_C_T	VUS	Oncogenic	10	OVS1,OP1,OP4
6_37171022_GGGAGAGCTGGTGAGT_G	VUS	VUS	1	OP4
6_41935969_G_A	VUS	VUS	2	OP1,OP4
6_41936017_T_A	VUS	VUS	2	OP1,OP4
1_26774647_C_T	Likely Oncogenic	Oncogenic	10	OVS1,OP1,OP4
6_106088449_G_C	VUS	VUS	4	OM1,OP1,OP4
6_111313458_T_G	VUS	VUS	2	OP1,OP4
6_117394615_C_T	VUS	VUS	2	OP1,OP4
6_137871489_G_T	Likely Oncogenic	Oncogenic	10	OVS1,OP1,OP4
6_137877101_C_CA	Likely Oncogenic	Likely Oncogenic	9	OVS1,OP4
6_149683925_AGCAGAAGG_A	Likely Oncogenic	Likely Oncogenic	9	OVS1,OP4
6_151944481_A_G	VUS	VUS	4	OM1,OP1,OP4
6_152098791_A_G	Oncogenic	Likely Oncogenic	8	OS1,OM4,OP1,OP4
7_2939865_A_G	Likely Oncogenic	Likely Oncogenic	6	OS1,OP1,OP4
7_5529348_T_TGG	VUS	VUS	1	OP4
1_26775599_AATGATGTCCCTC_A	VUS	VUS	5	OM1,OM2,OP4
7_55142384_G_C	Likely Oncogenic	VUS	2	OP1,OP4
7_55143379_G_T	VUS	VUS	2	OP1,OP4
7_55143387_G_T	VUS	VUS	4	OM3,OP1,OP4
7_55172997_C_G	Likely Oncogenic	Likely Oncogenic	6	OS1,OP1,OP4
1_26780391_G_T	VUS	Oncogenic	10	OVS1,OP1,OP4
7_148826535_GCT_G	Likely Oncogenic	Likely Oncogenic	9	OVS1,OP4
7_152145254_G_C	Likely Oncogenic	Oncogenic	10	OVS1,OM1,OP4,SBP1
7_152148622_C_T	Likely Oncogenic	Oncogenic	10	OVS1,OP1,OP4
7_152222679_C_T	Likely Oncogenic	Oncogenic	12	OVS1,OM1,OP1,OP4
7_152224101_AGC_A	Likely Oncogenic	Oncogenic	11	OVS1,OM1,OP4
7_152248128_G_T	Likely Oncogenic	Oncogenic	10	OVS1,OP1,OP4
7_152330662_G_A	Likely Oncogenic	Oncogenic	12	OVS1,OM1,OP1,OP4
1_50973942_G_GT	Likely Oncogenic	Likely Oncogenic	9	OVS1,OP4
8_68038151_TGACTTAG_T	Likely Oncogenic	VUS	1	OP4
8_89943285_CTG_C	Likely Oncogenic	Likely Oncogenic	9	OVS1,OP4
8_127738428_C_A	VUS	VUS	4	OM1,OP1,OP4
8_127738435_C_A	Likely Oncogenic	VUS	4	OM1,OP1,OP4
8_127738707_C_G	VUS	VUS	4	OM1,OP1,OP4
9_21971133_CG_C	Likely Oncogenic	Likely Oncogenic	9	OVS1,OP4
9_21971194_G_GC	Likely Oncogenic	Likely Oncogenic	9	OVS1,OP4
9_21974710_CGTT_C	VUS	VUS	3	OM2,OP4
9_83972954_TG_T	VUS	VUS	3	OM1,OP4
9_132927258_TTCCAGGTAATAA_T	VUS	VUS	3	OM2,OP4
9_136504898_C_G	Oncogenic	Likely Oncogenic	6	OS1,OP1,OP4
9_136898882_C_T	Likely Oncogenic	VUS	4	OM1,OP1,OP4
10_8069583_C_CT	VUS	Likely Oncogenic	9	OVS1,OP4
10_8073761_AGAAG_A	VUS	Likely Oncogenic	9	OVS1,OP4
10_8073869_C_CG	VUS	Likely Oncogenic	9	OVS1,OP4
10_87933057_CTTATCAAACCCTTT_C	Likely Oncogenic	Oncogenic	11	OVS1,OM1,OP4
10_87952122_T_C	VUS	VUS	4	OM1,OP1,OP4
1_11128120_T_A	Likely Oncogenic	Likely Oncogenic	6	OS1,OP1,OP4
1_116570972_T_G	Likely Oncogenic	Likely Oncogenic	8	OVS1,OP4,SBP1
10_87957921_G_T	Oncogenic	Oncogenic	12	OVS1,OM1,OP1,OP4
10_87961099_ACT_A	Likely Oncogenic	Oncogenic	11	OVS1,OM1,OP4
1_119922256_TC_T	Likely Oncogenic	Likely Oncogenic	9	OVS1,OP4
11_64807018_TAGAGGGTGA_T	VUS	VUS	3	OM2,OP4
11_69641444_A_C	VUS	VUS	5	OM1,OP1,OP3,OP4
11_102331212_GAGAA_G	Likely Oncogenic	Likely Oncogenic	9	OVS1,OP4
12_927264_C_T	VUS	VUS	2	OP1,OP4
12_6954913_C_A	VUS	VUS	2	OM1,OP4,SBP1
12_11752565_T_TCC	Likely Oncogenic	Oncogenic	11	OVS1,OM1,OP4
12_25227320_C_A	Likely Oncogenic	VUS	2	OP1,OP4
1_156879315_G_T	VUS	Likely Oncogenic	6	OS1,OP1,OP4
12_45851825_T_TC	Likely Oncogenic	Likely Oncogenic	9	OVS1,OP4
12_49033243_TG_T	Likely Oncogenic	Likely Oncogenic	9	OVS1,OP4
12_49033722_ACCCCCAGG_A	Likely Oncogenic	Likely Oncogenic	9	OVS1,OP4
12_49038892_G_A	Likely Oncogenic	Oncogenic	10	OVS1,OP1,OP4
12_49042086_T_A	Likely Oncogenic	Likely Oncogenic	9	OVS1,OP4
12_49046287_A_AGGTC	Likely Oncogenic	Oncogenic	11	OVS1,OM1,OP4
12_49048052_A_T	Likely Oncogenic	Oncogenic	10	OVS1,OM1,OP4,SBP1
12_49050013_AC_A	Likely Oncogenic	Likely Oncogenic	9	OVS1,OP4
12_49053474_A_C	Likely Oncogenic	Oncogenic	10	OVS1,OP1,OP4
12_56099837_G_T	VUS	VUS	2	OP1,OP4
12_57102878_T_A	VUS	VUS	2	OP1,OP4
2_29717606_G_GA	VUS	VUS	3	OM1,OP4
12_113094946_AG_A	Likely Oncogenic	Oncogenic	10	OVS1,OP1,OP4
12_114679556_G_GT	VUS	Likely Oncogenic	9	OVS1,OP4
12_120978910_G_T	Likely Oncogenic	Oncogenic	10	OVS1,OP1,OP4
12_132659490_GAGTCAGGCATGTTGGCTGCCTAGAGAA_G	Likely Oncogenic	Likely Oncogenic	9	OVS1,OP4
13_32394858_TTTTTCTGTGTTTTCTGCTAGTCCAAAAGAGGGCCAC_T	VUS	VUS	5	OM1,OM2,OP4
13_32394869_T_G	VUS	VUS	2	OP1,OP4
13_40666209_CCATGGTGACCCCCGCCCCTCCCCCAGCCG_C	VUS	Likely Oncogenic	9	OVS1,OP4
13_48342629_TGG_T	Likely Oncogenic	Likely Oncogenic	9	OVS1,OP4
13_48349001_G_T	VUS	VUS	4	OM1,OP1,OP4
13_48379614_CT_C	Likely Oncogenic	Oncogenic	11	OVS1,OM1,OP4
13_48456354_G_T	VUS	VUS	1	OP4
13_48473357_C_G	VUS	VUS	2	OP1,OP4
13_72772202_T_C	VUS	VUS	4	OM1,OP1,OP4
14_37592068_CCCGGCTTGT_C	VUS	VUS	3	OM2,OP4
14_65076665_T_G	VUS	Oncogenic	10	OVS1,OP1,OP4
2_108753898_AT_A	Likely Oncogenic	Oncogenic	11	OVS1,OM1,OP4
14_65102338_A_T	VUS	Oncogenic	10	OVS1,OP1,OP4
14_67825578_G_C	VUS	Oncogenic	10	OVS1,OP1,OP4
14_104780118_C_T	Likely Oncogenic	Likely Oncogenic	6	OS1,OP1,OP4
15_40997569_C_T	VUS	VUS	4	OM1,OP1,OP4
15_44711547_A_C	Likely Oncogenic	Oncogenic	10	OVS1,OM1,OP4,SBP1
2_127259388_G_A	Likely Oncogenic	Oncogenic	12	OVS1,OM1,OP1,OP4
15_67190502_G_C	VUS	VUS	4	OM1,OP1,OP4
15_87929267_A_G	VUS	VUS	4	OM1,OP1,OP4
16_3729590_G_T	VUS	Oncogenic	10	OVS1,OP1,OP4
16_3736703_A_C	Oncogenic	VUS	5	OM1,OP1,OP3,OP4
16_3736704_C_G	Oncogenic	Likely Oncogenic	7	OS1,OP1,OP3,OP4
16_3738584_A_C	VUS	VUS	4	OM1,OP1,OP4
16_3757287_C_A	Likely Oncogenic	Oncogenic	10	OVS1,OP1,OP4
16_3770767_AAG_A	Likely Oncogenic	Likely Oncogenic	9	OVS1,OP4
16_3792057_A_AT	Likely Oncogenic	Likely Oncogenic	9	OVS1,OP4
16_9764713_G_C	VUS	Oncogenic	10	OVS1,OP1,OP4
16_11255276_GTGATGCGC_G	VUS	Likely Oncogenic	9	OVS1,OP4
16_23635990_TTTTGCTACTG_T	Likely Oncogenic	Oncogenic	11	OVS1,OM1,OP4
16_67029439_AG_A	Likely Oncogenic	Likely Oncogenic	9	OVS1,OP4
16_67611022_G_T	Likely Oncogenic	Oncogenic	10	OVS1,OP1,OP4
17_7669617_AG_A	VUS	Likely Oncogenic	9	OVS1,OP4
17_7670708_C_A	Likely Oncogenic	VUS	4	OM1,OP1,OP4
1_11157147_C_A	Likely Oncogenic	VUS	2	OP1,OP4
2_201271536_C_G	Likely Oncogenic	Oncogenic	10	OVS1,OM1,OP4,SBP1
17_7673767_CTG_C	Likely Oncogenic	Oncogenic	11	OVS1,OM1,OP4
17_7674183_GGAGTCTTCCAGTGTGATGATGGT_G	Likely Oncogenic	Oncogenic	11	OVS1,OM1,OP4
17_7674248_T_TACA	VUS	VUS	5	OM1,OM2,OP4
17_7674886_ACTATGTCG_A	Likely Oncogenic	Oncogenic	11	OVS1,OM1,OP4
2_214767633_GC_G	Likely Oncogenic	Oncogenic	11	OVS1,OM1,OP4
17_7675094_A_ACAACCTCC	Likely Oncogenic	Oncogenic	11	OVS1,OM1,OP4
17_7675157_G_GGGGGT	Likely Oncogenic	Oncogenic	11	OVS1,OM1,OP4
3_12416724_G_A	VUS	VUS	4	OM1,OP1,OP4
17_7676055_CCCT_C	VUS	VUS	5	OM1,OM2,OP4
17_12081465_C_T	Likely Oncogenic	Oncogenic	12	OVS1,OM1,OP1,OP4
17_31155990_T_G	VUS	VUS	4	OM1,OP1,OP4
3_30672256_T_A	VUS	VUS	4	OM1,OP1,OP4
17_39462224_AGACATGGGGTTGGT_A	Likely Oncogenic	Likely Oncogenic	9	OVS1,OP4
17_39723544_G_GAGCCGCTCTTTC	VUS	VUS	5	OM1,OM2,OP4
17_43067661_A_T	VUS	VUS	4	OM1,OP1,OP4
17_49619281_A_T	VUS	VUS	4	OM1,OP1,OP4
3_30672334_A_C	VUS	VUS	4	OM1,OP1,OP4
17_58692740_C_G	Likely Oncogenic	VUS	4	OM1,OP1,OP4
17_63929439_A_C	Likely Oncogenic	VUS	4	OM1,OP1,OP4
17_72124117_C_CAG	VUS	Likely Oncogenic	9	OVS1,OP4
18_51049301_C_G	Likely Oncogenic	Oncogenic	10	OVS1,OP1,OP4
18_51058208_A_AATGG	Likely Oncogenic	Oncogenic	11	OVS1,OM1,OP4
3_30674112_CT_C	Likely Oncogenic	Oncogenic	11	OVS1,OM1,OP4
18_51078286_A_G	Likely Oncogenic	VUS	5	OM1,OP1,OP3,OP4
18_51078419_C_A	Likely Oncogenic	Likely Oncogenic	9	OS1,OM3,OP1,OP3,OP4
18_63318489_C_T	VUS	VUS	0	OP4,SBP1
18_63319176_G_C	VUS	VUS	1	OP4
19_1206993_ACCGCATCGACTCCACCGAGGTCATCTACCAG_A	Likely Oncogenic	Oncogenic	11	OVS1,OM1,OP4
19_1221976_G_T	Likely Oncogenic	Likely Oncogenic	8	OS2,OM1,OP1,OP4
3_37004400_G_T	Likely Oncogenic	Oncogenic	10	OVS1,OP1,OP4
19_3113357_G_T	VUS	VUS	4	OM1,OP1,OP4
19_10489771_G_T	Likely Oncogenic	VUS	3	OP1,OP3,OP4
19_16325536_CGGCTACGGCTGCGCCCCCG_C	Likely Oncogenic	Likely Oncogenic	9	OVS1,OP4
19_16325937_G_T	VUS	VUS	2	OP1,OP4
19_16325943_GCA_G	Likely Oncogenic	Likely Oncogenic	9	OVS1,OP4
19_16325961_G_A	VUS	VUS	2	OP1,OP4
1_26696758_GAGCCGCCCGGCGGCGGCGGT_G	Likely Oncogenic	Likely Oncogenic	9	OVS1,OP4
3_38140801_G_A	VUS	VUS	4	OM1,OP1,OP4
19_16325964_G_C	VUS	VUS	2	OP1,OP4
19_17826910_C_A	VUS	VUS	4	OM1,OP1,OP4
19_17831762_G_T	VUS	VUS	4	OM1,OP1,OP4
19_42286852_ACC_A	Likely Oncogenic	Likely Oncogenic	9	OVS1,OP4
19_42289180_GAT_G	Likely Oncogenic	Oncogenic	10	OVS1,OP1,OP4
20_42115303_G_A	Likely Oncogenic	Oncogenic	10	OVS1,OM1,OP4,SBP1
20_42472275_C_A	Likely Oncogenic	Oncogenic	12	OVS1,OM1,OP1,OP4
20_42472335_G_A	Likely Oncogenic	Oncogenic	10	OVS1,OM1,OP4,SBP1
20_58854430_GAT_G	VUS	VUS	1	OP4
22_29636774_CTTTGA_C	Likely Oncogenic	Oncogenic	11	OVS1,OM1,OP4
22_29658205_GA_G	Likely Oncogenic	Oncogenic	11	OVS1,OM1,OP4
22_41127653_ATGGGGAAGTGAGGCAG_A	Likely Oncogenic	Oncogenic	11	OVS1,OM1,OP4
22_41140150_A_G	VUS	VUS	4	OM1,OP1,OP4
22_41170470_C_A	VUS	VUS	4	OM1,OP1,OP4
X_12976245_G_A	VUS	VUS	2	OP1,OP4
X_40077922_G_C	Likely Oncogenic	Oncogenic	10	OVS1,OP1,OP4
X_45051712_A_T	Likely Oncogenic	Oncogenic	10	OVS1,OP1,OP4
X_45070192_G_GC	Likely Oncogenic	Likely Oncogenic	9	OVS1,OP4
X_45089809_TC_T	Likely Oncogenic	Oncogenic	11	OVS1,OM1,OP4
X_45107499_CA_C	Likely Oncogenic	Likely Oncogenic	9	OVS1,OP4
X_47179404_TC_T	Likely Oncogenic	Oncogenic	11	OVS1,OM1,OP4
X_53198788_C_A	Likely Oncogenic	Oncogenic	10	OVS1,OP1,OP4
X_64192143_C_A	Likely Oncogenic	Likely Oncogenic	8	OVS1,OP4,SBP1
X_67723798_T_G	VUS	VUS	2	OP1,OP4
X_77616650_C_A	VUS	VUS	2	OP1,OP4
X_77618883_C_G	VUS	VUS	2	OP1,OP4
X_77620393_ACACT_A	Likely Oncogenic	Oncogenic	10	OVS1,OP1,OP4
X_77681522_G_GT	Likely Oncogenic	Likely Oncogenic	9	OVS1,OP4
X_77681847_T_A	Likely Oncogenic	Oncogenic	10	OVS1,OP1,OP4
X_77682363_C_CA	Likely Oncogenic	Likely Oncogenic	9	OVS1,OP4
X_77682588_AAG_A	Likely Oncogenic	Likely Oncogenic	9	OVS1,OP4
X_77683409_T_C	VUS	VUS	0	OP4,SBP1
X_77683744_A_C	Likely Oncogenic	Oncogenic	12	OVS1,OM1,OP1,OP4
X_77685007_C_G	Likely Oncogenic	Oncogenic	10	OVS1,OP1,OP4
X_77688832_CT_C	Likely Oncogenic	Oncogenic	11	OVS1,OM1,OP4
X_77697636_C_T	Likely Oncogenic	Oncogenic	10	OVS1,OP1,OP4
X_101362175_G_A	Likely Oncogenic	Oncogenic	12	OVS1,OM1,OP1,OP4
X_124063866_C_T	Likely Oncogenic	Likely Oncogenic	8	OVS1,OP4,SBP1
X_129499842_C_A	VUS	VUS	2	OP1,OP4
3_47042705_A_T	VUS	VUS	2	OP1,OP4
X_130013195_GACTCC_G	VUS	Likely Oncogenic	9	OVS1,OP4
5_132637205_G_T	VUS	VUS	1	OP4
7_55181319_C_CGGT	Likely Oncogenic	Likely Oncogenic	6	OM1,OM2,OP3,OP4
11_108329216_G_T	Likely Oncogenic	Oncogenic	12	OVS1,OM1,OP1,OP4
3_47056855_G_T	Likely Oncogenic	Oncogenic	10	OVS1,OP1,OP4
14_65093816_C_T	VUS	Oncogenic	10	OVS1,OP1,OP4
16_72795948_GA_G	Likely Oncogenic	Likely Oncogenic	9	OVS1,OP4
17_76736877_G_T	Oncogenic	Likely Oncogenic	7	OS1,OP1,OP3,OP4
3_47057482_G_GT	Likely Oncogenic	Likely Oncogenic	9	OVS1,OP4
3_47103417_C_T	VUS	VUS	4	OM1,OP1,OP4
3_47122088_C_A	Likely Oncogenic	Oncogenic	12	OVS1,OM1,OP1,OP4
1_26697039_C_A	Likely Oncogenic	Oncogenic	10	OVS1,OP1,OP4
3_49375536_C_G	Likely Oncogenic	VUS	2	OP1,OP4
3_52407971_CCCTTGGTGAAGTCCTTCATGCGACTCAGGG_C	VUS	VUS	5	OM1,OM2,OP4
3_52563349_A_AG	Likely Oncogenic	VUS	1	OP4
3_52576592_CT_C	Likely Oncogenic	VUS	1	OP4
3_52609517_GAC_G	Likely Oncogenic	VUS	1	OP4
3_89210284_T_C	VUS	VUS	4	OM1,OP1,OP4
3_138707281_C_T	Likely Oncogenic	VUS	4	OM1,OP1,OP4
3_142457737_G_T	VUS	VUS	4	OM1,OP1,OP4
1_26697360_G_GC	Likely Oncogenic	Likely Oncogenic	9	OVS1,OP4
3_142498630_C_A	VUS	VUS	4	OM1,OP1,OP4
3_142542712_TA_T	Likely Oncogenic	Likely Oncogenic	9	OVS1,OP4
1_26731383_C_T	Likely Oncogenic	Oncogenic	10	OVS1,OP1,OP4
3_179210330_C_T	VUS	VUS	4	OM1,OP1,OP4
3_179230277_G_A	VUS	VUS	4	OM1,OP1,OP4
4_105237078_CTT_C	Likely Oncogenic	Likely Oncogenic	9	OVS1,OP4
4_105243621_C_T	Likely Oncogenic	Oncogenic	10	OVS1,OP1,OP4
1_26731413_C_T	Likely Oncogenic	Oncogenic	10	OVS1,OP1,OP4
4_125449894_A_T	Likely Oncogenic	Oncogenic	12	OVS1,OM1,OP1,OP4
4_125450136_G_A	Likely Oncogenic	Oncogenic	12	OVS1,OM1,OP1,OP4
4_125451549_T_G	VUS	VUS	3	OM1,OP4
4_186603704_C_T	VUS	VUS	4	OM1,OP1,OP4
4_186606198_GC_G	Likely Oncogenic	Oncogenic	11	OVS1,OM1,OP4
4_186619271_C_CA	Likely Oncogenic	Oncogenic	11	OVS1,OM1,OP4
4_186619558_G_T	Likely Oncogenic	Oncogenic	12	OVS1,OM1,OP1,OP4
4_186633788_C_A	Likely Oncogenic	Oncogenic	12	OVS1,OM1,OP1,OP4
1_26731460_GC_G	Likely Oncogenic	Likely Oncogenic	9	OVS1,OP4
5_68293114_G_T	Likely Oncogenic	Oncogenic	12	OVS1,OM1,OP1,OP4
5_68293734_TTGAAGCTGTAGGGAA_T	VUS	VUS	5	OM1,OM2,OP4
5_68295211_A_ATTGGAAGAAGAC	VUS	VUS	5	OM1,OM2,OP4
5_68295313_CCAATACTTGATGT_C	VUS	Likely Oncogenic	9	OVS1,OP4
5_69373841_G_A	Likely Oncogenic	Oncogenic	10	OVS1,OP1,OP4
Variant: identifier of the variant; classification_ClinVar: classification of oncogenicity of the variant in ClinVar; classification_OncoVI: classification of oncogenicity given by OncoVI; variant_specific_score_OncoVI: variant-specific score given by OncoVI; criteria_OncoVI: criteria triggered by OncoVI.
